# Supplementary material for: Integrated proteome and phosphoproteome analysis of gastric adenocarcinoma reveals molecular signatures capable of stratifying patient outcome
Source: Mol Oncol. 2022 Dec 29;17(2):261–83. doi: 10.1002/1878-0261.13361 (PMC9892830; doi:10.1002/1878-0261.13361)
Supplement: Supplementary file 9 — Table S1. Clinical information for proteomics, phosphoproteomics, and kinome. [file MOL2-17-261-s007.xlsx]

## Sheet: Readme
README for Table S1 Clinical information for proteomics, phosphoproteomics and kinome
Clinical Information	Clinical information for 23 gastric cancer patients
TMT labeling scheme	TMT labeling scheme for this study
ABPP experiment scheme	Clinical information for 8 gastric cancer patients of ABPP experiment
Quantified_pro phospho	Proteins/phosphoproteins quantified in samples

## Sheet: Clinical Information
Sample ID	Tumor included for the study	Normal included for the study	Histology diagnosis	Age	Sex	Participant country	Clinical staging regional lymph nodes_cN	Clinical staging primary tumor_cT	Clinical staging distant metastasis_cM	Tumor stage_clinical
A08931	yes	yes	gastric adenocarcinoma	69	male	China	cN0	cT1b	cM0	ⅠA
A15245	yes	yes	gastric adenocarcinoma	76	female	China	cN0	cT1a	cM0	ⅠA
A29969	yes	yes	gastric adenocarcinoma	62	male	China	cN0	cT1a	cM0	ⅠA
A32850	yes	yes	gastric adenocarcinoma	74	male	China	cN0	cT1b	cM0	ⅠA
A28042	yes	yes	mucinous adenocarcinoma	80	male	China	cN0	cT2	cM0	ⅠB
A08865	yes	yes	gastric adenocarcinoma	60	male	China	cN0	cT3	cM0	ⅡA
A34096	yes	yes	gastric adenocarcinoma	49	male	China	cN0	cT3	cM0	ⅡA
A35819	yes	yes	gastric adenocarcinoma	61	male	China	cN0	cT3	cM0	ⅡA
A18367	yes	yes	gastric adenocarcinoma	65	male	China	cN0	cT4a	cM0	ⅡB
A20796	yes	yes	gastric adenocarcinoma	52	male	China	cN0	cT4a	cM0	ⅡB
A44145	yes	yes	gastric adenocarcinoma	85	female	China	cN0	cT3	cM0	IIA
A43882	yes	yes	gastric adenocarcinoma	64	male	China	cN1	cT3	cM0	ⅡB
A17139	yes	yes	gastric adenocarcinoma	71	male	China	cN2	cT3	cM0	ⅢA
A24225	yes	yes	gastric adenocarcinoma	53	male	China	cN2	cT3	cM0	ⅢA
A21207	yes	yes	gastric adenocarcinoma	62	male	China	cN3a	cT2	cM0	ⅢA
A10974	yes	yes	gastric adenocarcinoma	81	female	China	cN2	cT4a	cM0	ⅢB
A18903	yes	yes	gastric adenocarcinoma	67	male	China	cN2	cT4a	cM0	ⅢB
A23011	yes	yes	gastric adenocarcinoma	60	male	China	cN3a	cT3	cM0	ⅢB
A32548	yes	no	gastric adenocarcinoma	56	male	China	cN3a	cT3	cM0	ⅢB
A26041	yes	yes	gastric adenocarcinoma	60	male	China	cN3a	cT3	cM0	ⅢB
A33140	yes	yes	gastric adenocarcinoma	76	female	China	cN3b	cT3	cM0	ⅢB
A22674	yes	yes	gastric adenocarcinoma	58	male	China	cN3a	cT4b	cM0	ⅢC
A36622	yes	yes	gastric adenocarcinoma	74	male	China	cN2	cT4a	cM0	ⅢC

## Sheet: TMT labeling scheme
TMT set	TMT chanel	Sample ID	Sample type
Set 1	126	A08931	Tumor
Set 1	127N	A08931	NAT
Set 1	127C	A08865	Tumor
Set 1	128N	A08865	NAT
Set 1	128C	A17139	Tumor
Set 1	129N	A17139	NAT
Set 1	129C	A15245	Tumor
Set 1	130N	A34096	Tumor
Set 1	130C	A24225	Tumor
Set 1	131	IS-1
Set 2	126	A29969	Tumor
Set 2	127N	A29969	NAT
Set 2	127C	A35819	Tumor
Set 2	128N	A35819	NAT
Set 2	128C	A21207	Tumor
Set 2	129N	A21207	NAT
Set 2	129C	A15245	NAT
Set 2	130N	A34096	NAT
Set 2	130C	A24225	NAT
Set 2	131	IS-2
Set 3	126	A32850	Tumor
Set 3	127N	A32850	NAT
Set 3	127C	A10974	Tumor
Set 3	128N	A10974	NAT
Set 3	128C	A18367	Tumor
Set 3	129N	A18367	NAT
Set 3	129C	A18903	Tumor
Set 3	130N	A23011	Tumor
Set 3	130C	A26041	Tumor
Set 3	131	IS-3
Set 4	126	A28042	Tumor
Set 4	127N	A28042	NAT
Set 4	127C	A33140	Tumor
Set 4	128N	A33140	NAT
Set 4	128C	A22674	Tumor
Set 4	129N	A22674	NAT
Set 4	129C	A18903	NAT
Set 4	130N	A23011	NAT
Set 4	130C	A26041	NAT
Set 4	131	IS-4
Set 5	126	A20796	Tumor
Set 5	127N	A20796	NAT
Set 5	127C	A44145	Tumor
Set 5	128N	A44145	NAT
Set 5	128C	A36622	Tumor
Set 5	129N	A36622	NAT
Set 5	129C	A43882	Tumor
Set 5	130N	A43882	NAT
Set 5	130C	A32548	Tumor
Set 5	131	IS-5

## Sheet: ABPP experiment scheme
Sample ID	Sample type
A28042	GC_no LNM
A34096	GC_no LNM
A35819	GC_no LNM
A15245	GC_no LNM
A17139	GC_LNM
A18903	GC_LNM
A24225	GC_LNM
A21207	GC_LNM

## Sheet: Quantified_pro phospho
Sample ID	Type	TMT set	TMT chanel	Proteins	Peptides	Phosphoproteins	Phosphopeptides	Phosphosites
A08931	Tumor	Group1	126	4169	27251	448	2369	2442
A08931	NAT	Group1	127N	4148	26803	369	2187	2270
A08865	Tumor	Group1	127C	4164	27069	442	2319	2400
A08865	NAT	Group1	128N	4149	26991	405	2284	2351
A17139	Tumor	Group1	128C	4164	27041	429	2329	2402
A17139	NAT	Group1	129N	4132	26600	357	1997	2036
A15245	Tumor	Group1	129C	4165	27131	454	2370	2444
A34096	Tumor	Group1	130N	4144	26922	424	2206	2272
A24225	Tumor	Group1	130C	4164	27191	455	2362	2432
IS-1		Group1	131	4170	27292	466	2380	2452
A29969	Tumor	Group2	126	4374	28471	1056	2793	2812
A29969	NAT	Group2	127N	4353	28133	1017	2745	2763
A35819	Tumor	Group2	127C	4368	28400	1044	2764	2778
A35819	NAT	Group2	128N	4361	28144	1018	2701	2718
A21207	Tumor	Group2	128C	4334	27852	974	2673	2697
A21207	NAT	Group2	129N	4349	28211	1013	2740	2751
A15245	NAT	Group2	129C	4362	28325	1038	2781	2789
A34096	NAT	Group2	130N	4341	28182	1021	2751	2762
A24225	NAT	Group2	130C	4366	28280	1035	2759	2765
IS-2		Group2	131	4377	28502	1069	2815	2826
A32850	Tumor	Group3	126	4828	33646	959	1883	1866
A32850	NAT	Group3	127N	4817	33403	955	1832	1814
A10974	Tumor	Group3	127C	4819	33488	944	1857	1841
A10974	NAT	Group3	128N	4794	32934	927	1798	1789
A18367	Tumor	Group3	128C	4817	33461	952	1863	1845
A18367	NAT	Group3	129N	4808	33033	943	1804	1788
A18903	Tumor	Group3	129C	4805	33038	927	1821	1798
A23011	Tumor	Group3	130N	4819	33575	955	1873	1855
A26041	Tumor	Group3	130C	4814	33388	935	1839	1833
IS-3		Group3	131	4828	33652	962	1884	1867
A28042	Tumor	Group4	126	4851	34570	620	2229	2225
A28042	NAT	Group4	127N	4846	34440	601	2176	2171
A33140	Tumor	Group4	127C	4847	34546	606	2212	2209
A33140	NAT	Group4	128N	4842	34488	609	2226	2222
A22674	Tumor	Group4	128C	4803	33290	540	2050	2053
A22674	NAT	Group4	129N	4839	34416	601	2193	2190
A18903	NAT	Group4	129C	4832	34446	611	2220	2218
A23011	NAT	Group4	130N	4841	34526	607	2222	2216
A26041	NAT	Group4	130C	4838	34447	602	2208	2206
IS-4		Group4	131	4849	34572	619	2229	2225
A20796	Tumor	Group5	126	4924	36082	533	1732	1695
A20796	NAT	Group5	127N	4914	35927	516	1702	1666
A44145	Tumor	Group5	127C	4917	35856	515	1677	1646
A44145	NAT	Group5	128N	4890	35363	508	1696	1663
A36622	Tumor	Group5	128C	4919	36002	529	1721	1691
A36622	NAT	Group5	129N	4901	35505	502	1666	1639
A43882	Tumor	Group5	129C	4918	35807	524	1711	1675
A43882	NAT	Group5	130N	4905	35436	517	1645	1614
A32548	Tumor	Group5	130C	4832	33389	478	1617	1584
IS-5		Group5	131	4925	36080	531	1733	1698
