# Supplementary material for: Integrated proteome and phosphoproteome analysis of gastric adenocarcinoma reveals molecular signatures capable of stratifying patient outcome
Source: Mol Oncol. 2022 Dec 29;17(2):261–83. doi: 10.1002/1878-0261.13361 (PMC9892830; doi:10.1002/1878-0261.13361)
Supplement: Supplementary file 10 — Table S2. Differential expression analysis and KEGG enrichment of proteome, related to Fig. 1 and Fig. 2. [file MOL2-17-261-s002.xlsx]

## Sheet: Readme
README for Table S2 Differential expression analysis and KEGG enrichment of proteome, related to Figure 1 and Figure 2
Sheets	Description
Diff_pro	Intensity of quantitative proteins with missing ratio less than 50% after normalizing by internal standards
Up_DEPs_PPD	Up-regulated proteins present in PPD
Down_DEPs_PPD	Down-regulated proteins present in PPD
KEGG_up	KEGG enrichment analysis of up-regulated proteins in LNM compared with no LNM using DAVID
KEGG_down	KEGG enrichment analysis of down-regulated proteins in LNM compared with no LNM using DAVID
GO_up	GO enrichment analysis of up-regulated proteins in LNM compared with no LNM using ClusterProfiler
GO_down	GO enrichment analysis of down-regulated proteins in LNM compared with no LNM using ClusterProfiler
M-fuzz	Six M-fuzz clusters of proteome
Differential expression sheet columns	Description
Genename	Genename of quantitative proteins with missing ratio less than 50%
no LNM-T.1-11	Intensity of quantitative proteins in eleven no LNM groups after normalizing by up_quantile and internal standards
LNM-T.1-12	Intensity of quantitative proteins in twelve LNM groups after normalizing by up_quantile and internal standards
Mean intensity_no LNM-T	Mean intensity of proteins in eleven no LNM groups
Mean intensity_LNM-T	Mean intensity of proteins in twelve LNM groups
FoldChange (LNM-T/no LNM-T)	Fold change of LNM versus no LNM
log2FoldChange (LNM-T/no LNM-T)	Log2 fold change of LNM versus no LNM
P value	T test and Wilcoxon test P value for comparison of no LNM and LNM
Padjust	P values were adjusted using the Benjamini-Hochberg method

## Sheet: Diff_pro
Genename	no LNM-T.1	no LNM-T.2	no LNM-T.3	no LNM-T.4	no LNM-T.5	no LNM-T.6	no LNM-T.7	no LNM-T.8	no LNM-T.9	no LNM-T.10	no LNM-T.11	LNM-T.1	LNM-T.2	LNM-T.3	LNM-T.4	LNM-T.5	LNM-T.6	LNM-T.7	LNM-T.8	LNM-T.9	LNM-T.10	LNM-T.11	LNM-T.12	Mean intensity_no LNM-T	Mean intensity_LNM-T	FoldChange (LNM-T/no LNM-T)	log2FoldChange (LNM-T/no LNM-T)	P value	Padjust
IGLV2-18	NA	NA	NA	NA	NA	NA	1.88096	0.692995	1.29016	0.49425	0.563647	NA	NA	NA	0.44766	0.929498	1.19708	0.885436	0.8182	1.07895	2.29674	3.61634	1.82957	0.984404	1.4555	1.47856	0.56419	0.437562	0.717445
IGLV3-16	0.913383	0.815993	0.87037	1.3955	NA	NA	1.3159	0.641477	0.875108	0.858851	0.148082	1.30256	0.981942	NA	0.412185	0.893992	2.53397	1.20062	0.851264	1.70354	0.986253	1.34105	0.156795	0.870518	1.12402	1.2912	0.368717	0.278555	0.580426
IGHV4-4	0.747063	0.797362	1.11967	2.15305	NA	NA	1.76887	0.6474	1.16017	1.51742	0.677037	1.15599	0.869778	NA	0.786646	1.38805	0.932323	1.28748	1.10628	1.85774	1.02011	1.43168	0.860497	1.17645	1.15423	0.981117	-0.0275023	0.91431	0.97503
IGKV2-24	0.942099	1.06147	1.0091	1.28177	1.11938	0.725682	1.90326	0.253182	0.842443	0.983476	0.725663	1.08329	0.941883	1.99793	0.478193	1.30278	1.13785	0.738734	0.98197	1.46426	0.60502	2.24437	1.83468	0.986138	1.23425	1.2516	0.323769	0.233892	0.531597
IGKV A18	0.641416	0.319392	0.486288	1.46347	0.909288	3.51771	2.75835	0.16753	0.90985	2.02278	0.417625	0.772732	1.05603	0.593405	0.710064	0.913296	0.770305	0.899049	1.12355	1.78379	0.844879	2.12861	0.540337	1.23761	1.01134	0.817171	-0.291291	0.785949	0.918591
IGKV1-27	NA	NA	NA	NA	0.955149	0.776098	2.02394	0.65906	0.959173	1.72835	0.934402	NA	NA	0.731416	0.621174	1.21874	1.08426	0.908633	1.10028	1.60012	0.614268	1.40587	0.860125	1.14803	1.01449	0.88368	-0.178404	0.560529	0.794422
IGKV3D-11	0.859935	0.786293	0.696008	1.4047	1.47005	0.925921	2.10627	0.513468	0.943688	1.16667	0.786284	1.17613	1.07489	2.11257	0.596965	1.07563	0.949958	0.981767	0.975827	2.19	1.33649	1.98467	0.930596	1.05994	1.28212	1.20962	0.27456	0.150667	0.430869
IGHV3-49	0.790936	1.05845	0.632937	2.43615	1.42332	0.734198	1.6425	0.686644	0.846945	1.25995	0.667515	0.870507	0.588569	1.54626	0.442144	1.03594	1.03377	1.27926	0.99167	1.44046	1.03326	1.55343	1.19723	1.10723	1.08437	0.979357	-0.0300934	0.908175	0.972729
IGHV6-1	0.736866	0.644743	0.599185	2.15361	0.980488	0.68818	2.21929	0.592016	1.03101	0.486006	0.429792	0.673573	0.918158	1.96313	0.509137	1.08001	0.735728	0.837326	0.824235	2.56343	1.82364	2.26961	1.13349	0.960108	1.27762	1.33071	0.412192	0.117928	0.390616
IGLV9-49	0.58546	0.351946	0.438987	5.0827	NA	NA	2.38383	0.721186	0.537428	NA	NA	0.625915	NA	NA	0.485688	NA	0.860022	1.16046	1.01334	2.28242	NA	NA	NA	1.44308	1.07131	0.742376	-0.429777	0.5338	0.776884
IGHV3-72	1.01013	0.74096	0.974535	1.50552	1.04838	0.713041	1.89193	0.498432	1.05432	3.26198	0.525376	1.37247	1.15019	1.21344	0.510805	0.762399	0.816821	1.62851	1.12378	1.6527	0.671692	1.91613	0.48854	1.20224	1.10896	0.922411	-0.116518	0.785949	0.918591
GATD3A	0.938769	0.467648	0.657211	0.788355	0.776607	0.683829	0.921266	0.97031	0.744962	0.984097	0.909808	0.553335	0.758748	0.760601	0.725946	1.14198	1.03142	1.11529	0.871911	1.13766	1.02039	0.917145	0.671623	0.803896	0.892171	1.10981	0.15031	0.252931	0.557879
PIGBOS1	NA	NA	NA	NA	0.853044	0.60658	0.966776	0.940039	0.975427	0.868601	0.672912	NA	NA	0.938088	1.11944	1.29419	1.13734	0.869674	0.862849	0.888108	1.6527	0.845054	NA	0.840483	1.06749	1.2701	0.344938	0.173776	0.461258
IGKV3D-20	1.0134	0.752643	0.81737	0.684909	NA	NA	2.39947	0.759845	0.809579	0.956159	1.23082	1.02695	1.71249	NA	0.698979	0.829878	1.10421	0.751123	1.11039	3.99628	0.944537	2.20287	1.03207	1.04713	1.40089	1.33783	0.419898	0.260979	0.558143
IGHV1-18	0.78867	0.682406	0.496969	0.26961	1.27093	3.35683	2.59307	0.472413	0.836488	2.0557	0.740789	0.849365	1.50495	0.87061	0.286456	0.685579	0.63914	0.919403	0.879516	2.86152	1.1437	2.03851	0.521073	1.23308	1.09998	0.892063	-0.164782	0.739898	0.898907
IGHV4-28	0.822432	0.777494	0.898076	2.73829	1.313	1.1169	2.64311	0.518879	1.19409	0.579168	0.425802	1.02092	1.14512	1.5094	NA	0.802266	0.913028	0.735147	1.04748	1.94458	1.05796	2.32141	0.808188	1.18429	1.20959	1.02136	0.0304917	0.606318	0.818686
IGHV3-35	0.534046	0.81446	0.764022	1.74402	2.88899	0.592581	2.75845	0.442541	0.722214	1.41816	0.609241	1.06725	0.910647	1.14146	0.316598	0.837535	0.582377	0.805769	0.844097	0.667091	1.30405	1.78575	1.55261	1.20807	0.984603	0.815025	-0.295085	0.785949	0.918591
IGHV5-51	1.16333	0.934413	0.582672	1.84292	1.56218	0.956733	2.53363	0.388732	0.796299	1.90423	0.806702	0.900896	0.464113	1.78132	0.416995	1.35623	0.871528	1.49937	1.05093	2.22486	1.02947	2.16935	1.11738	1.22471	1.2402	1.01265	0.0181321	0.953261	0.990019
IGHV4-61	0.513801	0.666436	0.571241	2.81306	1.2035	1.06237	2.61653	0.438284	0.897844	1.40772	0.637605	1.01121	0.90462	2.97067	0.379521	1.11558	0.961301	0.993799	1.29761	1.95423	1.15291	2.01612	1.8002	1.16622	1.37981	1.18315	0.242636	0.287547	0.584737
IGKV1-8	NA	NA	NA	NA	NA	NA	2.30279	0.356498	1.02879	1.16633	1.02514	NA	NA	NA	0.875879	0.748914	2.04771	NA	1.32459	1.46005	1.11571	1.60732	1.68395	1.17591	1.35802	1.15486	0.207723	0.62214	0.830512
IGKV1-6	NA	NA	NA	NA	NA	NA	2.836	0.605282	0.800264	3.02828	0.945222	NA	NA	NA	0.622058	1.81275	0.841265	0.970483	1.32204	2.21622	0.683996	1.27057	0.953958	1.64301	1.18815	0.723154	-0.467625	1	1
IGKV1-12	NA	NA	NA	NA	1.02801	0.945533	2.02334	0.612568	0.96003	1.69658	1.03887	NA	NA	1.40773	0.832202	1.14058	1.29309	0.954622	0.994056	1.55284	0.848516	1.42415	0.602671	1.18642	1.10505	0.931413	-0.102507	0.706689	0.882432
MMP24OS	9.8829	1.41481	6.46652	NA	1.41924	1.38156	NA	NA	0.951912	0.852895	1.13197	NA	1.89112	1.5407	NA	NA	NA	NA	1.67243	0.907417	2.04479	1.74665	1.7763	2.93773	1.6542	0.563088	-0.828567	0.335664	0.636097
RBM47	1.38402	1.15814	1.42893	1.06247	0.934933	0.951531	0.920856	0.995965	0.928191	0.854361	1.56875	1.03522	1.06492	0.526152	1.59046	0.576787	0.920212	0.677635	0.728696	0.52405	0.980722	0.51703	0.304234	1.10801	0.787176	0.710439	-0.493217	0.0183872	0.191301
UBA6	1.17835	1.12566	1.23565	0.80203	1.05215	1.14269	1.05456	1.16914	1.00689	1.08605	1.35723	1.02388	1.31864	1.15984	1.19706	1.24713	0.861756	1.09063	0.967414	0.965046	1.06358	0.916694	1.36414	1.11004	1.09798	0.989141	-0.0157517	0.850146	0.948618
ESYT2	0.988928	1.5545	1.19005	0.916472	1.12253	1.09868	1.17769	0.956516	1.17167	0.894644	0.843838	1.58792	1.12686	1.74562	0.911524	1.48955	1.10359	1.18277	1.28768	1.36024	1.17846	0.929357	1.37258	1.08323	1.27301	1.1752	0.232909	0.0580645	0.304766
IGLC7	0.676526	1.78709	0.485161	1.40488	1.11611	0.993797	2.39102	0.627719	1.15453	0.646914	0.0649954	0.819541	0.747267	1.26852	0.211653	1.174	0.449668	1.03839	0.534624	1.05125	0.3961	1.60233	NA	1.0317	0.844849	0.818888	-0.288262	0.436774	0.717445
KIAA1598	1.15426	1.12607	1.27557	0.844792	0.807322	0.979898	1.14779	1.0504	0.952721	0.893761	1.20498	0.927397	1.15477	0.726718	1.28026	0.803255	0.841545	1.30998	0.827258	0.426159	0.881599	0.820246	0.89301	1.03978	0.907683	0.872958	-0.196016	0.135111	0.415525
ARHGEF37	NA	NA	NA	NA	0.989023	1.71453	0.901273	0.598041	0.748212	0.705198	0.984516	NA	NA	1.21604	0.601657	2.19271	1.12976	1.48812	1.14074	0.754322	0.587541	1.16971	1.90018	0.948685	1.21808	1.28396	0.360606	0.233691	0.531597
ILVBL	1.17336	1.51043	1.66097	1.0341	0.915836	1.08386	1.01432	0.859102	0.944493	0.929644	1.22616	1.04106	0.959357	0.775463	0.934941	1.86389	0.93953	1.50134	1.07974	1.05759	1.01983	0.866384	1.41131	1.12293	1.12087	0.998163	-0.00265309	0.880112	0.959205
SSC5D	0.858337	0.754144	1.03063	1.30538	1.34447	1.08222	1.48194	1.16142	1.11316	0.699759	0.591727	0.922511	0.860855	2.04129	0.194313	1.51177	0.617379	1.23764	1.39655	1.1779	1.21672	1.07618	2.50551	1.03847	1.22988	1.18432	0.244061	0.343467	0.642893
SH3PXD2B	1.11976	1.21206	1.27714	1.04609	1.30886	1.18945	1.83604	1.29602	1.11022	1.12907	1.22254	1.54979	1.51907	1.61266	0.766241	1.34933	1.04616	1.07202	1.1353	1.97593	1.24182	1.69357	1.47743	1.24975	1.36994	1.09617	0.132478	0.311785	0.613321
ANKRD18A	NA	NA	NA	NA	NA	NA	0.467319	0.189701	1.25491	0.466588	0.317668	NA	NA	NA	0.131674	4.50003	0.571724	3.94915	2.04908	1.29808	2.13568	1.77341	7.84626	0.539238	2.69501	4.99781	2.3213	0.028971	0.230433
NBAS	1.08224	1.26151	1.06498	0.978755	0.846846	0.877818	1.23241	0.98734	0.949795	1.02266	1.03138	0.919173	1.12618	0.942182	0.955535	1.24621	1.11863	1.1899	0.983603	1.08324	0.895173	0.827813	1.19823	1.03052	1.04049	1.00967	0.0138855	0.859001	0.954697
VWA8	1.39492	1.00439	1.00186	1.00479	0.976455	1.02924	0.973337	0.914081	0.838191	0.801616	1.13295	1.14217	1.12659	1.12725	1.81578	1.08376	1.10935	1.07923	1.08904	1.03779	1.32761	1.06497	2.23372	1.00653	1.26977	1.26154	0.335181	0.00218479	0.135078
WDR91	1.38497	0.769012	1.29458	1.32665	0.961849	0.92878	1.41876	0.869644	1.05021	1.13194	1.01798	0.770886	0.53378	0.877835	0.95302	1.08133	1.23849	1.17443	1.06921	1.18276	0.84478	1.0688	0.650737	1.10494	0.953838	0.863246	-0.212156	0.118371	0.391536
CNOT1	0.961762	1.32078	1.03336	0.923278	0.915137	1.11509	1.00256	1.27039	1.04424	1.07303	1.21609	1.24526	1.12761	0.972067	1.19438	1.16202	1.08533	1.03479	1.05587	1.13413	0.988453	0.967735	1.17555	1.07961	1.09527	1.0145	0.0207716	0.754665	0.908286
MAP1LC3B	0.945144	1.29371	0.876235	1.10931	1.05106	0.905657	1.52427	1.06511	NA	1.17309	1.43199	1.04983	0.884462	1.53727	0.958168	1.5037	1.29283	0.708989	NA	NA	0.71184	1.00753	1.14107	1.13756	1.07957	0.949025	-0.0754827	0.622749	0.830918
PALM3	0.970452	0.752504	0.78155	0.796805	0.906944	0.934319	NA	NA	0.686875	0.645939	0.591449	0.686312	0.790625	1.24793	NA	NA	NA	NA	0.975988	1.29991	0.776678	0.772229	NA	0.785204	0.935667	1.19162	0.252928	0.299126	0.599012
PGP	0.939007	1.11376	1.09905	0.841077	0.809826	1.15307	0.982641	1.49153	1.17942	1.12181	1.07012	1.06926	1.13785	0.673274	1.18517	0.934636	0.921465	1.01453	0.971925	1.16917	1.23392	1.47754	1.0526	1.07285	1.07011	0.997451	-0.00368204	0.973099	0.993664
CAPN8	2.24742	0.936494	1.47233	0.917725	0.783613	0.746559	NA	NA	0.936157	0.800425	0.81876	0.625306	0.927027	0.816326	NA	NA	NA	NA	0.927033	0.901449	0.547354	0.566803	0.0799795	1.07328	0.67391	0.6279	-0.671393	0.074455	0.336363
TUBAL3	NA	NA	NA	NA	NA	NA	1.31399	0.993292	1.08232	1.11057	0.680599	NA	NA	NA	0.703224	1.47591	0.839861	1.31279	1.24701	1.25201	1.1315	1.69513	1.85543	1.03615	1.27921	1.23457	0.304011	0.157122	0.442111
FBLL1	0.887597	0.951656	0.907883	0.962242	0.924499	1.03871	1.08614	1.21767	1.05099	1.16244	1.48392	1.07083	0.83063	1.55673	1.1592	0.743329	1.24761	1.05786	1.10623	1.14292	1.48541	1.77765	2.40961	1.06125	1.299	1.22403	0.291638	0.117928	0.390616
SMCHD1	1.09583	0.992306	0.815576	1.0016	0.955507	1.39667	0.9315	1.02154	1.02233	1.04003	1.18377	1.12165	0.89133	1.30158	1.26776	1.08178	1.01917	1.20836	1.20723	1.3813	1.21526	1.13572	1.14044	1.04151	1.1643	1.11789	0.16078	0.0501961	0.288411
NCF1	0.766577	0.728579	0.956009	1.84337	1.13988	0.984389	1.11203	0.951762	1.05189	1.44759	1.17441	1.41299	2.20154	1.41908	1.64043	0.775251	0.982686	0.937835	0.80225	1.6077	1.06381	1.44771	0.994039	1.10514	1.27378	1.1526	0.20489	0.413411	0.695932
PCP4L1	NA	NA	NA	NA	NA	NA	0.558205	0.834576	0.773061	0.76226	0.54361	NA	NA	NA	0.64755	6.46715	0.484413	2.26801	1.63072	0.925908	0.790166	1.1182	3.21744	0.694342	1.94995	2.80834	1.48972	0.0829171	0.348002
RGPD3	NA	NA	NA	NA	NA	NA	0.910149	1.27204	1.20542	1.0582	1.31334	NA	NA	NA	1.33487	0.916719	1.07204	1.36794	1.37225	1.40801	1.19243	1.39133	2.33113	1.15183	1.3763	1.19488	0.25687	0.111888	0.390616
CLCA1	NA	NA	NA	NA	2.31482	0.807662	0.59571	0.503101	2.30229	NA	NA	NA	NA	0.814353	0.534614	0.043021	0.80092	0.697276	1.00185	1.10296	NA	NA	NA	1.30472	0.713571	0.546916	-0.87061	0.638889	0.843647
SNRPG	0.807428	1.06994	0.875827	1.07028	1.02227	1.14449	0.781172	1.26723	1.02744	1.07576	1.65269	0.916634	0.983746	1.38888	1.38541	1.33529	0.978524	1.20038	1.15913	1.32302	1.27964	1.27793	0.81067	1.07223	1.16994	1.09113	0.125818	0.30348	0.603895
NUDT19	0.79054	0.616524	0.644754	0.879903	0.469878	0.917991	0.763133	1.88408	0.993757	NA	NA	0.713935	0.611594	0.978316	1.33145	0.987505	0.794834	1.50117	0.757813	1.00375	NA	NA	NA	0.884506	0.964485	1.09042	0.124886	0.436281	0.717153
COL6A5	0.634339	0.0931201	0.0906211	0.977408	0.794333	0.549085	NA	NA	0.523461	NA	NA	0.403052	0.405873	0.792067	NA	NA	NA	NA	0.757324	0.933514	NA	NA	NA	0.523195	0.658366	1.25836	0.33154	0.433608	0.714622
MIF4GD	NA	NA	NA	NA	0.646212	0.863383	0.934361	0.883751	1.2816	NA	NA	NA	NA	0.55846	0.901723	1.55166	1.05446	1.61245	1.21264	1.96778	NA	NA	NA	0.921861	1.2656	1.37287	0.457196	0.132529	0.411789
MYO1G	NA	NA	NA	NA	1.14988	1.05661	1.23783	0.714524	0.893807	1.43958	0.860471	NA	NA	2.9077	1.10016	0.956861	1.22173	1.07683	0.989958	1.39512	0.917595	1.15561	0.931517	1.05039	1.26531	1.20461	0.26857	0.474702	0.744019
RABGAP1L	1.16333	1.52324	1.48984	1.63069	0.930923	1.3192	1.26951	0.916688	1.34766	1.25439	1.32262	1.5276	1.02437	1.20963	1.29866	0.520256	1.07624	0.844966	1.16829	1.22618	1.02333	1.3596	0.769672	1.28801	1.0874	0.844248	-0.244261	0.0690734	0.321889
IGLL5	0.849535	0.882365	0.698815	2.0108	1.24494	0.69003	2.23939	0.444879	0.774562	0.981608	0.471977	0.935096	0.578445	1.69412	0.192746	0.396076	0.753907	0.914412	0.894823	1.38996	0.860732	1.7996	0.427277	1.02626	0.903099	0.879988	-0.184445	0.739898	0.898907
NACA	0.985481	1.41771	1.1826	0.896479	1.01644	1.11644	0.969488	1.34223	1.03722	1.22574	1.79018	1.14119	0.949361	1.20062	1.45296	0.854358	1.00906	0.685357	0.965164	0.871299	0.841688	1.02146	0.950311	1.18	0.995236	0.843419	-0.245678	0.0719471	0.330389
SLC35A4	0.908005	0.628206	0.804139	1.1382	1.15659	1.10371	1.05093	0.87158	0.917496	0.935463	0.812359	1.2471	0.634341	0.850717	1.242	1.23767	1.02761	0.897057	1.34833	1.51147	1.01677	1.15601	1.35138	0.938789	1.1267	1.20017	0.263237	0.0436191	0.266772
DNASE2	1.16817	1.40816	1.01013	1.07062	0.854276	1.14215	1.13155	1.18393	1.09866	1.34477	1.55645	0.844412	1.11736	1.47406	1.36887	1.16095	1.04485	0.985209	1.24819	1.18156	0.826442	0.951566	1.04352	1.17899	1.10392	0.936325	-0.0949181	0.368457	0.665446
AGPS	0.946761	1.18335	1.27577	1.01768	1.14537	1.49518	1.23821	1.17196	1.16067	1.22612	1.3968	1.3467	1.17635	1.25877	1.3002	1.09209	0.960283	0.969666	1.19784	1.85185	1.19669	1.08703	1.23301	1.20526	1.22254	1.01434	0.0205351	0.975933	0.993664
KIF2A	0.922147	1.8651	1.70375	0.88012	1.28374	1.70399	1.1351	1.64276	0.97421	1.22523	1.27156	0.969416	1.30037	1.52846	1.54945	0.981386	1.00818	1.06407	1.05476	1.34151	1.15503	1.28309	1.95095	1.32797	1.26555	0.952997	-0.0694563	0.649504	0.845822
TK2	NA	NA	NA	NA	NA	NA	1.15494	1.42387	1.10366	1.14093	1.08568	NA	NA	NA	0.808501	0.867708	1.33666	0.96388	1.41336	1.84294	0.910141	1.02374	0.873976	1.18182	1.11566	0.944018	-0.0831135	0.622269	0.830512
DDX39A	1.00548	1.12612	1.39231	1.61264	NA	NA	1.03288	1.02196	1.21315	1.20911	1.3994	1.15067	0.846876	NA	2.00291	0.812859	1.07161	0.949837	1.35342	1.15742	1.00255	1.10733	0.781694	1.22367	1.11247	0.909126	-0.137448	0.130805	0.411789
PDLIM1	1.29274	1.26131	1.82927	1.27912	1.17746	1.15241	1.40165	1.02272	1.22628	1.25163	1.17362	1.22756	0.84386	1.22445	0.9795	0.61068	1.06403	0.705142	0.976682	0.754962	1.29182	1.41749	1.16345	1.27893	1.02164	0.798822	-0.324054	0.0142598	0.172946
ACOT7	1.0062	1.66739	1.17132	1.02303	1.07358	1.58673	0.996138	1.17987	1.25187	1.31071	1.8221	1.18049	1.36637	1.59827	1.70376	1.33511	1.14132	0.713412	1.53128	1.35342	0.9661	1.1044	1.85803	1.28081	1.321	1.03137	0.0445676	0.755661	0.908677
MYO1C	0.916871	0.739968	0.929064	1.15724	1.03649	0.968336	0.935006	0.66954	0.703442	0.811456	0.72552	1.0499	0.840351	1.65173	0.713386	2.13161	1.19344	1.5244	1.50714	1.2734	1.35233	1.20881	2.58848	0.872085	1.41958	1.6278	0.702926	0.0012943	0.126611
MYO1F	1.15013	0.829503	1.22837	1.63202	1.18165	1.11957	1.36174	1.09864	0.939009	1.19411	1.16735	1.97106	1.52383	1.34513	0.959477	1.19826	1.25074	1.09013	0.415664	0.0550757	0.613621	0.757178	0.242572	1.17292	0.951896	0.811562	-0.301226	0.222108	0.522149
SNAP23	1.01736	1.24056	1.1258	0.965495	1.08652	1.05857	1.31836	0.941124	1.26024	1.18068	1.57912	1.42046	0.953538	1.04505	1.01426	0.857787	1.15151	1.03091	0.970352	1.36983	0.980522	1.05739	1.17746	1.16126	1.08576	0.934984	-0.0969865	0.31823	0.61614
AIP	1.04282	1.35416	1.1943	1.18367	1.13841	1.35838	1.21489	1.24448	1.07026	1.13493	1.25149	1.31432	0.965012	1.48587	1.02164	0.936882	1.03301	0.927002	1.24215	2.43463	1.24248	1.23571	1.44045	1.19889	1.27326	1.06204	0.0868328	0.880112	0.959205
GTPBP1	1.01688	1.0943	0.974866	0.858469	1.02984	0.988869	1.20233	1.63677	1.03295	1.07496	0.941869	0.944096	1.16999	1.02505	1.57888	0.747697	1.56645	0.613891	1.31307	0.798019	0.923137	1.1542	1.19423	1.07746	1.08573	1.00767	0.0110194	0.939523	0.982426
LGALS9	1.31254	1.34811	1.3056	1.10915	0.953539	1.02699	0.943415	1.20372	0.998594	1.11284	1.40956	1.03288	1.06812	1.08076	1.41521	1.19158	1.08236	0.857992	0.967266	0.850139	0.781344	0.747149	0.622904	1.15673	0.974809	0.842727	-0.246862	0.0349872	0.251122
STXBP3	1.08893	0.982302	1.06991	0.966334	0.813486	0.816308	0.976624	0.845494	0.874442	0.81343	0.750824	1.12202	0.943808	0.877849	1.17198	1.30479	1.05625	1.08331	1.13894	1.08174	0.855133	0.739017	0.790417	0.908917	1.01377	1.11536	0.157512	0.0969587	0.372002
SMAP	1.10857	1.569	1.25606	0.521211	1.01634	0.807887	1.0535	1.8126	1.06977	1.52544	1.93763	1.30251	1.93063	1.22206	1.46135	0.933962	0.870848	0.777592	1.06741	0.592112	1.41101	0.91102	1.08182	1.24345	1.13019	0.908913	-0.137786	0.503602	0.759093
RAB27B	1.64113	0.779398	1.50764	0.989145	1.05822	0.770751	0.482696	0.512524	1.00452	0.734956	0.55659	0.948255	0.850511	0.785208	0.717085	0.416673	0.661389	0.634844	0.579708	0.257761	0.574244	0.475511	0.26986	0.912507	0.597587	0.654885	-0.610686	0.0291762	0.231161
AP3B1	0.999494	1.05113	1.00255	0.954269	0.909734	0.937014	1.20477	0.929241	0.951357	1.0187	1.1578	1.10266	1.04979	0.999447	1.02974	1.28278	1.09826	1.09784	0.960036	1.18588	0.9575	0.965994	0.949684	1.01055	1.05663	1.0456	0.0643348	0.211497	0.507549
LGALS8	NA	NA	NA	NA	0.912776	1.39623	1.60715	1.35782	NA	0.971508	1.26009	NA	NA	1.23054	1.31485	1.03149	0.991134	0.779336	NA	NA	0.789302	1.04427	1.4498	1.25093	1.07884	0.862431	-0.21352	0.238395	0.535681
NDUFS8	0.873122	0.543921	0.603002	0.881323	0.936101	0.643424	0.944018	0.83598	0.641406	0.870466	0.625304	0.616563	0.683288	0.744982	1.1748	1.58015	1.09267	1.03114	1.06087	0.575712	0.743537	0.669924	0.346108	0.763461	0.859979	1.12642	0.171747	0.381012	0.668615
PSMD11	1.05336	1.1242	1.09509	0.87593	1.16196	1.14896	0.980554	1.26179	1.11134	1.06959	1.30693	1.14796	0.988411	1.03623	1.22991	1.27797	0.967561	1.00939	1.11334	1.21224	0.924373	0.871946	1.03403	1.10816	1.06778	0.963566	-0.0535448	0.443049	0.720979
PSMD12	1.03731	1.14357	1.09913	1.01562	1.0519	0.982772	1.13482	1.18477	1.08591	1.04947	1.37068	1.41014	1.03554	1.08422	1.22264	1.23316	0.952586	1.15033	1.05916	1.39705	0.922063	1.01652	1.22565	1.10509	1.14242	1.03378	0.047936	0.513957	0.769796
PSMD9	1.06203	1.14924	1.05893	0.95125	1.03392	1.06933	1.07623	0.975576	0.91106	1.12978	1.39378	1.05647	1.04365	1.0999	0.894983	1.66419	0.970901	1.28203	1.14029	1.35662	0.992731	1.25996	1.61446	1.07374	1.19802	1.11574	0.158003	0.346999	0.642893
ATOX1	0.977543	0.996423	1.09616	1.30709	0.948561	1.51657	1.26484	1.51239	0.930188	1.53982	0.937076	0.980194	0.910327	1.46286	1.14915	1.38394	0.873652	1.22948	1.10112	1.50124	0.991552	1.26586	1.42958	1.18424	1.18991	1.00479	0.00689205	0.975933	0.993664
PGRMC1	1.13434	1.75661	1.04301	0.804481	0.971768	0.91465	1.17273	0.969092	1.00344	0.796373	1.31999	1.03158	0.911034	1.23817	1.07012	1.46559	1.33074	0.852414	1.34349	1.59741	0.987042	1.12316	1.58165	1.08059	1.21103	1.12072	0.16442	0.250067	0.554012
SUPT5H	0.416675	0.527499	0.310138	0.454013	0.861942	1.00269	1.0874	1.42969	1.2477	1.16113	1.28548	0.623146	0.947637	0.817123	1.35412	0.932313	1.08237	0.75175	1.07961	1.06489	0.973229	0.981579	1.22963	0.889486	0.986449	1.10901	0.149273	0.477975	0.745919
DFFA	1.01147	0.974891	1.11992	1.22216	0.939417	0.967671	1.03561	1.09916	0.838203	1.01901	1.30711	1.10793	1.05847	1.26895	1.02951	1.45711	1.04577	1.293	1.07437	1.11365	0.956924	1.15254	1.3175	1.0486	1.15631	1.10271	0.14106	0.0781741	0.340073
HIP1	0.8963	1.49688	0.965675	1.06952	1.01238	1.14814	1.53598	1.03172	0.897645	1.17633	1.08823	1.39319	1.44587	1.22454	0.694174	2.40523	1.09602	2.11928	1.97749	1.92005	1.0605	1.24589	2.22868	1.11989	1.56758	1.39976	0.485179	0.0225002	0.204272
CLIC1	1.22668	1.7245	1.54802	0.897322	0.981383	1.09077	0.81429	1.21991	1.26507	1.23997	0.806948	1.22601	1.25774	0.807395	1.12723	0.680381	1.52112	0.375074	0.969941	0.771996	1.02558	0.903855	0.598719	1.16499	0.938754	0.805806	-0.311496	0.0891788	0.35807
EIF3F	0.963951	0.956221	1.11129	0.897089	0.975605	0.937157	1.10618	1.05196	1.14606	1.15841	1.4862	0.997827	0.985953	0.769493	1.07305	1.30453	1.09018	1.12848	0.922576	1.02904	0.943325	0.91511	1.01871	1.07183	1.01486	0.946845	-0.0788004	0.486503	0.745919
PIK3CD	NA	NA	NA	NA	NA	NA	1.08018	1.01148	1.13601	1.21061	1.13151	NA	NA	NA	1.2752	0.851794	1.15559	0.848546	1.01007	1.22516	0.898723	1.09401	0.973275	1.11396	1.03693	0.930851	-0.103378	0.241951	0.541612
PDHX	0.844491	0.779396	0.623914	0.819111	0.707031	0.801885	0.909929	1.07805	0.860553	0.859912	0.857993	0.663515	0.845337	0.8777	1.45969	1.1064	0.991318	0.957144	0.840242	0.552443	0.809004	0.717258	0.367708	0.831115	0.848979	1.02149	0.0306816	0.840399	0.942821
SULT1C2	2.7983	0.488683	2.16362	0.537934	0.825228	0.696704	0.646485	0.259279	1.11033	0.631258	0.889643	0.340031	0.623516	0.581495	0.262242	0.353641	0.933856	0.504734	0.562417	0.302728	0.295762	0.184389	0.327123	1.00431	0.439328	0.43744	-1.19284	0.0105734	0.15293
MATN2	1.11553	0.636865	1.16918	1.05096	1.22549	1.18933	0.860041	0.983576	1.02528	0.793974	1.03137	1.20684	1.06659	1.61484	0.474207	1.57662	1.33091	1.57325	1.11487	0.98906	1.95738	1.18009	2.72183	1.00742	1.40054	1.39023	0.475321	0.0225002	0.204272
QSOX1	1.32828	1.25286	1.30305	1.26296	0.950827	1.18524	0.999014	1.69387	1.34802	0.756325	0.748713	0.744577	1.09967	0.979913	0.646164	1.05361	0.602955	0.899638	0.848897	1.18964	0.749828	0.541048	0.532426	1.16629	0.824031	0.706542	-0.501152	0.00456307	0.143526
DCTN6	1.04915	1.05877	1.07087	0.807944	NA	NA	1.11986	0.930784	NA	0.943643	1.04263	0.665786	0.982922	NA	0.907477	1.18615	1.16182	1.00479	NA	NA	0.972905	1.45822	1.47428	1.00296	1.09048	1.08727	0.120708	0.372346	0.666768
SLC33A1	1.16858	1.04557	1.22491	0.725964	1.03778	0.738511	0.942221	1.12458	1.14733	1.49097	0.853482	1.13151	0.826292	0.560965	0.964432	1.60016	0.913946	1.26091	0.914273	0.811117	1.06821	0.892512	0.551818	1.04545	0.958012	0.916368	-0.126002	0.425117	0.707531
WASL	0.942358	1.43749	1.02424	0.748602	0.893026	1.48537	1.12073	1.20412	0.788022	0.863102	0.788778	0.75333	0.679986	1.12737	1.10791	1.11105	1.19706	0.876705	1.02939	1.33703	0.997087	0.890327	1.04481	1.02689	1.01267	0.98615	-0.0201208	0.882019	0.960173
IPO5	0.988146	1.78571	1.07165	0.773593	0.872392	1.24743	1.00881	1.25483	1.08924	1.15035	1.83383	1.28015	1.19274	0.930755	1.24571	1.3981	0.885014	1.22709	1.13912	1.28652	1.15011	0.999902	1.25526	1.18872	1.16587	0.980776	-0.0280047	0.565784	0.794422
EEF2K	NA	NA	NA	NA	1.094	1.37448	1.23281	1.06545	1.23577	0.861547	1.42706	NA	NA	1.10709	0.946265	0.914458	1.11531	1.03796	0.711243	0.629091	1.06295	0.852979	NA	1.18445	0.930815	0.785866	-0.347645	0.0185276	0.191301
SAP18	1.56515	2.19894	1.65552	1.17603	1.07077	1.18981	0.84115	1.15377	1.28281	1.05568	1.35878	2.65357	1.14603	1.13098	1.2821	0.439112	1.0721	0.436642	0.850336	0.829205	1.08601	1.07859	1.04407	1.32258	1.0874	0.822175	-0.282482	0.0512189	0.288411
EML1	1.12632	0.750091	1.09524	1.1525	1.04786	1.10428	0.907301	0.582416	0.803571	0.841929	0.764126	1.30907	0.872022	1.88937	0.438343	2.46541	0.844633	2.45119	1.97561	1.27782	1.40212	1.44427	3.91251	0.925059	1.6902	1.82712	0.869574	0.0069848	0.145713
DNM1L	1.05456	1.16353	1.07876	0.964222	0.962051	1.06929	0.999832	1.28621	1.12855	1.04813	1.09506	1.20143	1.0193	1.43006	1.14599	1.66429	1.0093	1.2239	1.25724	1.4832	1.10965	1.10401	1.99136	1.07729	1.30331	1.2098	0.274773	0.0156056	0.177439
RTCA	1.02035	0.944516	1.09671	1.16338	1.0263	0.964814	1.26047	1.05937	0.843459	1.00552	1.1385	1.03415	0.957561	0.808477	0.922788	1.19196	1.04025	0.952445	0.947346	1.08335	1.21687	0.933247	1.02371	1.04758	1.00935	0.963502	-0.0536406	0.435366	0.71677
PIK3C2A	0.542355	0.960604	0.945006	1.45351	1.62426	1.12474	0.955767	1.43448	1.04725	0.840378	1.30883	1.22458	1.42532	1.65869	1.27064	1.05773	1.05776	0.844576	1.26242	1.3483	0.906996	0.741244	0.855291	1.11247	1.1378	1.02276	0.0324731	0.840171	0.942821
GOLIM4	0.992462	1.24724	1.24941	1.19981	1.07403	1.10691	1.02844	1.20983	1.07899	0.911644	2.27968	1.24324	1.06519	1.05362	1.10512	0.915599	0.912927	0.957911	0.906615	1.10628	1.27199	0.874879	1.19756	1.21622	1.05091	0.864078	-0.210766	0.169317	0.452214
MANBA	NA	NA	NA	NA	NA	NA	1.02291	1.06223	0.792262	0.980927	1.40714	NA	NA	NA	1.25626	0.813136	0.801688	1.07243	1.54363	1.27193	1.05054	1.02875	0.914614	1.05309	1.08366	1.02903	0.0412839	0.816703	0.937838
AGRN	0.937848	0.965198	1.00056	0.915184	0.992775	1.04675	1.01541	1.19486	1.04674	1.0714	1.62626	1.43704	1.59843	1.15105	1.09305	1.04187	1.41637	0.943282	1.00533	1.16154	1.45926	1.24875	1.56218	1.07391	1.25985	1.17314	0.230379	0.037418	0.252578
PLOD2	0.986671	1.56129	1.08413	0.737424	NA	NA	1.82093	2.17369	1.13245	2.13967	2.58498	1.15854	1.57139	NA	1.24526	1.00717	0.715677	1.11293	1.22131	3.54936	1.06977	1.7403	1.52782	1.58014	1.44723	0.915889	-0.126755	0.602679	0.818686
EXOC5	1.05755	1.08974	1.05485	0.944455	1.15233	0.920799	0.945614	0.993563	0.993975	0.834094	0.990032	1.25998	1.06814	1.3705	1.03491	1.04935	0.983616	1.01438	1.16374	1.27391	0.816807	0.82644	1.17488	0.997909	1.08639	1.08867	0.122561	0.132476	0.411789
HMGN4	0.94399	0.689794	0.682194	1.66306	1.00182	0.911265	0.918005	0.724022	1.04424	1.27622	0.485445	0.932672	0.742375	1.70994	0.637657	0.680795	1.19099	1.17498	1.06939	0.587434	1.12008	1.23189	0.934345	0.940005	1.00105	1.06494	0.0907665	0.653016	0.847863
NDUFA4	0.81363	0.27348	0.262104	0.733103	0.585209	0.255446	0.791503	0.8642	0.495521	0.571133	0.399033	0.408423	0.562677	0.157848	1.34693	1.08309	0.885283	0.969432	0.488661	0.132292	0.574179	0.13052	0.09682	0.549487	0.569679	1.03675	0.0520627	0.88677	0.962149
PSMD14	1.01245	1.22561	1.18333	1.00626	1.01887	1.06221	1.11375	1.19307	1.07596	1.09697	1.42269	1.22838	1.07098	0.85087	1.24921	0.884929	0.883578	1.02546	0.913529	1.11934	0.990139	1.01274	0.915133	1.12829	1.01202	0.896955	-0.156892	0.0415902	0.266772
BIN1	1.02176	1.20465	1.0109	1.16453	0.938002	1.05943	1.21756	0.795792	0.777097	0.894799	0.946758	1.19148	0.891287	1.28154	0.7431	1.49815	1.16705	1.01616	1.03279	1.96377	1.20618	1.31462	1.4054	1.00284	1.22596	1.22248	0.289816	0.0512189	0.288411
KPNA3	1.02446	1.7508	1.12261	0.802001	1.01174	1.47632	1.03377	1.08742	1.15252	1.01291	1.26911	1.2674	0.970079	1.27647	1.36177	1.37846	1.15338	1.12367	1.23187	1.37101	1.03963	1.17184	2.1977	1.15852	1.29527	1.11805	0.160979	0.117928	0.390616
LAD1	1.02098	2.24352	1.4094	0.631026	0.869197	0.994572	0.650882	0.98632	1.17294	0.938371	1.45507	0.768171	1.40667	0.888826	1.84096	0.70977	0.736476	1.38473	0.850586	NA	1.27171	0.869299	0.682522	1.12475	1.03725	0.9222	-0.116849	0.519032	0.770107
VWA5A	1.28493	1.14438	1.32982	0.658855	1.06253	0.832625	0.974611	0.953537	1.05861	1.03988	0.774101	1.10513	1.26077	1.31923	0.573961	1.10969	0.835977	1.24828	1.0171	1.20167	0.94382	1.22	1.12814	1.01035	1.08031	1.06924	0.0965911	0.42935	0.71169
PES1	0.638515	1.73275	1.17286	1.02327	1.06618	1.23205	1.03445	1.34984	1.80097	0.864186	1.60389	2.18316	1.33691	1.22735	1.78664	0.583814	0.968195	0.840796	1.36189	1.47477	1.20856	1.17994	1.0007	1.229	1.26273	1.02745	0.0390617	0.839708	0.942753
SDCBP	NA	NA	NA	NA	0.938488	1.11626	1.02998	1.11504	1.35278	0.861376	1.81837	NA	NA	1.332	1.36521	1.27811	0.983114	0.887723	0.951928	1.54585	0.910729	0.933092	0.965882	1.17604	1.11536	0.948406	-0.0764241	0.739613	0.898907
NOP56	0.996113	1.35956	1.11868	1.07825	1.12629	1.35956	0.905302	1.38004	1.12544	0.874413	1.35795	1.44114	0.975057	1.22569	1.40908	0.921367	1.02857	0.916511	1.05579	1.1388	1.38459	1.15353	1.10974	1.15287	1.14666	0.994607	-0.00780119	0.93696	0.982275
DDX3X	0.882282	1.32861	1.3224	0.967756	1.08061	1.112	0.896226	1.25576	1.15312	1.06729	1.49797	1.23768	1.16461	1.46226	1.51155	1.11458	0.947396	0.922459	1.29484	1.12062	0.968538	1.06111	1.39534	1.14218	1.18342	1.0361	0.0511625	0.62089	0.829608
RNASET2	1.03528	1.40714	1.15798	0.641	1.06625	0.632103	1.14191	1.05917	1.12128	1.05344	1.16739	1.01944	1.48655	0.845136	0.738051	0.782281	0.921746	0.989102	1.07643	0.892756	0.724782	0.798657	0.401889	1.0439	0.889734	0.852315	-0.230541	0.14081	0.42354
PODXL	0.849556	1.6752	0.859031	0.956995	0.971846	1.06897	1.07661	1.20995	1.22951	0.987921	1.33241	1.20297	1.0011	0.970507	1.63041	0.850575	1.17457	0.880651	1.05425	1.20824	1.09154	1.32256	0.987043	1.11073	1.11453	1.00343	0.00493734	0.975933	0.993664
PIR	1.39474	1.30749	1.23886	1.04343	0.791805	0.87125	1.08272	1.00995	0.794986	0.980467	1.08381	0.626623	0.743037	0.93355	0.96879	1.6065	1.14454	1.52806	0.963189	1.17942	0.731451	0.940093	1.18928	1.0545	1.04621	0.99214	-0.0113841	0.938202	0.982426
KPNA4	1.05346	1.69353	1.14623	0.890206	0.962711	1.19318	1.0379	1.07093	1.07938	1.04767	1.83792	1.25096	1.07653	1.17497	1.08853	1.38426	1.06785	1.30058	1.21879	1.27219	1.10131	0.944795	1.45794	1.18301	1.19489	1.01004	0.014419	0.189587	0.482121
PPP6C	0.977708	1.23755	1.18766	1.04884	1.03236	1.0167	0.890799	1.81466	1.02548	0.878164	1.20622	1.06812	1.03803	1.10758	0.89949	1.2191	0.849468	1.17178	1.15473	1.43903	2.16893	1.24663	1.21207	1.11965	1.21458	1.08479	0.117412	0.260448	0.558143
CES2	1.19095	0.81337	2.0559	0.811716	1.50625	1.77548	0.546569	0.445667	1.35074	0.668356	0.723105	0.870102	0.762072	1.36078	0.586316	0.40641	1.08401	0.81563	0.942641	0.502013	0.962956	1.08049	2.89034	1.08074	1.02198	0.945632	-0.0806486	0.832752	0.937838
MAN2B1	0.980179	1.11277	1.19384	1.16243	1.11545	0.814285	1.40448	1.00992	1.16626	1.26479	0.90992	0.992548	1.31859	1.25625	0.834573	0.993737	1.14001	0.963389	1.09084	1.31619	1.27109	1.23916	0.952227	1.10312	1.11405	1.00991	0.0142247	0.876169	0.959205
FBP2	1.0385	0.554423	1.02488	0.77495	0.748952	0.682453	0.502748	0.472649	0.68337	0.886887	0.161555	0.606069	0.759056	0.443621	0.673398	0.202741	1.32687	0.249318	0.61916	0.500044	0.37788	0.248123	0.198346	0.68467	0.517052	0.755185	-0.405099	0.179578	0.471628
PDXK	1.03463	0.924243	1.02394	1.0344	0.881093	1.08819	0.992319	1.44065	0.818379	1.04104	1.08254	0.866141	1.5044	1.15034	0.819953	1.13671	0.887776	1.10999	0.887026	0.963676	1.044	1.14921	0.929235	1.03286	1.03737	1.00437	0.00629014	0.785949	0.918591
PPAP2B	1.3043	0.629159	0.882757	0.730387	0.846629	0.783009	1.10583	1.24709	0.81905	0.889507	0.63093	1.08373	0.874829	1.22221	0.675171	0.762201	0.983356	1.08353	0.723646	1.09762	1.06353	1.07708	0.733752	0.89715	0.948388	1.05711	0.0801289	0.563921	0.794422
ARID1A	0.915365	0.610238	1.11112	1.26581	1.20757	1.09705	0.991765	1.07905	0.980702	0.565285	0.929096	1.77551	0.868665	1.44754	0.717978	1.3701	1.19502	1.12505	1.1546	1.27322	1.31293	1.49073	0.739359	0.977549	1.20589	1.23359	0.302861	0.056249	0.301995
ISLR	0.834638	1.74119	0.858387	1.40695	NA	NA	1.70783	1.16105	NA	1.21334	1.11568	1.24018	1.36499	NA	0.846511	1.22978	1.04518	1.0421	NA	NA	1.23151	0.998003	1.84435	1.25488	1.20473	0.960037	-0.058838	0.750862	0.906415
COX7A2L	0.926126	0.566361	0.636747	0.8816	0.768851	0.743196	0.787048	0.902056	0.761551	0.644898	0.186587	0.33597	0.819036	0.492624	1.12026	1.0185	1.06256	0.939885	0.554727	NA	0.763956	0.202138	NA	0.709547	0.730965	1.03019	0.0429035	0.859429	0.954697
HSPB6	0.735305	0.758286	0.82141	2.04628	1.17809	1.39603	0.699774	0.781603	0.721493	0.647028	0.711129	1.12122	0.818475	3.31088	0.446026	3.14034	0.632432	2.46848	1.87342	1.4418	1.5119	1.96614	4.87555	0.95422	1.96722	2.0616	1.04377	0.0438791	0.266772
NDUFAB1	0.751424	0.754893	0.353104	0.623033	0.671938	0.51996	0.791812	1.39529	0.807407	0.8393	0.992244	0.368788	0.519614	0.275307	1.34865	0.965368	1.03708	0.64253	0.775323	0.20754	0.957242	0.703966	0.410192	0.772764	0.6843	0.885523	-0.175398	0.49937	0.757032
UBFD1	0.892207	1.4951	1.11142	0.929897	1.1815	1.53133	1.12588	1.32755	0.869083	1.06827	1.28806	1.75901	1.32147	1.4214	1.17057	1.30859	0.746793	1.22652	0.987563	1.67309	1.09572	0.958413	1.36732	1.16548	1.25304	1.07513	0.104505	0.427864	0.710603
COPE	1.06422	1.1581	1.16516	0.981082	0.935192	0.838931	1.09429	0.958065	1.18675	1.17044	1.42795	0.983514	1.00486	0.713182	1.12204	0.990277	0.939285	0.905611	0.973059	1.13163	1.14652	0.864186	0.89367	1.08911	0.972319	0.892767	-0.163644	0.0676366	0.32101
AP3D1	0.991924	1.06389	1.09723	0.96555	1.07205	0.907666	1.02964	1.00113	0.898513	1.02793	1.05455	1.06404	0.97475	1.08024	0.994856	1.22894	1.03739	1.09908	1.04086	0.858998	0.87238	1.07677	0.814291	1.01001	1.01188	1.00186	0.00267769	0.962304	0.993664
CCS	NA	NA	NA	NA	0.988907	0.951602	1.07258	0.778715	0.88812	0.954308	0.985823	NA	NA	1.51983	0.842442	1.69497	1.15376	1.53617	1.39326	0.91922	1.14071	1.18365	2.36081	0.945722	1.37448	1.45337	0.5394	0.0185109	0.191301
ABLIM1	1.24498	1.16336	1.15844	1.13368	0.947732	0.866241	0.937742	0.747972	1.25775	0.76571	0.578419	0.914091	0.946623	1.03357	0.730676	1.38127	1.19232	1.15906	1.03626	0.754731	1.05017	0.752675	0.593931	0.982002	0.962114	0.979748	-0.0295178	0.835456	0.93954
CHD2	0.590244	1.33385	0.807106	1.96892	1.11339	1.16353	1.22526	1.12768	1.55043	1.1205	1.46519	1.39062	1.55825	1.17567	1.32535	0.48312	1.39128	0.62874	1.04313	1.05851	1.29387	1.69362	0.773999	1.22419	1.15135	0.940496	-0.0885066	0.640535	0.845113
TOR1A	1.02278	1.31384	1.41915	1.15735	0.987175	0.965679	0.964281	1.12865	1.05076	1.21368	1.10682	1.05771	1.23487	0.727924	1.40983	1.42089	0.984223	1.32595	1.12308	1.36581	1.13659	1.08234	1.42949	1.12092	1.19156	1.06301	0.0881605	0.364348	0.66004
TOR1B	NA	NA	NA	NA	NA	NA	1.03713	1.61509	1.1483	1.02612	0.883456	NA	NA	NA	1.68497	1.06158	0.902012	1.07127	1.16407	1.40108	1.11036	0.940019	0.890837	1.14202	1.13624	0.994943	-0.00731371	0.797203	0.925531
STX16	NA	NA	NA	NA	NA	NA	0.89197	1.26695	1.10372	1.06624	0.980216	NA	NA	NA	0.782357	1.28963	1.29434	0.810343	1.13758	1.44684	0.794289	0.98132	1.49741	1.06182	1.1149	1.04999	0.0703786	0.648744	0.845822
ADAM10	1.32656	1.12221	1.31628	0.812724	0.931364	0.831641	0.648579	0.46347	0.833208	0.656179	0.572294	0.941635	1.11498	0.721878	0.454549	3.32047	0.578232	3.02791	1.90472	1.58171	1.29492	1.43043	3.80028	0.864956	1.68098	1.94343	0.958601	0.059498	0.304766
TP53I11	1.17972	0.922677	1.52971	0.77178	NA	NA	1.04037	0.843781	0.956904	NA	NA	1.28348	1.65685	NA	0.924858	0.898037	1.05085	1.41806	1.20867	1.6146	NA	NA	NA	1.03499	1.25693	1.21443	0.280279	0.14039	0.423228
PTGES	1.08844	1.18789	0.933081	1.64832	1.21937	1.24401	1.22355	1.04639	NA	NA	NA	2.32761	1.44618	1.80018	0.979073	1.50748	0.934275	1.62676	NA	NA	NA	NA	NA	1.19888	1.51737	1.26565	0.33988	0.143192	0.425972
APAF1	0.901771	1.2785	0.918537	1.18598	1.28046	1.01789	NA	NA	NA	0.979181	1.16426	1.00604	1.07372	1.04393	NA	NA	NA	NA	NA	NA	0.79082	0.729174	0.738567	1.09082	0.897042	0.822354	-0.282169	0.0453721	0.272348
IMPA2	1.37946	1.2241	1.23797	0.821258	1.12304	1.01985	0.931266	0.695989	0.953363	0.920011	0.747171	1.02683	0.994834	1.42056	0.866642	0.916318	1.29951	0.501767	0.965277	0.82894	1.02525	0.814969	1.33365	1.00486	0.999545	0.99471	-0.00765273	0.957431	0.992534
CDIPT	0.911506	0.76238	0.848337	1.30875	0.826754	0.943442	1.24624	0.89658	0.781256	1.07166	1.07732	1.09981	0.725913	0.969527	1.03534	1.16825	1.22702	0.945835	1.29806	1.21514	1.44638	1.1797	1.19107	0.970385	1.12517	1.15951	0.213514	0.0584268	0.304766
PDCD5	0.965705	1.14029	1.09969	1.19989	1.03816	1.05919	1.06535	0.911916	1.04529	1.08841	1.8733	1.20911	0.984749	1.41232	1.10498	1.77604	1.02809	1.06689	1.07555	1.02426	1.15507	1.03979	1.27425	1.1352	1.17926	1.03881	0.0549352	0.486503	0.745919
PRMT5	0.943055	1.20215	1.22431	0.853439	1.0702	1.22517	0.908461	1.02848	0.989013	1.01652	1.22901	1.63062	1.03336	1.04524	1.27235	1.17224	1.06349	1.02788	1.09184	1.08568	1.09349	0.998419	1.48449	1.06271	1.16659	1.09775	0.13455	0.189587	0.482121
SLC9A3R1	0.903536	0.678969	0.874953	0.901289	0.936797	0.840368	0.781172	0.909034	0.884005	1.05067	1.15839	0.458804	0.716605	0.748541	0.91438	0.205118	0.996025	0.708506	0.689374	0.31736	1.16427	0.812639	0.288615	0.901744	0.668353	0.741178	-0.432108	0.0250004	0.220209
FPGT	NA	NA	NA	NA	NA	NA	0.904075	1.09678	0.878741	1.00961	1.26909	NA	NA	NA	1.23681	1.0998	0.980733	0.903471	1.17943	1.12567	0.920199	1.02621	1.09626	1.03166	1.06317	1.03055	0.0434121	0.708287	0.883724
TPP1	0.974909	1.06943	0.897892	1.436	1.03627	0.9509	1.71007	0.671081	1.07436	1.40727	1.05709	1.47575	0.90393	2.15504	1.06855	0.674335	1.20998	0.444634	0.960085	1.40897	0.963945	1.21542	0.829919	1.11684	1.10921	0.993169	-0.0098883	0.961131	0.993664
TCERG1	0.889056	1.24739	1.12735	1.39295	1.0287	1.16815	0.972668	1.39386	1.09383	1.06522	1.30363	1.21316	0.990606	1.20265	1.28813	1.22619	0.964115	1.08686	0.963102	1.13183	1.11965	1.15614	1.00414	1.15298	1.11221	0.964642	-0.0519339	0.502783	0.758728
NRP1	0.65259	0.77674	0.838798	1.13649	NA	NA	1.20881	1.13183	0.899241	1.28077	1.09793	1.71554	0.885181	NA	0.821892	1.14525	1.26898	0.952399	1.17821	1.57799	1.17737	1.47035	1.31334	1.00258	1.22786	1.22471	0.292435	0.0587633	0.304766
TNPO2	0.784046	1.45766	1.36197	0.707163	1.09592	1.46862	0.934609	1.30066	1.11037	1.06384	1.06633	1.67206	1.29749	1.24008	1.04428	1.52916	1.01195	1.20743	1.12793	1.30035	1.1585	1.09929	1.61997	1.12283	1.27571	1.13615	0.184151	0.141765	0.42354
APOL1	1.01742	0.908744	1.32216	1.50284	1.24258	1.38488	1.19589	1.06663	0.898356	0.862328	0.873241	1.98951	0.927779	1.74742	1.07705	0.982801	0.847902	1.15439	1.11112	2.03648	1.12225	1.80307	3.00487	1.11592	1.48372	1.3296	0.41099	0.211497	0.507549
CAPN9	2.09313	0.877938	1.60734	0.648613	0.674335	0.560717	NA	NA	0.90674	0.731488	0.362696	0.705166	0.897261	0.479492	NA	NA	NA	NA	0.777451	0.983756	0.384774	0.535914	0.262263	0.940333	0.62826	0.668125	-0.581811	0.321267	0.620242
PSMA7	1.16721	1.18327	1.2423	1.06286	0.972043	1.23999	0.900354	1.12373	1.00188	1.07849	1.22432	1.16	1.11705	1.01771	1.37816	1.09328	0.819464	0.991904	1.20691	0.949313	0.916894	0.998078	1.44216	1.10877	1.09091	0.983894	-0.0234246	0.781898	0.918591
SCAMP3	0.95603	1.16599	1.03768	0.799133	0.952678	1.00954	NA	NA	1.17456	1.19246	1.3363	0.940019	1.29176	0.823695	NA	NA	NA	NA	0.966124	1.10956	0.739401	0.923579	0.704985	1.06937	0.937391	0.876578	-0.190045	0.152994	0.435416
OPLAH	1.04115	0.677406	0.951842	0.715076	0.928525	1.06872	0.820232	1.43061	1.01089	0.778624	2.22814	0.593949	1.06425	0.841549	2.01053	1.01682	0.782682	0.953091	0.878917	0.895269	1.23043	0.766578	0.668363	1.0592	0.975203	0.920696	-0.119202	0.607524	0.818686
IFIT3	0.998651	0.859187	1.01734	1.32924	0.82148	1.02473	0.903607	1.39982	0.945123	1.67814	1.50963	1.3102	1.73926	1.07354	2.43899	1.189	0.928177	0.980498	1.7496	0.661928	1.25609	1.51701	2.27409	1.13518	1.42653	1.25666	0.329593	0.169317	0.452214
MGST3	1.76684	1.59611	1.53452	0.842626	0.931945	0.916225	0.831097	0.885213	1.05181	0.756982	0.617467	1.14115	0.860079	1.12252	0.875578	1.16056	1.1967	1.1771	1.24776	0.920831	1.1411	1.01037	2.25462	1.06644	1.1757	1.10245	0.140714	0.189587	0.482121
IRF6	0.942557	1.09265	1.00976	1.23981	1.06391	1.04461	0.563297	1.64337	0.831607	0.755355	1.45397	0.910519	0.848884	1.36493	0.918434	0.431721	0.578472	0.412805	0.601452	0.395358	1.20624	0.70998	NA	1.05826	0.761709	0.719773	-0.474386	0.0389182	0.259638
TAX1BP3	0.966586	0.814343	0.991216	0.840265	0.977124	1.32363	0.927994	1.01902	0.993934	1.01179	0.768393	0.911862	0.783329	1.02206	1.05269	1.68157	0.848813	1.44471	1.36675	1.20779	0.921979	0.990144	1.21781	0.966753	1.12079	1.15934	0.213299	0.169317	0.452214
GIPC1	1.11653	1.33754	1.27862	1.08745	0.960358	1.17997	0.869796	1.12505	0.991622	0.908499	1.20817	0.856245	1.01186	1.26475	1.29053	1.13129	0.989621	0.464504	1.14957	1.27442	0.927143	1.19344	1.43343	1.09669	1.08223	0.986817	-0.0191457	0.869949	0.959205
IKBKB	NA	NA	NA	NA	NA	NA	0.836929	1.16262	1.05715	0.953199	1.05595	NA	NA	NA	1.44488	0.884014	0.921207	0.853888	1.28572	1.42992	1.11895	0.93593	0.911763	1.01317	1.08736	1.07323	0.101959	0.460426	0.732173
TIMM23	1.07572	0.984778	1.0126	1.28843	1.46998	1.40384	NA	NA	1.08766	0.930829	1.16931	1.14246	0.871479	0.728172	NA	NA	NA	NA	0.882019	0.976408	0.934461	0.846945	0.77038	1.15813	0.894041	0.771971	-0.373381	0.00441037	0.143526
HAT1	NA	NA	NA	NA	NA	NA	0.811263	1.16148	1.29061	1.18994	1.94588	NA	NA	NA	1.45001	1.00988	0.910252	0.986079	1.01266	1.21675	1.08007	0.898632	0.927524	1.27983	1.05465	0.824053	-0.279191	0.297702	0.597172
UBE2L6	0.899732	1.21968	1.32647	1.08413	0.988235	2.18608	0.871133	1.24731	1.0406	1.54808	0.89961	1.39905	1.51134	1.19626	1.8588	1.32236	0.791083	1.02294	1.28764	1.27863	1.31645	1.24968	1.32625	1.2101	1.29671	1.07157	0.0997291	0.235117	0.531597
CASK	0.875403	0.968292	1.12037	1.29361	0.900133	0.954075	1.02752	1.15045	0.862035	0.830792	0.735932	0.756054	0.877446	0.859426	1.28776	0.810059	1.07518	0.743863	0.927112	0.974496	1.09517	0.969266	0.734805	0.97442	0.925887	0.950193	-0.0737068	0.486776	0.746095
UQCRQ	0.763773	0.416974	0.449956	0.820879	0.886139	0.69819	0.724379	0.965102	0.772039	0.749784	0.477995	0.421376	0.568963	0.645875	1.30802	1.4176	0.948024	1.04795	0.904782	0.421277	0.937844	0.719984	0.730523	0.702292	0.839352	1.19516	0.257205	0.214828	0.512847
MYL12A	1.04752	1.66021	1.25573	1.41271	1.0617	1.57958	1.49521	0.972108	1.06953	1.24993	1.08519	1.34297	1.20613	1.43055	0.960016	0.836401	1.26306	0.774524	1.19876	1.92379	1.13251	1.46481	1.42401	1.26267	1.24646	0.987159	-0.0186453	0.889754	0.963493
HGS	0.889171	0.95774	1.19306	1.21523	0.973252	1.06211	1.19124	1.14789	0.975723	1.01994	1.15662	1.14884	1.16001	1.06808	0.867406	1.24496	1.09713	0.985759	1.02359	1.06856	1.1028	1.22887	1.10849	1.07109	1.09204	1.01956	0.027949	0.650889	0.84603
DSCR3	NA	NA	NA	NA	0.926716	1.20234	1.18411	0.77742	0.953595	1.13366	0.703824	NA	NA	1.23754	0.831889	1.14719	1.05284	0.925858	0.931542	1.17688	0.667051	0.668868	0.370141	0.983095	0.900981	0.916474	-0.125834	0.483333	0.745919
PPP1R12A	1.04235	1.09284	1.00614	1.44263	1.09118	1.09203	0.949156	0.7874	0.790939	0.910081	0.867272	1.21953	0.927586	1.91145	0.607489	2.71346	0.904792	1.67424	1.68812	1.43672	1.3225	1.56971	3.58577	1.00655	1.63011	1.61951	0.695559	0.0225002	0.204272
GAK	1.07241	1.11532	1.32397	1.07125	1.14935	1.20297	0.906862	1.11862	1.06905	1.04784	1.28881	1.01771	0.8533	1.32543	1.1633	0.936151	1.03093	0.740054	0.870828	0.838407	0.899029	0.856286	0.861334	1.12422	0.949396	0.844492	-0.243845	0.00728752	0.149869
HNRNPDL	0.945486	1.73894	1.04867	1.00959	1.01937	1.20797	0.895829	1.42183	1.23901	1.28418	1.31238	1.37913	1.40078	1.16386	1.43602	1.00448	1.17375	0.533161	1.2717	0.90351	0.873299	0.723004	0.759549	1.19302	1.05185	0.881672	-0.181687	0.227657	0.530976
XPO1	0.984842	1.29125	1.00894	0.820515	0.985746	1.13434	1.00406	1.27221	1.09856	1.12707	1.35023	1.26742	1.17522	1.21378	1.36468	1.13794	1.00402	1.1373	1.20424	1.32006	1.0878	0.934693	1.21475	1.09798	1.17183	1.06726	0.0939057	0.231049	0.531597
SPTBN2	0.850887	0.372261	0.499732	1.22162	NA	NA	0.508062	1.69667	1.03325	NA	NA	0.886501	0.360552	NA	1.26847	1.20225	0.606207	0.691381	1.31145	0.748689	NA	NA	NA	0.883212	0.884438	1.00139	0.00200174	0.995593	1
SEC16A	1.0373	0.951052	1.06663	0.98696	0.938073	0.983204	0.997932	0.988259	1.01994	0.984452	1.27194	0.948632	1.07826	0.932692	1.27977	0.790043	1.07828	0.69178	0.839199	0.865496	0.949138	0.943588	0.85781	1.02052	0.93789	0.91903	-0.121817	0.130689	0.411789
PLXNB2	1.14008	1.00033	1.20033	0.819665	0.929081	1.09449	1.0341	0.987911	1.05017	0.943543	1.20794	0.87835	1.14797	0.953	1.24697	1.09094	1.13667	1.10743	0.944847	1.01637	1.06255	0.994431	1.16608	1.03706	1.06213	1.02418	0.0344699	0.602516	0.818686
KHNYN	1.05314	0.90672	0.78153	1.12482	NA	NA	NA	NA	0.893556	1.08738	0.997497	1.31317	0.924911	NA	NA	NA	NA	NA	0.818496	1.07597	0.821549	0.901938	0.70065	0.977806	0.936669	0.957929	-0.0620096	0.655406	0.84986
U2SURP	0.930893	1.11331	0.989414	1.02711	1.05591	1.37582	1.07439	1.79635	1.10052	0.943457	1.17222	1.08579	0.996385	1.80173	1.71574	0.981718	1.19775	0.939786	1.20214	1.02146	1.03213	1.12936	1.11488	1.14358	1.18491	1.03614	0.0512162	0.65055	0.845822
SYNM	0.648081	0.511958	0.719594	2.30385	0.85655	1.85527	0.497038	0.471627	0.465852	0.501987	0.529989	1.00091	1.05884	5.34416	0.338011	6.31403	0.617304	3.19852	3.00929	1.76367	1.57349	1.85546	9.20665	0.851072	2.94003	3.4545	1.78848	0.0105734	0.15293
PFAS	1.00966	1.11643	1.16924	1.06738	1.20897	1.00713	0.996077	1.38389	1.15605	1.0725	1.27585	1.37679	1.01296	0.5679	1.2837	0.973975	0.864099	1.12709	0.978487	1.07042	1.02385	0.972232	1.008	1.13302	1.02163	0.901686	-0.149304	0.122454	0.398902
KIAA0391	NA	NA	NA	NA	0.49379	0.922078	0.928447	0.840845	1.62005	0.651015	1.62532	NA	NA	1.02095	1.68724	0.889648	1.17741	0.800566	0.796865	1.54148	2.00312	0.775366	0.895672	1.01165	1.15883	1.14549	0.195961	0.600884	0.818686
LSM1	NA	NA	NA	NA	NA	NA	1.38052	0.788378	0.98501	1.08349	1.56388	NA	NA	NA	0.969844	0.853251	1.51038	0.717834	0.671281	2.0504	0.849484	1.43411	0.957016	1.16025	1.11262	0.958947	-0.0604773	0.82152	0.937838
SCAMP1	0.780586	1.05466	1.06541	1.08755	NA	NA	1.12261	1.39005	1.10002	1.10731	1.54513	1.05126	1.47063	NA	1.07618	1.0227	1.05545	0.974043	1.02687	1.17987	0.924462	1.19763	1.57534	1.13926	1.14131	1.0018	0.00260121	0.551631	0.789953
SCAMP2	0.985788	1.05098	1.1273	1.09897	1.00253	1.05566	1.03587	0.799418	1.07018	0.983487	0.94615	1.09634	1.13861	1.37869	0.88102	0.625325	1.20687	0.703796	1.41665	1.99359	1.12125	1.33374	2.26776	1.01421	1.26364	1.24593	0.317223	0.059498	0.304766
ARPC1B	1.1043	1.60588	1.06924	1.08402	1.17241	1.19142	1.37164	1.04971	1.18592	1.40427	1.23145	1.31288	1.27135	1.32064	1.05621	0.838093	1.13398	0.890399	1.03837	1.23223	0.887092	1.08513	1.01763	1.22457	1.09033	0.890381	-0.167505	0.0723937	0.330389
ARPC2	1.20052	1.1689	1.07109	1.25805	1.03361	1.0982	1.21121	0.952736	1.02666	1.23235	0.931297	1.04059	0.971659	1.11178	0.900768	1.14759	1.01181	1.16592	1.09231	1.22665	0.911473	0.869941	0.996966	1.10769	1.03729	0.936439	-0.0947429	0.153384	0.436
ARPC3	1.06901	1.20595	1.03455	1.15743	0.998373	0.988815	1.21589	0.983309	1.1024	1.31856	0.859012	1.17515	1.14445	1.31063	0.957182	1.12258	1.00548	1.13923	1.07276	1.21512	0.797371	1.07387	0.981141	1.08485	1.08291	0.99822	-0.00257093	0.972603	0.993664
POLR1C	NA	NA	NA	NA	NA	NA	1.25073	0.93735	0.825458	1.17357	1.87771	NA	NA	NA	0.781805	1.17265	1.2581	0.99868	1.01847	1.61914	1.2999	1.1655	1.16247	1.21296	1.16408	0.959698	-0.0593472	0.814711	0.936718
PLSCR1	0.823174	1.20193	0.919648	0.989476	1.06988	1.40883	NA	NA	1.01195	1.41312	2.37252	1.1785	1.52614	1.54554	NA	NA	NA	NA	0.985726	1.70516	1.45164	1.13318	2.38904	1.24561	1.48937	1.19569	0.257841	0.113945	0.390616
PGRMC2	1.3109	1.16125	1.15419	0.724012	1.01574	0.893934	0.940852	0.863813	0.93677	0.899187	0.816218	0.844474	0.85832	0.720351	1.05	1.12093	1.14418	0.602204	0.885312	0.877237	0.965361	0.753284	0.579374	0.974261	0.866752	0.889651	-0.168689	0.162743	0.452214
VILL	1.47269	1.11798	1.60943	0.774364	0.896204	0.840648	1.00424	1.07683	0.935843	0.739691	0.892776	0.741528	0.958482	0.834824	0.680203	1.6378	0.802409	0.929612	0.880498	1.28696	0.750901	0.594697	0.38708	1.03279	0.873749	0.846008	-0.241257	0.117928	0.390616
PFDN6	0.960351	1.2979	0.953897	0.966523	0.932396	1.2594	1.00316	1.22999	1.25569	1.02939	1.28371	1.05966	1.23988	1.26523	0.777767	1.29039	0.960912	1.81839	1.13998	1.34485	1.12927	1.30984	2.04766	1.10658	1.28198	1.15851	0.212267	0.133549	0.411789
LAMA5	0.866493	0.788522	0.928405	1.4089	1.25917	1.20498	1.21311	0.966477	1.0145	0.71246	0.863938	1.67941	0.95589	1.90248	0.7244	1.48469	1.5001	1.68238	1.04135	1.88918	2.45889	1.73182	1.60728	1.02063	1.55482	1.52339	0.607286	0.00279496	0.135078
CLIC2	1.25196	0.547789	0.896615	1.22952	1.02484	1.08258	1.1324	0.801461	0.941676	1.30429	0.762681	1.03345	0.62317	1.00523	0.675897	1.22011	1.249	1.21886	1.14353	1.29932	1.02699	1.17299	1.09252	0.997801	1.06342	1.06576	0.0918888	0.49282	0.75122
RER1	1.1109	0.946811	1.45667	0.191437	1.07243	0.825562	0.915626	0.741587	1.05006	1.19498	1.30376	0.718137	1.67587	0.214469	1.27043	1.28187	1.0823	0.906028	0.762848	0.224144	0.902404	0.772061	0.695298	0.982711	0.875488	0.890891	-0.166679	0.50445	0.76013
SURF4	1.20318	1.20661	1.03269	0.804079	1.06178	0.952047	1.25567	1.06895	1.06406	1.03895	1.07475	1.00976	1.41767	0.93678	1.15576	1.07743	1.03851	0.845998	0.938292	0.983286	1.07307	0.854418	1.93549	1.06934	1.10554	1.03385	0.0480257	0.565784	0.794422
MAPK13	1.39107	1.60438	1.58641	0.849923	0.923111	1.29603	NA	NA	1.40787	0.812565	1.67478	1.17582	1.15335	1.38949	NA	NA	NA	NA	0.933661	0.737925	1.097	0.910898	0.652478	1.2829	1.00633	0.784414	-0.350312	0.0710574	0.327584
SPTLC1	1.08463	1.42047	1.25145	0.749358	1.04262	1.21052	0.942658	1.06334	1.07223	0.910691	1.07936	1.24537	1.02936	1.63659	1.71645	0.760437	0.998611	0.653433	1.01775	1.43932	1.20033	1.2593	1.1493	1.07521	1.17552	1.09329	0.128681	0.35869	0.655313
SPTLC2	0.386423	0.758758	0.622189	4.80498	0.934496	0.854848	1.64695	2.62529	0.958439	0.77138	1.01248	2.56719	NA	0.855697	0.839938	0.628882	0.477224	1.06768	0.667502	6.23341	0.755315	3.42546	2.07346	1.39784	1.78107	1.27416	0.349544	0.897663	0.965899
OGT	1.06937	1.43154	1.04922	0.981601	1.00046	1.29674	1.25489	1.11181	1.03226	0.935439	1.13429	1.14072	1.19688	1.14395	1.06149	0.992539	1.08698	0.953002	1.18134	1.43712	1.15283	1.17014	2.17367	1.11797	1.22422	1.09504	0.130989	0.287547	0.584737
PMM2	1.00769	1.00841	1.15043	0.914947	0.962743	0.874279	0.983108	0.970208	0.956149	1.0995	1.72246	0.881307	0.917384	0.845648	1.10387	0.956774	0.863679	1.07676	0.836209	0.815543	1.07536	0.684168	0.672386	1.05908	0.89409	0.844211	-0.244324	0.0317437	0.234973
TM9SF1	1.09024	1.10727	1.06982	0.763134	1.01968	1.11024	1.04763	1.13751	1.03624	1.02081	1.11968	1.01387	1.1959	0.884609	1.12932	0.947273	1.15318	0.654234	0.962957	1.33508	1.02513	1.12122	2.02806	1.04748	1.1209	1.0701	0.0977397	0.785949	0.918591
MID1	0.867571	1.0977	1.06484	1.38071	0.839109	0.987206	0.897475	0.528053	0.872655	0.949213	1.44718	0.766676	0.891501	1.60286	0.626617	3.52886	0.823335	2.05494	1.62314	1.64693	1.5199	1.1644	1.38453	0.993791	1.46947	1.47865	0.564285	0.117928	0.390616
HMGB3	0.880431	2.192	1.04045	0.358792	0.972473	1.08327	0.846892	2.61327	1.94009	1.04792	1.84692	0.910493	3.02074	1.07663	1.74022	0.695352	0.874548	0.510676	1.14171	0.893751	1.15115	1.32938	0.759598	1.3475	1.17535	0.872249	-0.197189	0.565784	0.794422
PPM1G	1.02909	1.68738	1.31041	0.975881	0.968911	1.03483	1.016	1.55843	1.39529	1.09565	1.57139	1.35275	1.01733	1.08455	1.46102	0.823281	0.907617	1.01158	1.10055	1.15402	1.13662	1.19471	1.16932	1.2403	1.11778	0.901219	-0.150051	0.221017	0.521661
EIF3D	1.01816	1.14861	1.12884	0.904075	1.03649	1.18528	0.942657	1.2265	1.00436	1.0494	1.41192	1.10566	1.0223	1.02473	1.1257	1.05044	0.973356	0.953929	1.25047	1.12142	0.961609	0.893034	1.00443	1.09603	1.04059	0.949421	-0.0748806	0.299831	0.599408
EIF3H	1.01447	1.09228	1.14027	0.999785	0.871873	1.13899	0.972808	1.08966	1.12315	1.17268	1.50803	1.17319	1.1135	1.0772	1.05779	1.07115	1.06928	0.937522	1.01386	1.11085	0.954205	0.919695	0.916201	1.10218	1.03454	0.938628	-0.0913745	0.211497	0.507549
BCAT2	0.762998	0.228654	0.245492	0.815285	0.519557	0.405623	0.876582	0.931876	0.57271	0.662561	0.471181	0.324934	0.550634	0.119424	1.11166	1.05741	1.19742	0.826339	0.631599	0.363912	0.844283	0.349774	0.136864	0.590229	0.626188	1.06092	0.0853212	0.787292	0.919706
IPO8	1.09385	1.09647	1.73269	1.20551	NA	NA	1.35454	1.59618	NA	1.32379	1.63851	1.35252	1.18679	NA	1.48416	1.15442	1.01161	0.832051	NA	NA	0.96706	1.21732	1.33606	1.38019	1.17133	0.848673	-0.236719	0.0834863	0.34946
STX7	1.02429	1.12208	0.95759	1.06317	0.910158	1.18215	1.11213	1.16036	0.965755	1.26405	1.10341	1.15677	1.12027	0.923719	0.983035	0.980741	1.65923	0.592671	1.00714	0.969878	0.98614	1.0064	0.985026	1.07865	1.03092	0.955749	-0.0652964	0.287547	0.584737
SLC16A3	1.13101	2.0129	1.42147	0.78191	1.22002	1.53716	0.949513	1.2673	1.35914	1.57772	2.07843	1.38395	2.42842	1.57097	2.68415	1.03813	0.631012	1.08618	1.01759	2.47479	1.11908	1.17623	1.07596	1.39423	1.47387	1.05712	0.0801381	0.739898	0.898907
ABCC3	1.45493	1.08503	1.79972	0.578364	1.0266	0.888545	0.802103	0.56249	0.973524	0.833644	0.76879	0.677171	0.938916	0.687988	1.63122	0.748985	1.15521	0.643731	1.1087	0.888023	0.895959	0.847977	0.999071	0.979431	0.935246	0.954887	-0.0665985	0.975933	0.993664
ABCC4	NA	NA	NA	NA	NA	NA	1.09703	0.93014	1.07459	1.18683	0.930845	NA	NA	NA	0.849072	1.53479	1.19739	0.821474	2.0229	1.20716	0.710833	1.02073	0.846736	1.04389	1.13457	1.08687	0.120174	1	1
TLR3	NA	NA	NA	NA	NA	NA	1.0903	1.43897	0.547494	1.27866	1.50204	NA	NA	NA	1.00532	1.29286	0.749665	1.09468	1.1752	NA	0.880038	1.08107	2.18374	1.17149	1.18282	1.00967	0.0138849	0.961906	0.993664
P4HA2	1.00565	1.03747	0.856963	1.14536	NA	NA	2.2164	1.5609	1.2556	NA	NA	1.30863	1.23771	NA	1.04916	0.843464	0.641898	0.991087	0.865882	2.98852	NA	NA	NA	1.29691	1.24079	0.956734	-0.0638102	0.463403	0.734304
CAPN5	1.60637	1.04182	1.56257	0.78392	0.983285	0.901352	0.784618	0.756781	1.02131	0.673707	0.525289	0.802592	0.910263	0.814921	1.30488	1.05588	0.985543	1.26163	0.908071	0.822367	1.45644	0.92694	1.19834	0.967365	1.03732	1.07232	0.100733	0.570079	0.799192
YKT6	1.05234	1.13866	1.11785	0.84597	0.869425	0.948625	0.993112	1.33045	1.16396	1.00296	1.16584	1.34892	1.03339	0.765944	0.892859	1.1998	0.904124	1.07767	0.935175	1.10223	0.921354	0.585394	0.611607	1.0572	0.948205	0.896902	-0.156977	0.178734	0.470335
ARPC5	1.2565	1.31118	1.15422	1.43203	1.04612	1.14875	1.27275	1.0118	1.01198	1.36202	1.07374	1.40729	1.03381	1.23759	1.00209	1.04968	1.05051	0.840528	1.00344	1.22529	0.885224	0.986368	1.0621	1.18919	1.06533	0.895844	-0.158681	0.0637025	0.31289
DDX3Y	0.982467	0.881863	0.652113	0.915118	0.801172	1.04637	1.26424	1.05608	NA	NA	NA	0.98314	1.54133	1.17007	0.716148	1.47094	0.912941	1.30772	NA	NA	NA	NA	NA	0.949928	1.15747	1.21848	0.285086	0.147973	0.430869
PDPK1	1.00892	1.09283	1.08308	1.04219	0.911551	0.939963	1.06379	0.925462	0.89357	1.11478	1.11797	1.14393	1.03859	0.863295	0.981855	1.35826	1.1375	1.35223	1.08275	1.19267	0.935891	0.790456	0.74523	1.01765	1.05189	1.03365	0.0477439	0.595127	0.818686
TAPBP	0.975383	0.936201	0.937728	0.94841	1.08699	1.92378	1.04421	0.81863	1.42022	1.74402	1.26909	1.06036	1.5365	1.17784	2.6576	0.786774	0.874194	0.687544	0.986766	0.204294	1.20732	1.04492	1.167	1.19133	1.11593	0.936705	-0.094333	0.694703	0.872529
CLDN3	1.26594	2.24795	2.40408	0.640473	NA	NA	0.873236	1.38179	2.6166	NA	NA	1.15924	1.29085	NA	2.4092	0.938424	0.783892	1.25125	0.903944	0.959619	NA	NA	NA	1.63287	1.21205	0.742285	-0.429955	0.396892	0.685146
DHX15	0.997686	1.26704	1.29834	0.815947	1.04169	1.31138	0.899176	1.20321	1.34652	1.12198	1.66434	1.2382	1.17209	1.26235	1.91366	0.82882	1.01342	0.9028	1.03533	1.00389	1.06869	1.03424	0.941863	1.17885	1.11795	0.948338	-0.0765273	0.316386	0.613321
RNMT	1.02239	1.7334	1.05062	0.994277	0.974044	1.26586	1.03188	1.31242	0.926777	1.12221	1.08141	1.96268	1.12397	1.06559	0.910172	0.734539	1.1464	0.818884	0.820068	0.646707	1.29566	1.08396	1.11555	1.13775	1.06035	0.931967	-0.10165	0.565784	0.794422
ZZEF1	0.416345	0.642072	0.262403	1.2728	1.11702	0.876926	0.970358	0.936339	0.947718	1.04332	0.91335	1.10196	1.71349	1.00116	0.68456	0.627802	0.996183	0.995927	0.835191	1.2959	0.853772	0.971127	0.329944	0.854422	0.950584	1.11255	0.153866	0.48309	0.745919
TTI1	0.843758	0.998621	1.16401	0.784895	0.651563	0.48141	1.36508	0.854719	NA	NA	NA	0.434065	1.16702	NA	0.794685	1.37491	0.994745	1.72497	NA	NA	NA	NA	NA	0.893007	1.08173	1.21133	0.276597	0.39357	0.68315
CYB5B	1.14195	2.80591	1.012	0.596927	0.903281	0.952437	0.86629	1.34822	1.40953	0.977462	1.02426	1.19464	1.14024	1.05742	1.0675	0.826081	1.08482	0.870625	1.04583	0.937587	1.09954	0.919888	0.906843	1.1853	1.01258	0.854288	-0.227205	0.832752	0.937838
PRPF4	0.799545	1.25674	1.09913	1.03166	0.954796	1.28435	0.97207	1.46067	1.0256	1.16524	1.32136	1.14307	1.07015	1.06734	1.4573	1.02118	1.02903	0.779355	1.03487	1.27331	1.06831	1.17604	1.25965	1.12465	1.11497	0.991391	-0.0124746	0.899552	0.966675
PHGDH	0.949327	0.564336	0.893331	0.81051	0.802141	0.751368	0.919756	1.00866	0.870389	1.05998	1.19915	1.25539	0.726799	0.771499	0.815659	0.923635	0.808072	1.04721	0.883491	0.839105	0.759517	0.908394	0.407791	0.893541	0.845547	0.946288	-0.079649	0.539199	0.780262
NDUFS4	0.8829	0.421626	0.384964	0.723152	0.738729	0.461715	0.951296	0.926459	0.622316	1.00062	0.453935	0.464002	0.590394	0.35465	1.15852	1.65753	1.18783	0.547566	0.799838	0.456824	0.610885	0.539574	0.23512	0.687974	0.716894	1.04204	0.0594056	0.880112	0.959205
DYNC1LI2	1.16858	1.22012	1.23703	0.99636	1.00212	1.07725	1.05836	1.02978	0.950529	1.05765	1.13329	1.06186	0.97219	1.2791	0.919025	1.69435	1.02173	1.33018	1.29246	1.32922	0.881629	0.974057	1.69901	1.08464	1.20457	1.11057	0.151297	0.525399	0.770107
PSMD3	1.0317	1.25619	1.16173	0.972434	1.03064	1.10926	0.931536	1.22526	1.06725	1.00995	1.32544	1.14134	1.11773	0.971298	1.30371	1.06018	0.919282	0.972919	1.0677	1.11539	1.11999	0.980093	1.09685	1.10194	1.07221	0.973015	-0.0394667	0.544631	0.78468
RBFOX2	0.95858	1.02001	0.830597	0.91564	1.11128	1.54167	1.56519	1.05307	NA	NA	NA	1.08872	0.900786	0.860241	1.36268	1.23585	1.21777	1.01302	NA	NA	NA	NA	NA	1.1245	1.09701	0.97555	-0.0357117	0.823679	0.937838
PAPSS1	1.0556	0.841552	1.12123	0.778273	0.822443	0.93121	1.1696	1.19361	0.799575	1.00544	1.41038	0.868055	1.20794	0.942749	0.927713	0.851756	0.99427	1.02632	0.746492	1.08619	1.0347	1.00696	0.925237	1.01172	0.968198	0.956984	-0.0634337	0.540814	0.781323
ZW10	NA	NA	NA	NA	0.942018	1.39896	1.01259	1.19767	1.10582	1.04086	1.14584	NA	NA	0.857548	1.41384	1.34771	1.05897	1.0343	0.948452	0.929992	1.00103	0.964882	1.21539	1.12054	1.07721	0.961335	-0.056889	0.603718	0.818686
SPINT1	0.95608	1.69367	1.32931	0.706379	0.844689	0.943334	0.892824	0.733429	1.41218	0.870369	1.27215	1.14207	1.56172	1.09267	1.86494	0.475059	0.86256	0.633805	0.873674	0.611386	1.03995	1.45986	1.73244	1.05949	1.11251	1.05004	0.0704461	0.748062	0.905118
SART1	1.10908	1.4277	1.28739	1.05147	1.04164	1.23608	1.06118	1.32804	1.24118	1.11124	1.35856	1.27228	1.00512	1.28701	1.16399	0.871324	1.01904	0.813415	0.994798	1.30251	1.15833	1.1973	1.11452	1.20487	1.09997	0.912936	-0.131415	0.105536	0.385771
GPAA1	1.07065	1.19557	1.21776	0.806319	NA	NA	0.9807	1.36284	NA	NA	NA	1.11205	1.04554	NA	1.29508	1.19959	1.24137	0.674075	NA	NA	NA	NA	NA	1.10564	1.09462	0.990032	-0.0144523	0.929762	0.977066
DAPK3	0.839895	1.21411	1.19791	1.06626	1.25453	1.4149	1.28449	1.24037	1.17081	0.977212	0.908975	1.35503	1.32344	2.32694	0.690624	2.26145	1.07036	1.33998	2.04831	1.84702	1.53611	1.449	4.56729	1.14268	1.81796	1.59097	0.669905	0.00448939	0.143526
TGFB1I1	0.859257	0.941292	0.867314	1.70995	1.16314	1.5027	0.902738	0.559099	0.695103	0.966176	0.653731	1.54887	0.973072	2.72247	0.329969	3.0289	1.1959	2.04114	1.50758	1.79711	1.75324	2.19669	4.27731	0.983682	1.94769	1.98	0.985498	0.00218479	0.135078
HSPA12A	0.858712	0.553102	0.646137	1.17329	0.880459	1.1501	0.88956	0.831804	0.71735	0.902969	0.731753	0.872133	0.793361	1.5147	0.607955	1.56416	1.23183	1.46045	1.24004	1.27787	1.13405	1.30329	2.41271	0.848658	1.28438	1.51342	0.597816	0.00862524	0.152229
EEF1E1	1.00386	1.56307	1.02139	0.539179	0.868749	0.965212	1.0658	1.02072	1.19491	0.878489	0.974419	1.63046	1.2663	0.832731	1.12989	0.815735	0.84328	0.927769	0.957377	1.32227	0.999272	0.664056	0.65596	1.00871	1.00376	0.995092	-0.00709761	0.965003	0.993664
HNRNPR	1.00536	1.26447	1.14378	0.987782	0.982383	1.05276	1.01971	1.41104	1.16304	0.951434	1.62308	1.42315	1.1869	1.17182	1.53501	0.712439	0.998072	0.680192	1.00343	0.871135	1.0266	0.982517	0.778404	1.1459	1.03081	0.899564	-0.152702	0.260399	0.558143
PRPF3	0.995943	1.3974	1.07321	1.0785	1.08827	1.15692	1.00354	1.54716	1.18055	1.12887	1.34729	1.6956	1.25422	1.04652	1.40861	0.823205	1.0384	0.822592	1.14082	1.30996	1.20926	1.15444	1.05294	1.1816	1.16305	0.984294	-0.0228386	0.834866	0.9391
TXNL1	1.08807	1.43364	1.12472	0.897917	1.07495	0.958893	0.923274	1.72628	0.949311	1.0286	1.01508	0.922054	0.931876	0.903299	1.03763	1.26091	0.839462	0.989435	0.983955	1.09299	0.841466	1.02293	1.19726	1.11098	1.00194	0.901855	-0.149032	0.316386	0.613321
TPD52L2	0.914371	1.16184	1.10224	1.12265	1.03227	1.21837	1.33087	1.0258	1.0936	1.1075	1.53166	1.16447	1.38985	1.32993	0.828805	0.974427	1.08356	1.07275	1.13356	1.38786	1.07967	1.22097	1.18752	1.1492	1.15445	1.00457	0.00657451	0.940336	0.982426
EMC8	0.97232	1.14441	0.921442	0.682421	0.826152	0.948064	1.00123	1.04774	1.06504	1.14655	1.52616	0.943728	0.95939	0.912246	1.19692	0.959482	1.11926	0.7631	0.964975	1.21564	1.08054	1.04777	0.879361	1.02559	1.00353	0.978491	-0.0313702	0.772741	0.918591
ERI3	1.14799	0.984514	1.18585	1.05337	1.32418	0.835684	1.07792	0.962227	0.839577	0.980534	1.06036	1.13431	1.40267	0.878796	0.913007	1.58178	0.966667	1.5376	1.23672	1.26018	1.10713	0.976601	1.37928	1.04111	1.1979	1.15059	0.202379	0.0724992	0.330389
FIBP	1.94612	1.20969	1.54196	1.02589	0.930128	1.09053	0.930422	1.31434	1.20932	1.00369	0.702841	0.936093	1.33177	0.800776	1.05204	1.09702	1.01796	0.923224	0.996233	1.20791	0.879927	0.789128	0.813075	1.17318	0.987097	0.841389	-0.249156	0.133549	0.411789
PPIH	0.972232	1.22813	1.08851	0.600071	NA	NA	0.89992	1.19198	1.20545	1.14633	1.24207	1.28133	1.18198	NA	1.23333	1.40082	1.0326	1.2114	0.970499	0.857352	0.866361	0.98964	0.709672	1.06386	1.06682	1.00278	0.0040084	0.975427	0.993664
HTRA2	0.928687	1.02938	0.853827	0.841238	0.707247	0.881039	NA	NA	0.826897	1.01608	1.02757	1.04184	0.805748	0.0335872	NA	NA	NA	NA	0.969507	1.40618	1.29669	1.18891	1.38924	0.901329	1.01646	1.12774	0.173432	0.138791	0.420209
AKR7A2	1.15515	0.954597	1.06328	0.824359	0.841662	0.66841	1.299	0.886274	0.810829	0.830297	0.858289	0.960888	1.18493	0.866653	0.8374	0.967863	0.975847	1.05525	0.784592	0.74523	0.931533	0.691788	0.531067	0.926559	0.877753	0.947326	-0.0780671	0.517328	0.770107
EPB41L2	1.01719	1.32235	0.942064	1.11887	1.12735	1.13407	0.917797	1.34746	0.839302	1.00385	0.800485	1.17547	0.824419	1.51587	0.672216	1.141	1.12225	1.13443	1.10964	1.20131	1.21908	1.29366	1.85074	1.05189	1.18834	1.12972	0.175964	0.194729	0.489464
TGOLN2	0.813533	1.10652	1.18867	0.576988	1.08036	1.28996	1.2841	1.32465	1.25597	1.13643	1.25511	1.10737	0.917296	0.900124	1.12414	0.65515	0.86358	1.00497	0.907929	1.08332	1.29733	1.2657	0.999877	1.1193	1.01057	0.902857	-0.147431	0.224655	0.526049
LAMTOR5	1.02974	1.6445	1.18249	0.92099	1.35327	1.61213	1.36657	0.92235	0.967688	0.866712	0.946123	1.02164	1.21001	1.55989	0.905293	1.40202	1.14434	1.25415	1.51081	1.34059	1.08402	1.26089	1.69721	1.16478	1.28257	1.10113	0.138984	0.29438	0.594289
ATP8B1	1.16793	1.48986	1.18322	0.688257	NA	NA	NA	NA	0.926418	1.06003	1.07398	1.02657	1.20618	NA	NA	NA	NA	NA	1.0164	1.15214	1.29401	1.13218	2.66271	1.08424	1.35574	1.2504	0.322395	0.455711	0.727356
SGCE	0.874787	0.736553	0.795534	0.623438	1.1295	1.20951	1.00335	0.812087	0.900951	0.910795	0.539219	1.20958	0.965757	1.30187	0.721829	1.96035	0.871985	1.63611	1.86681	1.42462	1.40884	1.94711	3.52515	0.866885	1.57	1.81108	0.856853	0.00218479	0.135078
DENR	0.954285	1.02376	1.01186	1.07841	1.04916	1.01051	1.03735	1.37836	0.901916	0.813594	1.29029	1.11807	1.05683	1.33101	0.963012	1.41287	0.97631	1.35514	1.26108	1.21711	1.04425	1.02593	1.2063	1.04995	1.16399	1.10861	0.148756	0.0980199	0.373899
XPOT	0.937308	1.12165	1.05287	0.656071	0.954712	1.01258	1.11755	1.38503	1.21274	1.14565	1.52973	1.14294	0.761933	1.22035	1.58869	1.02237	0.900043	0.904943	0.933495	1.35852	0.93425	0.878912	0.777431	1.10235	1.03532	0.939194	-0.0905043	0.510198	0.766471
DNPH1	1.39046	0.861773	1.13095	0.970906	0.957807	1.05982	0.774357	1.13357	1.07928	1.05199	1.0053	0.703729	0.676789	1.18211	0.911454	0.836436	1.39292	0.543629	1.03517	0.907445	0.915987	0.904002	0.884083	1.03784	0.907813	0.874716	-0.193114	0.124752	0.403885
TIMM44	1.12683	1.06602	1.12259	0.953824	0.855235	1.35205	0.819095	1.30041	0.919327	0.911435	1.62934	0.983856	0.943182	0.671379	1.44093	0.959152	0.896516	1.02195	1.10638	1.03382	1.09963	0.951003	0.97384	1.09601	1.0068	0.918605	-0.122484	0.607524	0.818686
TRAPPC3	1.06212	1.03253	1.04094	0.95461	0.981775	1.0801	0.990636	0.743521	0.985981	NA	NA	1.16946	1.13415	1.21033	0.590682	1.15146	1.32772	1.11921	1.27502	1.5714	NA	NA	NA	0.985801	1.17216	1.18904	0.2498	0.0711418	0.327654
CHMP2A	1.20789	1.21321	1.15017	1.00188	0.746297	0.75626	0.990862	0.718828	1.01247	1.20807	0.71451	0.837734	1.03144	0.668948	0.918181	1.3995	1.40437	0.84281	1.27466	1.04785	0.607441	0.921261	1.02054	0.974586	0.997894	1.02392	0.0340973	0.812929	0.935788
NCK2	0.99971	1.18585	0.996559	1.33993	1.00696	0.926352	0.95107	0.8256	0.931783	1.14181	1.24736	1.09713	1.00362	1.3124	0.78315	1.38439	1.2453	1.18113	1.1106	1.10168	1.16025	1.3063	1.58854	1.05027	1.18954	1.1326	0.179641	0.0787944	0.340073
PSCA	1.64571	0.176439	0.179347	0.779734	0.143726	0.140054	NA	NA	0.694631	0.217928	0.426838	0.15782	0.405087	0.0158189	NA	NA	NA	NA	0.469765	0.641043	NA	0.0787629	NA	0.489379	0.294716	0.602225	-0.731625	0.388412	0.677179
TSPAN6	NA	NA	NA	NA	0.811472	0.984448	1.05075	1.41423	1.59643	0.8898	1.15583	NA	NA	1.57362	0.642391	0.493938	0.643102	0.593498	1.01113	1.09625	1.20833	1.09925	0.891483	1.12899	0.9253	0.819579	-0.287046	0.199561	0.496871
PLRG1	NA	NA	NA	NA	NA	NA	1.07096	1.3291	0.978442	1.0958	1.48575	NA	NA	NA	1.41906	0.693643	1.00264	0.866194	1.03927	1.40986	1.12215	1.21152	1.64834	1.19201	1.15696	0.970599	-0.0430524	0.80223	0.928717
RGS10	0.774729	0.619151	1.19706	1.13296	1.30502	1.34937	1.10146	0.833663	1.11093	1.18049	0.984102	2.08171	1.13986	2.08432	0.931856	1.24359	1.11453	1.13595	0.975239	0.91567	1.32623	1.22657	1.57141	1.05354	1.31224	1.24556	0.316792	0.150667	0.430869
ZNF207	1.08214	1.43696	1.10957	0.839741	0.947542	0.888591	1.14796	1.03756	1.0051	1.10654	1.21228	1.157	0.90017	1.06889	0.963687	1.03441	1.15514	1.14787	1.39825	1.29497	0.908828	1.09374	1.14468	1.074	1.10564	1.02946	0.0418868	0.632851	0.838718
NDUFB5	0.819885	0.521646	0.51197	0.742856	0.86716	0.736808	0.867783	0.856008	0.784148	0.813918	0.749	0.695419	0.694631	0.804108	0.858123	2.0865	0.987965	1.59684	0.979963	0.807889	1.01195	0.93328	0.90901	0.751926	1.03047	1.37045	0.454645	0.0268002	0.2219
NDUFB3	0.810558	0.250018	0.257973	0.72792	0.692192	0.28287	0.780069	0.634321	0.649986	0.746624	0.511886	0.429388	0.579313	0.293635	1.11529	1.7159	1.10402	0.854397	0.749366	0.431297	0.670466	0.445942	0.0958438	0.576765	0.707072	1.22593	0.293873	0.376506	0.666768
NDUFC1	0.752585	0.573279	0.654346	1.31628	0.795691	0.744586	NA	NA	0.685288	0.761378	0.617552	0.573252	0.968389	1.01095	NA	NA	NA	NA	0.694696	0.593394	0.915014	0.618508	0.185383	0.766776	0.694948	0.906324	-0.141901	0.560517	0.794422
NDUFA2	0.889914	0.297212	0.38044	0.871719	0.768073	0.489954	0.895899	0.9604	0.725577	0.942277	0.703904	0.435065	0.681962	0.49619	1.15179	1.12441	0.997861	0.942898	0.779468	1.16508	0.790928	0.758134	0.0839788	0.720488	0.783981	1.08812	0.121843	0.594783	0.818686
ASNA1	0.996149	1.21558	1.06489	1.15713	1.0621	1.16161	1.05319	1.3786	1.09626	1.05039	1.14076	1.22115	1.04941	1.24531	0.899451	1.41465	1.02282	1.12915	1.16793	1.34466	1.09875	1.01502	1.30514	1.12515	1.15945	1.03049	0.0433245	0.534669	0.777744
BUB3	1.07852	1.49881	1.27054	0.906768	1.01346	1.17064	0.975593	1.38843	1.28587	1.1044	1.39307	1.34414	1.10733	1.04993	1.32394	0.967662	1.1089	0.939743	1.06513	1.2607	1.11549	0.91454	0.8313	1.18964	1.08573	0.912655	-0.131858	0.177906	0.4688
SULT1B1	1.20751	0.750105	0.994546	1.03479	0.889761	0.830147	0.882745	0.839266	0.85219	0.691685	0.451113	0.689298	0.942678	1.06272	0.539496	0.511307	0.93974	0.74484	0.7493	0.800166	0.496036	0.461694	0.115782	0.856714	0.671088	0.783328	-0.352311	0.0665398	0.32101
ACTN4	1.01768	1.33608	1.11899	1.08941	1.00815	1.1158	0.994949	0.719739	1.04073	1.13137	0.860689	1.17819	1.26139	1.67136	0.643448	1.91676	1.24852	1.29259	1.59613	1.64715	1.17678	1.28826	2.73439	1.03942	1.47125	1.41545	0.501265	0.00168777	0.133971
GSTZ1	0.903368	0.877678	0.882276	0.916087	0.903689	0.681496	1.20892	0.919092	0.755785	1.05514	0.692626	1.02491	0.937987	0.825694	1.12331	1.40132	1.20671	1.22005	0.823335	0.648569	0.712046	0.702992	0.263605	0.89056	0.907544	1.01907	0.0272559	0.868484	0.959205
TRIAP1	1.01481	0.972221	1.16154	1.30667	0.709983	0.905007	0.927902	0.766056	0.959187	0.972377	1.17104	0.930153	1.03866	0.942681	1.19403	1.1063	1.20722	0.523211	0.789413	1.07275	1.20523	1.04224	0.212049	0.98789	0.938662	0.950168	-0.0737456	0.739898	0.898907
GATC	NA	NA	NA	NA	NA	NA	0.768498	1.30834	1.01732	0.932378	1.11715	NA	NA	NA	1.31229	0.911047	0.609955	0.661066	1.05964	1.61336	1.24865	0.741838	1.20057	1.02874	1.03982	1.01078	0.0154655	0.939936	0.982426
HTATSF1	1.14345	1.6937	1.25985	1.10242	1.02505	1.08186	0.899417	1.1321	1.35285	1.04526	1.27263	1.15792	0.990222	1.04662	1.41678	1.06221	1.00159	0.937347	1.23856	1.1358	0.962857	1.29722	1.20268	1.1826	1.12082	0.947757	-0.0774107	0.431725	0.712417
KDELR3	NA	NA	NA	NA	NA	NA	1.74997	1.14795	1.34093	1.06003	2.35963	NA	NA	NA	1.02488	0.56822	0.905299	0.724286	0.426709	1.11429	1.01855	0.556593	0.416596	1.5317	0.750602	0.490044	-1.02902	0.0268344	0.2219
CYTH2	0.885726	0.771137	0.811906	0.863658	NA	NA	0.937838	1.36891	1.17571	0.671329	0.981498	0.822259	0.884974	NA	1.08143	0.988282	1.06827	0.699723	1.123	0.988313	0.781834	0.632481	0.505234	0.940857	0.870527	0.925249	-0.112086	0.463292	0.734304
AP1G1	1.01813	1.03543	1.10439	0.800445	0.877984	0.860073	0.984111	1.06388	0.957359	0.961454	0.906563	0.888585	1.02972	0.815943	1.14071	1.07229	1.03434	0.971658	0.883399	0.925059	0.861775	0.758757	0.780277	0.960893	0.93021	0.968068	-0.0468196	0.500454	0.757445
SYNGR2	1.17917	0.846603	1.09939	0.919953	0.845639	0.919679	0.794832	1.06894	1.21692	1.01232	1.11514	0.78079	1.32504	0.940139	1.02915	1.22936	1.17263	1.034	0.79687	0.232511	1.2869	0.903101	0.650863	1.00169	0.948445	0.946845	-0.0788005	0.599731	0.818686
SGTA	0.908695	1.32665	1.13624	1.13789	0.998047	1.03994	1.08612	1.15464	1.14032	1.04561	1.58331	1.21183	0.979784	1.08536	1.26257	1.2372	1.04058	0.951192	1.01009	1.20464	1.10122	1.40416	1.43786	1.14159	1.16054	1.0166	0.023755	0.793276	0.925326
ENSA	0.851601	0.879441	0.601639	0.928433	0.830649	1.14236	0.922302	1.41348	1.23547	1.11624	1.35473	0.726661	1.09851	1.13156	1.07822	1.84312	0.943125	1.14318	1.23353	0.98563	1.04925	1.2214	1.36581	1.02512	1.15167	1.12344	0.167926	0.255001	0.558143
SLC25A20	1.05282	0.67294	0.954995	1.16396	0.952608	0.629251	0.900546	0.901299	0.812803	0.943025	0.838934	0.73259	0.814159	0.867996	1.18832	0.770605	0.92767	0.78933	0.696911	0.397981	0.886209	0.817175	0.141516	0.893017	0.752538	0.842692	-0.246922	0.103709	0.381447
NARS	1.06289	1.29304	1.03698	1.03707	1.01186	0.923217	0.786996	1.79743	0.984759	0.934714	1.33254	0.7932	0.847612	0.705494	1.17009	1.27718	0.783181	1.04762	0.893664	0.721024	0.892074	0.744935	0.959024	1.10923	0.902925	0.814013	-0.296877	0.0268002	0.2219
MYO1B	0.917189	1.84228	1.18553	0.875642	1.29067	1.23934	1.44444	1.33277	1.19955	0.919907	1.41688	1.36411	1.0157	1.38106	0.973763	1.09873	1.13048	0.892522	1.1351	1.69439	1.55526	1.53289	1.09057	1.2422	1.23871	0.997194	-0.00405345	0.975679	0.993664
NUDT21	0.829263	1.62926	1.38257	0.948023	1.11961	1.16088	0.932056	1.2715	1.23407	1.3312	1.37752	1.43409	1.23716	1.19047	1.31621	0.779451	1.1733	0.65372	1.14035	0.970811	1.0681	1.02857	1.63507	1.20145	1.13561	0.945197	-0.0813133	0.536937	0.778575
LANCL1	1.00877	1.04587	1.15878	1.1162	0.999015	1.03049	0.861187	0.916537	0.797868	0.872978	0.794823	1.07595	1.09433	1.30585	1.82935	1.30567	0.740076	1.53173	1.3256	1.39586	1.29165	1.29748	2.10638	0.963865	1.35833	1.40925	0.494926	0.000980713	0.126611
STRN	NA	NA	NA	NA	0.996804	0.958205	1.09334	1.01444	0.943769	1.14768	1.42466	NA	NA	1.01321	0.945097	0.994569	1.08508	0.87035	1.10217	1.08121	1.0901	1.38405	0.926247	1.0827	1.04921	0.969066	-0.0453337	0.600884	0.818686
RRP9	NA	NA	NA	NA	0.991999	1.46552	0.878789	1.63689	1.30767	0.962674	2.93083	NA	NA	1.18131	1.6094	0.926066	0.954351	0.971519	1.34772	1.00133	1.62208	1.01605	0.718439	1.45348	1.13483	0.780765	-0.35704	0.474702	0.744019
SCO2	0.684031	1.12578	0.854966	1.25021	0.910802	1.02946	0.975785	0.789482	0.947917	NA	NA	0.905807	0.693902	0.911081	1.49829	0.905959	1.00572	0.604876	1.0942	0.878936	NA	NA	NA	0.952048	0.944308	0.991871	-0.0117761	0.940799	0.982426
AKAP8	0.853058	1.36589	1.0324	0.987334	1.03947	1.07133	0.992853	1.04818	1.1996	1.07786	1.19587	1.21321	1.1306	1.08592	1.78486	0.787904	1.0236	0.870932	1.00169	1.05634	0.885171	0.816327	1.65052	1.07853	1.10892	1.02818	0.0400906	0.832752	0.937838
GTPBP6	2.69324	3.65649	1.61496	1.50525	0.914967	0.868478	NA	NA	0.789502	NA	NA	1.50474	2.55073	0.936812	NA	NA	NA	NA	1.25242	1.25608	NA	NA	NA	1.72041	1.50015	0.871974	-0.197643	1	1
IDH3B	0.949944	1.22474	1.01043	0.992446	1.05823	1.09458	0.825981	1.17246	0.889073	0.981292	1.12702	0.903769	0.831196	0.998904	1.03287	1.0427	0.956982	1.04121	1.04944	0.935787	0.94566	0.99482	0.698191	1.02965	0.952627	0.925191	-0.112177	0.116929	0.390616
NRD1	1.21694	1.31171	1.31589	1.10996	1.0803	1.38725	0.873581	1.1796	1.32433	1.07809	1.07345	1.38118	1.61451	1.24555	1.31072	0.779316	0.910751	0.87443	0.944191	1.06281	1.03368	1.26545	1.94692	1.17737	1.19746	1.01706	0.0244047	0.854753	0.951066
CALU	0.965922	1.57887	1.13723	1.19712	1.04873	1.06161	1.72689	1.25498	0.999795	1.56284	1.17478	1.51149	0.929271	1.51365	0.675619	1.09269	0.964756	1.15846	1.37034	1.55809	0.896216	1.59476	2.44813	1.24625	1.30946	1.05071	0.0713712	0.832752	0.937838
CALU-2	0.966597	1.6028	0.917631	1.41139	0.825373	1.08458	1.81205	1.15914	1.01395	1.60915	1.35007	1.43074	1.08477	1.89347	0.854049	1.22175	1.02221	1.32717	1.19631	1.90856	0.762149	1.71495	2.87039	1.25025	1.44054	1.15221	0.204398	0.449137	0.720979
AHCYL1	0.924923	0.544707	0.864454	0.663079	0.821592	0.7045	0.883297	1.09225	0.735871	1.00401	0.908993	0.860531	0.969773	0.801252	0.991982	1.10241	1.00618	1.01238	0.903954	0.925438	1.00261	1.06864	1.64602	0.831607	1.02426	1.23167	0.300615	0.0187948	0.191301
CD5L	1.15042	0.96903	1.09408	1.1743	1.31165	0.939399	1.90276	0.78105	1.05566	0.837761	0.849618	1.68628	1.1831	0.964418	0.632176	1.17093	0.786368	1.1301	0.801286	2.51246	0.980371	2.5453	1.86861	1.09688	1.35512	1.23542	0.305005	0.525399	0.770107
SLC28A2	0.835475	0.637348	0.788985	1.6673	1.34706	2.7565	0.169634	0.038134	0.313294	0.33372	0.0807299	0.811274	0.630394	6.15274	0.0294929	3.82463	0.118299	3.44552	5.4676	2.791	4.61996	1.65106	10.2499	0.815289	3.31599	4.06725	2.02405	0.037418	0.252578
NDUFS5	0.867677	0.621926	0.719028	1.25222	0.817699	0.669997	0.928744	0.717796	0.821883	0.861602	0.724927	0.715938	0.610821	0.624754	0.875329	1.76467	1.10085	0.962787	0.917797	0.815383	0.679152	0.982556	0.80003	0.8185	0.904172	1.10467	0.143614	0.65055	0.845822
RAD21	1.02036	1.60972	1.13558	1.09251	1.10285	1.38958	1.14465	1.22839	1.17673	1.19299	1.15018	1.60189	1.13321	0.810636	1.42547	1.20591	1.23832	0.719002	1.03755	1.27736	1.08258	1.16885	1.01277	1.20396	1.1428	0.9492	-0.0752157	0.483111	0.745919
AKR1B10	2.20249	0.438732	1.69387	0.530254	0.737047	0.403165	0.519507	0.0864176	0.732164	0.454923	0.101627	0.151292	0.402358	0.208458	0.0861009	0.209907	1.10883	0.366347	0.370382	0.0615571	0.12375	0.133313	0.0468899	0.7182	0.272432	0.379326	-1.39849	0.0105734	0.15293
TIMM8A	0.864374	1.8029	0.769322	0.863844	0.789112	0.717138	0.987636	1.23378	1.02308	0.911611	1.14948	0.798443	0.910944	0.727111	1.18459	0.85833	1.2336	0.797316	1.08388	1.06433	1.14157	1.06608	1.07662	1.01021	0.995235	0.985179	-0.0215419	0.694703	0.872529
GMFG	0.890835	0.834656	0.916716	1.59277	1.0868	1.37747	1.5507	0.803777	1.00556	1.41128	0.77385	1.43619	1.34095	1.92866	0.897045	0.707981	1.0015	0.882363	0.729825	1.25041	0.927003	1.46711	0.752186	1.11313	1.1101	0.997281	-0.00392848	0.739898	0.898907
PPP1R12B	0.767953	0.752333	0.907841	2.21162	1.08149	1.47307	0.672606	0.387986	0.572494	0.723183	0.849914	1.1171	0.88618	2.63456	0.46185	4.53711	0.963598	2.2933	2.28031	1.28399	1.52572	1.69327	5.76462	0.945499	2.12013	2.24234	1.16501	0.0069848	0.145713
PLIN1	0.686006	0.668054	0.755506	2.29052	1.0024	1.28988	0.625729	0.57134	0.539413	0.621478	0.683021	0.892831	0.251278	0.852798	0.598183	0.629237	0.756236	1.1498	0.736011	0.337277	0.804085	4.18909	1.58935	0.884849	1.06552	1.20418	0.268048	0.607524	0.818686
PRPSAP2	1.17753	0.844149	1.23853	0.969053	1.13949	1.04651	0.811055	1.05855	0.881326	1.02355	1.15449	0.964459	0.992224	1.01893	1.03881	1.08181	0.877871	1.07085	0.914499	0.866401	0.934939	0.614193	0.745388	1.03129	0.926698	0.898579	-0.154283	0.0881946	0.35807
GNG7	NA	NA	NA	NA	1.17763	1.09979	0.628293	NA	0.729095	0.840059	NA	NA	NA	2.17859	0.374724	0.723771	0.964624	0.904596	0.714633	0.211525	0.719948	0.661397	NA	0.894972	0.8282	0.925393	-0.111862	0.363636	0.659377
SMARCA5	1.02004	1.54925	1.1551	1.04749	1.08683	1.25175	0.945934	1.44103	1.45659	0.958651	1.34134	1.37355	1.16276	1.31841	1.43931	0.672809	1.11993	1.06597	1.06109	0.93301	1.19273	1.30722	1.14906	1.20491	1.14965	0.95414	-0.0677272	0.539091	0.780262
SPAG9	1.00466	1.1605	1.08887	1.17184	1.04939	1.39485	1.11922	1.01282	0.93652	1.02323	1.11605	1.32789	1.08308	1.5991	1.11185	1.21389	0.925253	1.18096	1.08914	1.32967	1.42688	1.27922	1.67084	1.098	1.26981	1.15648	0.209741	0.0302567	0.234973
AQR	NA	NA	NA	NA	NA	NA	1.23339	1.07417	1.28825	1.01276	1.23568	NA	NA	NA	1.27074	1.42332	0.978704	1.18833	0.951277	1.31764	1.42579	1.10848	1.54157	1.16885	1.24509	1.06523	0.0911646	0.395988	0.684981
OPA1	1.00316	0.974214	0.949672	1.01874	0.871994	1.05709	1.0195	0.988487	0.829421	0.96126	1.07431	0.854629	0.915702	0.865664	1.10398	1.33151	1.17254	1.18859	1.05948	0.92787	1.0538	0.926021	1.13442	0.977077	1.04452	1.06902	0.0962919	0.181728	0.476217
PIP5K1C	NA	NA	NA	NA	1.21397	1.36913	1.0192	0.712359	0.82512	0.753274	0.677847	NA	NA	1.57759	0.912424	2.03021	1.0968	1.83728	1.81213	1.78443	2.1462	1.18495	2.25878	0.9387	1.66408	1.77275	0.82599	0.00102089	0.126611
KIF1B	NA	NA	NA	NA	NA	NA	1.30911	1.08175	1.00081	0.801744	1.34503	NA	NA	NA	0.226042	0.679438	0.49874	1.53174	0.8445	1.33306	2.07228	1.3529	2.46865	1.10769	1.22304	1.10413	0.142916	0.673149	0.862171
KDM1A	0.854385	1.11441	1.29084	1.04052	1.07028	1.4524	0.976068	1.34873	1.06764	1.08355	1.01048	1.30244	1.28527	1.18359	1.37125	1.31624	1.1231	0.972472	1.73299	1.42449	0.921626	1.05383	1.47691	1.11903	1.26369	1.12927	0.175391	0.103301	0.381447
TBC1D4	0.904033	1.83248	0.94878	0.824213	NA	NA	0.944732	1.90219	NA	0.930227	1.66631	1.08731	1.00056	NA	0.892772	0.816233	0.927433	0.857673	NA	NA	1.27967	1.19683	0.948938	1.24412	1.00082	0.804444	-0.313937	0.541423	0.781522
PPL	0.990121	2.03658	1.19875	0.523434	1.01299	1.01188	0.932338	0.690522	0.974496	0.975183	0.741465	1.12077	1.67042	1.45865	0.568509	0.506511	0.853599	1.41964	0.992303	0.998006	1.29023	1.81663	4.12737	1.00798	1.40189	1.39079	0.475904	0.189587	0.482121
ACSL4	0.905725	1.92307	1.07495	0.849048	0.896118	1.10371	0.857008	1.86134	1.13017	0.941322	2.06212	1.08987	1.07794	0.896167	1.49197	0.958082	0.849525	0.730266	1.02209	1.05004	1.15866	1.15604	1.10193	1.23678	1.04855	0.847806	-0.238194	0.785949	0.918591
SNX3	1.01093	1.11919	1.08817	1.19322	1.01876	1.03544	1.28689	1.23827	0.900799	0.982179	1.15684	1.29056	1.17617	1.39354	1.0346	1.21972	1.09615	0.873577	1.02926	1.30924	0.985458	1.1726	1.05931	1.0937	1.13668	1.0393	0.0556134	0.453039	0.724919
DOK2	NA	NA	NA	NA	1.2424	0.816377	1.633	1.13378	1.06655	0.999093	0.937783	NA	NA	1.60968	0.805863	0.730772	1.01885	1.27704	0.971027	1.61498	0.904585	1.01909	0.872221	1.11843	1.08241	0.967799	-0.0472214	0.536199	0.777744
MGEA5	NA	NA	NA	NA	0.970012	1.07008	1.05133	1.23055	1.25212	1.07399	1.45235	NA	NA	1.45676	1.16184	1.34812	1.14846	1.02665	1.18718	2.35251	1.09323	1.32491	1.6221	1.15721	1.37218	1.18577	0.24582	0.161251	0.44892
SORBS3	1.04424	1.32357	1.12019	1.14096	1.05242	1.02181	1.08355	0.823649	0.939458	1.17548	0.767584	1.45544	1.05514	1.4436	0.823709	0.869312	1.24225	0.689964	1.30914	1.41612	1.08744	1.39686	1.78339	1.04481	1.21436	1.16228	0.21696	0.119268	0.392855
SYNCRIP	0.981195	1.48923	1.15869	0.862184	0.987517	1.2356	0.979912	1.77865	1.32983	1.00144	1.83531	1.4019	1.22068	1.20521	1.67675	0.880162	0.984197	0.521676	1.07484	1.10483	1.08899	0.947256	0.890462	1.23996	1.08308	0.873479	-0.195155	0.243998	0.544136
CDC40	NA	NA	NA	NA	NA	NA	0.969233	1.45857	0.991361	1.25399	0.978532	NA	NA	NA	1.24114	0.937941	1.16951	0.820726	0.85713	1.09926	0.926023	0.912772	0.652819	1.13034	0.95748	0.847075	-0.239439	0.176735	0.466495
NEMF	0.826779	1.31562	0.910049	1.45597	1.29108	1.08169	1.17012	1.33861	1.00689	0.957601	1.69561	1.44857	1.27844	1.345	1.35461	0.799907	0.989724	0.67267	1.05283	1.22812	1.20709	1.10049	1.52634	1.18637	1.16698	0.983662	-0.0237661	0.859421	0.954697
GMDS	1.42998	0.735064	1.82103	0.886468	1.21406	0.926043	0.642678	0.727281	0.938267	0.81622	2.00258	0.551371	0.507764	0.681574	0.923253	0.550836	0.896962	0.602289	0.670818	0.25672	0.653917	0.393187	0.259648	1.10361	0.579028	0.524669	-0.930519	0.000545826	0.126611
GREM1	0.855884	1.04671	1.3051	0.804082	1.63834	1.1344	1.0686	1.15205	1.66664	0.994534	0.765479	4.37563	2.13859	1.83826	0.516159	0.809866	1.44994	1.06626	1.21139	2.50127	1.95477	2.25747	2.80114	1.13017	1.91006	1.69007	0.757084	0.0317437	0.234973
PLOD3	1.1672	2.23878	1.47772	1.02204	1.10331	1.30072	1.46502	1.41559	1.40356	1.17081	1.77886	1.21968	1.40061	1.2317	1.23861	0.938077	1.01555	0.971714	1.37316	2.4079	1.14146	1.23574	1.84786	1.41306	1.33517	0.944883	-0.0817928	0.316386	0.613321
DIAPH1	1.12239	1.02993	1.20195	1.04854	0.94588	1.14239	1.02276	0.963325	1.02366	0.960357	0.993872	1.12264	0.994708	1.0771	1.08662	0.895651	0.968753	1.03184	0.901657	0.902352	0.965577	0.950538	0.750788	1.04137	0.970685	0.932123	-0.101408	0.0817289	0.347018
44454	1.18072	0.821851	1.20979	0.922319	0.895143	0.92632	1.10348	0.972992	0.858613	1.24572	0.876523	0.714772	0.889617	0.599262	0.902554	0.857888	1.11226	0.696999	0.857745	0.866491	0.795104	0.983772	1.31629	1.00122	0.882729	0.88165	-0.181722	0.116108	0.390616
TSPAN1	NA	NA	NA	NA	1.3304	1.66796	0.727067	0.35253	1.58781	0.665522	0.201891	NA	NA	0.641992	0.793461	0.638372	0.838537	0.707615	0.927146	1.4113	0.467023	1.22048	1.27222	0.933312	0.891814	0.955537	-0.0656164	0.869551	0.959205
EXOC3	1.00854	1.11359	1.03611	1.01434	0.975845	0.987011	1.00057	1.22901	0.920098	1.07772	1.16004	1.09184	1.08155	1.15774	1.18972	1.06477	0.961253	1.14118	0.96993	1.39946	1.07037	1.04127	1.26102	1.04753	1.11917	1.06839	0.0954397	0.124424	0.403101
PLIN3	1.05093	1.27718	1.14052	1.05083	1.21416	1.03343	1.40964	1.39851	1.03238	1.23309	1.77535	1.14825	1.33095	1.45535	0.952036	1.2176	0.778901	1.36372	1.09944	1.51687	1.05029	0.951664	1.49028	1.23782	1.19628	0.96644	-0.0492473	0.672753	0.862171
SLC16A7	0.715573	NA	NA	0.616749	0.397221	0.10156	NA	NA	0.751093	0.659644	0.333008	0.221035	0.335468	0.0937972	NA	NA	NA	NA	0.478756	0.183329	0.960962	0.640862	NA	0.510692	0.416316	0.815198	-0.294777	0.531656	0.775673
PRMT3	NA	NA	NA	NA	0.711422	1.82413	0.915213	1.82197	1.26912	1.09618	2.73684	NA	NA	0.957797	1.08083	1.2189	0.861411	0.914132	1.02727	0.955766	1.25736	0.899888	0.815263	1.48213	0.998861	0.673938	-0.569312	0.108803	0.390616
KPNA6	0.902727	0.883572	0.974629	1.61295	0.885128	1.17667	1.08435	1.1714	0.951624	1.22544	1.49195	1.10313	1.17343	2.64011	0.919552	1.49746	0.978733	1.37387	1.31497	1.47994	1.51375	1.43977	2.24294	1.12368	1.47314	1.311	0.390665	0.0438791	0.266772
UGDH	1.68223	0.953639	1.42971	0.885063	0.986536	0.873284	1.22029	0.902651	1.0591	0.89811	1.22755	1.1394	0.929501	0.717357	0.729959	0.62617	0.957807	0.751048	0.843888	1.11785	0.974337	0.624595	0.489494	1.10165	0.825117	0.748982	-0.416997	0.0114054	0.157758
LPXN	1.27854	1.14903	1.10815	1.82455	0.466092	1.4168	1.4527	0.712286	0.865616	1.96325	0.926851	1.50339	0.820788	1.94327	1.08938	0.620784	1.27294	0.946319	0.796348	0.750036	0.812456	1.23803	1.27936	1.19671	1.08943	0.910347	-0.135511	0.547659	0.78716
CTNND1	1.30439	1.18675	1.36186	0.739954	0.886532	0.974609	0.805414	1.11594	1.14622	0.739609	0.886927	0.952604	1.07211	0.828386	1.11857	0.740774	1.07639	0.628739	0.848376	0.840138	0.958464	0.605512	0.453645	1.01347	0.843643	0.832428	-0.264603	0.072504	0.330389
SNX2	1.04672	0.953376	1.04306	1.0396	0.962787	1.07119	1.22846	1.09418	0.895152	1.0755	1.06566	1.19012	0.892765	1.20451	1.03167	1.23017	0.979355	1.13201	1.05125	1.01201	0.840013	0.953305	1.14531	1.04324	1.05521	1.01147	0.0164481	0.793146	0.925326
DPM1	0.89528	1.23551	0.890619	0.887721	0.925782	0.994829	1.20114	1.24837	1.04503	1.0486	1.18734	1.07605	0.998932	0.754929	1.41889	0.785556	1.13733	0.85753	0.97185	1.09735	1.03843	1.11739	1.29992	1.05093	1.04618	0.995482	-0.00653318	0.947435	0.986585
USO1	1.02111	0.830297	1.13531	0.932275	0.985082	0.950552	1.02561	0.825511	0.933569	1.3528	1.39205	0.964478	1.18018	0.96921	0.961251	0.973997	0.954016	0.83112	0.854573	1.10616	0.892879	0.890538	1.01068	1.03492	0.965756	0.933166	-0.0997943	0.565784	0.794422
MRPS14	NA	NA	NA	NA	NA	NA	0.760997	0.939958	0.996151	1.14808	1.06634	NA	NA	NA	0.974032	1.70125	0.970049	1.94234	2.38588	0.702728	1.86044	1.38297	1.11903	0.982305	1.44874	1.47484	0.560561	0.0396859	0.262171
TOM1	1.08927	1.05964	0.995192	1.1023	0.958223	1.17089	1.55945	1.24566	0.971406	0.971737	1.29456	1.13241	1.24163	1.18899	0.776995	0.827531	0.829649	1.30489	0.959787	1.53437	1.21478	1.29771	1.32072	1.12894	1.13579	1.00607	0.00872701	0.938491	0.982426
HIST1H2BK	1.15731	1.66002	1.036	1.16092	1.11808	0.881076	1.03706	0.799741	0.995335	1.26505	0.856554	1.09619	0.800178	1.27714	1.09642	0.206987	1.31735	0.652636	1.03548	0.83474	0.956053	0.978563	0.396981	1.08792	0.887394	0.815678	-0.293929	0.110652	0.390616
PFKFB2	0.992634	0.93908	1.22158	1.00888	1.11897	0.883078	0.712123	0.977283	1.03374	0.832003	1.17486	1.07879	1.13015	1.01	0.834723	1.8029	0.989441	1.57979	1.23948	1.33011	1.05611	1.13304	2.68687	0.990385	1.32262	1.33546	0.417333	0.0225002	0.204272
CCDC22	0.998528	1.17312	1.03601	1.12699	0.969859	0.902726	1.05074	0.976838	0.921619	1.0689	0.982508	1.29244	1.02189	1.03745	0.967803	1.05682	0.971354	1.00808	1.09381	1.30749	1.1973	1.0485	2.05323	1.01889	1.17135	1.14963	0.201164	0.117928	0.390616
PQBP1	1.04256	1.29529	1.06948	1.10142	0.971295	1.19354	1.20272	1.00124	NA	1.17183	1.61244	1.32105	0.980641	1.18729	1.59423	3.81536	1.47741	NA	NA	NA	0.99483	1.2481	1.62201	1.16618	1.58233	1.35684	0.440254	0.156401	0.440812
PRAF2	0.98915	1.20069	1.02372	0.907318	1.00303	1.00474	1.39191	1.26946	0.969935	1.11996	0.816513	1.17814	1.13978	1.48832	1.37058	1.10271	1.02061	1.10872	1.16902	1.5817	1.30851	1.29457	2.18391	1.06331	1.32888	1.24976	0.321647	0.0105734	0.15293
DKC1	0.983658	1.44685	1.1149	0.977762	1.26188	1.16464	1.22769	1.25886	1.19697	0.754756	1.52374	1.40379	1.05136	1.17679	1.35055	0.782461	1.17087	0.666186	1.17166	0.709866	1.39315	1.33089	1.11925	1.17379	1.11057	0.946138	-0.0798779	0.53351	0.776701
EIF5B	1.01683	1.3549	1.08383	1.15341	1.02494	1.15049	0.904847	1.14272	1.08482	1.04209	1.18108	1.12794	0.981219	1.2244	1.16474	1.43189	1.11115	1.11261	0.980644	1.01356	1.08349	0.963338	1.16321	1.10363	1.11318	1.00865	0.0124276	0.854123	0.950812
EDF1	0.975432	1.22206	1.02033	0.891023	0.929771	0.996271	0.879303	1.29196	1.06346	1.42128	1.71275	1.01326	1.33797	1.12086	1.1355	0.84004	1.02302	0.844239	1.05638	0.842811	0.894529	0.910007	0.902394	1.1276	0.993418	0.880999	-0.182788	0.235117	0.531597
DIAPH2	1.00745	1.56725	0.998256	1.34918	0.995251	0.852796	1.14208	0.823113	0.980173	0.878095	0.833085	0.98085	0.878606	1.2222	0.870646	1.23284	1.14597	1.08957	1.18977	1.08978	1.14463	1.15496	1.59742	1.03879	1.1331	1.09079	0.125369	0.103709	0.381447
DNAJA2	1.0985	1.46795	1.12873	0.962167	1.01543	0.974585	0.970568	1.15911	1.02868	1.02813	1.3777	1.33385	1.00787	1.04472	1.42833	1.55543	1.07151	1.0638	1.33692	1.18482	1.05549	1.1669	1.40901	1.11014	1.22155	1.10036	0.137975	0.0908424	0.35807
CUTA	1.02744	1.18185	0.969731	0.992049	1.00462	0.799622	1.18641	1.20215	1.02168	1.24017	0.993513	0.87821	0.863942	0.749187	0.786035	1.07556	1.03986	1.07145	0.946576	1.16233	1.21989	1.02853	0.522707	1.05629	0.945356	0.894975	-0.160081	0.125507	0.404944
HUS1	NA	NA	NA	NA	NA	NA	1.08105	1.01706	1.22378	1.49166	1.32291	NA	NA	NA	1.21137	1.04218	1.46768	0.698216	1.01782	1.23564	0.951162	1.5655	0.77845	1.22729	1.10756	0.902438	-0.1481	0.372753	0.666768
PFDN1	1.02242	1.26102	1.07439	1.17203	0.955452	1.29315	1.0864	1.15567	1.04984	1.12872	1.40907	1.09117	1.15119	1.26772	0.961967	1.62662	1.1057	1.30745	1.18297	1.48138	1.01863	1.18872	1.25418	1.14619	1.21981	1.06422	0.0898007	0.287352	0.584737
PPP1R11	0.623786	0.812618	0.680106	1.35165	NA	NA	1.47624	0.96656	0.970177	0.949846	0.939693	0.996394	0.749495	NA	0.673222	0.983732	0.931039	0.917785	0.897108	1.14154	1.41307	1.14372	1.47412	0.97452	1.0292	1.05611	0.0787611	0.65465	0.849519
NBN	1.07984	1.36371	1.19928	1.44424	NA	NA	1.0764	1.84559	1.12566	1.37196	1.53781	1.40026	1.07251	NA	1.15299	1.06413	0.75054	0.92964	0.995934	1.61823	1.30593	1.23263	1.05273	1.33828	1.14323	0.854257	-0.227259	0.0961266	0.369958
NOL3	NA	NA	NA	NA	NA	NA	1.23395	1.38694	1.07801	0.698122	0.77122	NA	NA	NA	0.567708	2.8722	0.714535	1.89086	1.27822	1.81236	1.84532	1.85099	2.60037	1.03365	1.71473	1.65891	0.730233	0.0369029	0.252578
FCGR3B	0.840233	0.664698	0.843096	1.27944	0.984667	1.18206	1.32283	1.34568	1.31806	2.16007	2.49951	0.95943	2.14589	1.18916	1.55444	0.978932	1.0644	0.704625	1.2227	2.66624	1.03307	1.72534	1.11053	1.31276	1.3629	1.03819	0.0540759	0.975933	0.993664
LILRB5	NA	NA	NA	NA	1.11546	1.04918	1.472	0.635712	0.823261	1.36433	0.999815	NA	NA	2.28494	0.638505	1.62837	1.12448	1.15789	1.02036	0.964482	0.690236	1.11314	1.30327	1.06568	1.19257	1.11907	0.162297	0.669066	0.85974
ABCB7	0.992671	1.1739	0.89787	0.883741	0.667512	0.41272	0.898428	1.50531	1.01288	0.952938	1.05691	1.05406	0.919169	0.528631	1.18354	1.18412	0.937606	1.08423	1.08023	1.33014	1.09236	1.28056	1.14226	0.950443	1.06808	1.12377	0.168341	0.264887	0.564377
WDR1	1.05845	0.940176	1.01661	1.17392	1.04738	1.00443	1.07225	0.791804	0.999112	1.00449	1.10398	1.14734	1.02266	1.40662	0.723144	2.00905	1.01515	1.51948	1.15878	1.39894	1.06015	1.2007	1.73183	1.01933	1.28282	1.2585	0.3317	0.0156056	0.177439
LDB3	0.861641	0.972046	0.97113	1.3426	1.00324	1.43227	0.88464	0.67384	0.712625	0.687106	0.651349	1.08002	1.11131	2.55841	0.616433	2.98395	0.866709	2.36151	2.09803	1.32309	1.4121	2.1806	4.69469	0.92659	1.94057	2.09431	1.06648	0.00862524	0.152229
ROCK2	0.973574	1.38175	1.16199	1.1507	1.03274	1.17653	1.06991	1.15016	0.998879	0.888647	0.924659	1.2738	1.07005	1.34008	0.87049	1.25521	1.00248	1.17392	1.1781	1.31191	1.34745	1.39424	2.03143	1.08268	1.27076	1.17372	0.231084	0.0317437	0.234973
CLASP2	1.04481	1.23741	0.94314	0.969136	NA	NA	1.14491	1.08654	0.99803	1.01202	1.30535	1.16911	1.03744	NA	1.10981	1.25507	0.984881	1.20341	1.16764	1.24725	1.17161	1.02392	1.34087	1.08237	1.15555	1.06761	0.0943783	0.184576	0.482099
CPNE3	1.09131	1.27706	1.20859	1.00021	1.04857	1.10999	0.971773	1.04299	1.02189	0.838558	1.44334	1.37906	1.05896	1.08945	1.41544	1.24441	0.990658	1.14507	1.22047	1.27359	1.11849	1.2603	1.4287	1.09585	1.21872	1.11212	0.153318	0.0702852	0.325292
HIP1R	1.02103	0.656362	0.83807	0.880525	0.779212	0.914256	0.835084	0.919092	0.910671	0.765407	0.735761	0.694161	0.784602	0.860806	1.26124	0.553434	1.0206	0.750918	0.828118	0.722881	0.74778	0.731643	0.426849	0.841406	0.781919	0.9293	-0.105783	0.396288	0.685051
RNF40	1.01675	0.807612	0.718821	0.946906	0.967301	0.914955	2.49308	0.569499	0.836075	0.983486	1.22903	1.16882	1.11311	1.12112	0.434185	0.844034	0.848267	1.26097	0.975953	2.16952	1.57724	1.22904	1.41016	1.04396	1.17937	1.12971	0.175954	0.117928	0.390616
ZC3H11A	0.896679	1.24112	1.19239	2.1942	NA	NA	1.24903	1.47479	NA	0.939582	1.54195	2.14167	1.09621	NA	1.45625	0.856272	1.07939	0.827853	NA	NA	1.15918	1.25988	1.10031	1.34122	1.21967	0.909375	-0.137053	0.321267	0.620242
CLUH	0.992827	1.10306	1.15343	0.866428	0.936479	1.38011	1.03863	1.17815	0.807645	1.19571	1.35571	1.35741	1.01381	0.941593	1.51092	0.909591	0.877993	0.875861	1.22491	1.54806	1.05503	1.1659	1.40198	1.09165	1.15692	1.05979	0.0837789	0.480876	0.745919
DNAJC13	0.992205	1.19316	1.10254	1.07891	0.971508	1.09371	1.20422	0.936711	0.960966	1.17641	1.10752	1.18536	1.0705	1.18152	0.951868	1.56815	1.13653	1.29016	1.09168	1.57052	1.04706	1.19949	1.57136	1.07435	1.23868	1.15296	0.205341	0.0908424	0.35807
PPP6R2	1.3319	2.65709	1.87329	0.594065	0.763856	0.51308	1.1888	0.917921	1.61806	NA	NA	0.712474	1.7041	0.387135	1.19461	1.74602	1.11796	1.35891	0.522313	0.146398	NA	NA	NA	1.27312	0.987769	0.775867	-0.366119	0.355994	0.653415
CNOT3	0.813267	1.0521	1.25198	0.853304	0.811184	1.01048	NA	NA	1.10759	1.23303	1.45805	1.56707	1.10709	0.753541	NA	NA	NA	NA	0.95814	1.06606	0.898198	1.04511	0.897947	1.06567	1.03665	0.972768	-0.039832	0.801551	0.928406
DNAJB6	0.899616	1.61345	1.09192	0.928978	1.13923	0.638691	1.47816	0.754664	1.15687	1.04488	1.3519	1.39198	1.02731	1.25604	0.934653	1.29913	1.18335	1.12015	1.37188	1.45646	1.08277	1.56571	1.78554	1.09985	1.28958	1.17251	0.229595	0.110752	0.390616
COQ9	0.955184	0.698696	0.556198	0.953186	0.677385	0.541626	0.930241	1.02567	0.811242	0.683795	0.666867	0.646408	0.634103	0.307743	1.17013	1.13274	0.998321	1.10449	1.134	1.4672	1.02747	0.749005	0.368626	0.772735	0.89502	1.15825	0.211946	0.298426	0.598117
GGCT	1.14061	2.21909	1.46533	0.866608	0.864532	1.34314	0.784537	1.95599	1.2913	0.924161	1.86749	1.41567	1.13371	1.37319	1.38417	1.34881	0.749007	1.15986	1.18779	1.68823	1.16272	1.2134	1.1072	1.33843	1.24365	0.929181	-0.105969	0.568328	0.79721
NDUFS7	0.808484	0.64232	0.541746	0.881458	0.851325	0.691322	0.854144	0.918354	0.607315	0.876407	0.771965	0.782919	0.854076	0.792765	1.16042	1.79557	0.990893	0.654411	0.973847	0.932182	0.874117	0.732131	0.463499	0.767713	0.917236	1.19476	0.256726	0.211497	0.507549
NDUFS2	0.844538	0.777522	0.644132	0.996617	0.881645	0.757759	0.848858	0.869628	0.709609	0.860249	0.761355	0.605315	0.780989	0.862233	1.10621	1.86437	0.889616	1.41073	0.899154	0.775123	0.853701	0.618586	0.593819	0.81381	0.93832	1.153	0.205388	0.525399	0.770107
ZPR1	0.998248	1.28373	1.15688	0.973503	0.879387	1.20504	1.02218	1.06708	0.76173	1.01358	1.25684	1.3908	0.985532	0.890018	0.996116	1.62157	1.00082	1.12171	1.88267	2.44794	1.23411	1.43626	1.53386	1.0562	1.37845	1.3051	0.384164	0.0908424	0.35807
GBAS	0.940454	0.712985	0.706499	0.966962	0.721891	0.855811	0.702948	1.21495	0.719972	0.789368	0.832245	0.683289	0.804236	0.893023	0.947531	1.55747	0.933842	1.09354	0.930629	0.765951	0.967045	0.703786	0.610612	0.833098	0.90758	1.0894	0.123538	0.565784	0.794422
PDCD6	0.945556	1.09195	1.18529	0.675202	1.06472	1.13436	0.892606	1.25193	1.11449	0.939148	1.33058	1.16984	1.48341	1.36407	1.01646	1.52343	1.16857	1.11102	1.4775	1.38672	1.16934	1.06853	1.89754	1.05689	1.3197	1.24866	0.320383	0.00944993	0.15293
TBCA	0.98989	0.873198	0.941224	0.998368	0.931936	0.737565	0.94443	1.03474	0.716489	0.990073	1.22587	0.727133	0.888249	0.956561	1.14956	1.33664	0.796294	1.16599	0.937838	0.702724	0.867259	1.02675	1.05636	0.94398	0.967614	1.02504	0.0356745	0.735433	0.898907
ATP6V1G1	1.10804	1.15734	1.11523	1.28568	0.99475	1.18447	1.16322	1.14316	1.02274	1.32707	1.94219	1.06868	1.06303	0.963111	1.66412	1.05737	1.03129	1.01042	1.06497	1.67273	0.932613	1.2472	1.41718	1.22217	1.18273	0.967725	-0.0473306	0.316386	0.613321
VPS4B	1.15752	1.14289	1.22444	1.06642	1.11479	0.852306	0.896534	1.2343	0.786015	1.15924	1.06732	0.985872	0.847188	0.983389	1.15917	1.31055	1.06129	0.766245	1.04092	0.577855	0.688135	0.741437	0.758537	1.0638	0.91005	0.855473	-0.225205	0.0604495	0.305804
ENTPD5	1.9193	0.795795	1.72053	0.378063	1.0764	0.838764	0.542655	NA	0.998963	0.524219	0.191499	0.541093	0.585626	0.976588	0.237669	NA	1.76522	NA	0.635486	0.249573	0.298163	0.152919	0.121482	0.898619	0.556382	0.619153	-0.691633	0.123005	0.400424
BCAS1	3.33296	0.52435	2.08785	0.425296	0.613503	0.573976	0.592478	0.208889	1.18257	0.688441	0.141282	0.167137	0.493054	0.368701	0.161293	0.343726	1.18442	0.310097	0.517257	0.257038	0.284499	0.266916	0.0903665	0.942872	0.370376	0.392816	-1.34807	0.0225002	0.204272
H2AFY	0.778413	1.21236	0.933173	1.00969	1.02905	0.942016	1.07444	1.22345	1.12676	0.778264	1.15368	1.33147	0.962931	1.31192	1.17369	0.773107	0.924968	1.15949	1.05953	0.952298	1.17081	1.07425	1.03535	1.02375	1.07748	1.05248	0.0737974	0.426827	0.709627
SH3BGRL	0.921619	0.908003	0.959139	1.90395	1.10458	1.2879	1.13956	0.816106	0.690568	1.02242	0.514435	0.895656	0.714061	2.66643	0.49017	2.61137	0.817441	2.09312	1.30653	1.20729	1.45415	1.71059	2.84184	1.02439	1.56739	1.53007	0.613598	0.133549	0.411789
FLNB	1.37492	1.08676	1.31881	0.739111	0.993932	1.14798	1.19681	1.01775	0.973346	0.994424	0.998563	0.844353	1.29386	0.68727	1.12709	0.689467	0.987019	0.748764	0.944663	0.860196	0.855538	0.883543	0.760133	1.07658	0.890158	0.826837	-0.274325	0.0206878	0.201698
NDUFS6	0.961136	0.515349	0.612629	0.874617	0.781577	0.542601	1.25683	0.745605	0.721204	0.907239	0.947283	0.474663	0.686373	0.516134	0.935445	0.921299	1.72703	0.609185	0.933199	0.865069	1.09938	1.08449	0.856181	0.806007	0.89237	1.10715	0.146851	0.694703	0.872529
PEX14	1.07135	1.17618	1.12372	0.758169	1.01561	1.29307	NA	NA	1.15336	1.11542	1.26712	1.05487	1.17426	1.24945	NA	NA	NA	NA	1.23342	1.44103	1.13464	1.1918	1.5206	1.10822	1.25001	1.12794	0.173692	0.0827606	0.348002
TRIM3	NA	NA	NA	NA	NA	NA	1.23017	0.659905	0.907381	0.923335	0.775556	NA	NA	NA	0.778741	1.55338	1.16931	1.33227	0.82812	0.956546	0.935899	0.968568	1.06051	0.899269	1.06482	1.18409	0.24378	0.221576	0.522001
CS	0.77294	0.45587	0.371479	0.735762	0.705815	0.680152	0.805847	1.19194	0.726308	0.874517	0.943203	0.490396	0.601122	0.357726	1.44277	1.06723	1.0421	0.79113	0.81388	0.265742	0.745352	0.635211	0.280277	0.751258	0.711078	0.946517	-0.0793002	0.74478	0.902359
SPAG7	0.892625	1.04214	1.12647	1.03958	1.01684	1.27168	1.01197	1.43915	1.23791	1.10976	1.09557	1.04342	0.979889	1.03168	1.36084	0.733323	0.824707	0.896014	0.811191	1.03838	1.41046	1.63826	1.4183	1.1167	1.09887	0.984036	-0.0232172	0.853183	0.950812
MRPL33	NA	NA	NA	NA	1.35003	1.49286	0.975573	1.21222	0.893854	NA	NA	NA	NA	2.98549	1.24246	0.893508	1.06847	0.796183	0.982463	1.07612	NA	NA	NA	1.18491	1.2921	1.09046	0.124942	0.638889	0.843647
SEC22B	1.01488	0.683711	1.05406	0.754391	0.994048	0.934121	1.10066	0.932623	0.9658	1.23409	1.45843	0.946809	1.12018	0.816266	1.00033	0.871563	1.07873	0.878603	0.837521	0.98831	0.884987	0.756201	0.789389	1.01153	0.914074	0.903655	-0.146155	0.194521	0.489464
PRPF40A-3	1.08193	1.47203	1.30584	1.18191	1.01027	1.17513	1.07213	1.30875	1.30086	1.41442	1.58164	1.50198	1.08249	0.964885	1.44479	0.801402	1.13975	0.74059	1.10082	1.00838	0.938525	1.03221	1.12308	1.26408	1.07324	0.849029	-0.236115	0.0342223	0.247889
TACC1	1.14787	1.15685	1.03468	1.10102	0.864056	0.87988	1.17248	0.995827	0.96177	1.14674	0.902923	1.11901	0.982184	1.41394	0.721093	1.52063	0.985602	1.4156	1.28019	1.25353	1.04294	1.4569	1.83836	1.0331	1.2525	1.21237	0.277828	0.0344569	0.248447
LRCH4	NA	NA	NA	NA	0.650793	0.739019	1.00953	0.834764	0.930069	1.27016	0.645621	NA	NA	1.0041	0.949141	0.704079	1.26607	0.7624	0.868706	0.96754	0.69291	1.09669	2.01491	0.868565	1.03265	1.18892	0.249653	0.363842	0.659377
MTX2	0.866748	0.844132	0.754415	1.51462	0.981182	0.787412	0.983696	1.27841	0.778725	0.865498	1.27052	0.836079	1.29419	0.820355	1.22558	1.65847	1.18968	0.942296	0.977336	0.893055	1.3348	0.815123	0.576689	0.993214	1.04697	1.05412	0.0760457	0.644169	0.845822
VPS26A	0.975039	1.2675	1.10715	0.964111	1.07095	1.27751	0.941585	1.03719	1.0415	1.05359	1.11421	1.11419	1.06486	1.62781	0.993085	1.60462	1.03255	1.17999	1.26033	1.38596	1.14132	1.00153	1.8511	1.0773	1.27144	1.18021	0.239045	0.0908424	0.35807
NDUFB1	0.870105	0.551069	0.529638	0.754821	0.788142	0.469012	0.758278	0.759645	0.643278	0.764958	0.603186	0.49813	0.768534	0.496722	1.265	1.1364	0.913238	1.13624	0.711738	0.436482	0.800066	0.484854	NA	0.681103	0.786128	1.1542	0.206891	0.298982	0.598978
PMPCB	0.941634	1.17416	1.0924	0.971234	0.906814	1.27454	0.906483	1.49645	1.08332	0.966202	1.91708	1.22356	1.11802	0.894134	1.86838	0.91797	0.847789	0.874284	0.988274	1.06556	1.05894	0.90522	0.798033	1.1573	1.04668	0.904415	-0.144944	0.150667	0.430869
PSIP1	0.903864	0.63065	0.973936	1.67288	1.01314	1.06657	0.775775	1.14972	0.867839	0.936258	1.30645	1.07951	0.834799	1.32509	1.20984	1.22841	0.96217	1.27785	1.19351	1.05238	1.16562	1.37434	1.06399	1.02701	1.14729	1.11712	0.159789	0.227098	0.529934
ERLIN1	1.12204	1.23199	1.31678	1.04862	0.946325	1.00832	0.794588	0.679535	1.03375	0.850253	1.23819	0.96324	0.999074	1.02904	1.64413	0.470831	0.975848	0.660917	0.944961	1.17672	0.925513	0.826256	0.518283	1.02458	0.927901	0.905639	-0.142991	0.379546	0.666883
GPC4	0.895691	0.884926	1.01157	1.55328	0.957927	0.921611	0.832637	0.775915	0.827446	0.732893	1.39675	1.11174	1.24128	1.16574	1.30027	2.2889	1.23045	1.39085	1.2738	1.44984	1.07479	1.12361	2.31977	0.980967	1.41425	1.44169	0.527762	0.00279866	0.135078
NDUFS3	0.915042	0.652748	0.527987	0.795455	0.77503	0.603138	0.994524	0.912786	0.691032	0.90639	0.750271	0.724709	0.733214	0.49445	1.07956	1.26175	0.998748	1.0333	0.964092	0.831889	0.849846	0.569438	0.243311	0.774946	0.815359	1.05215	0.0733399	0.669252	0.85974
SRSF10	1.07899	1.34259	1.15231	0.951011	1.32958	1.44781	0.987108	1.31038	1.23383	1.42822	1.65987	1.24426	1.04699	1.91961	1.48531	0.837758	1.07068	0.622885	1.10379	1.05048	0.822293	1.04638	1.01601	1.26561	1.10554	0.873522	-0.195085	0.183413	0.47957
CLN5	1.13129	0.955228	0.973721	0.694407	1.10815	1.10846	NA	NA	1.09147	1.12709	1.17492	0.828016	1.37739	1.40518	NA	NA	NA	NA	0.970003	1.72004	1.0693	0.894443	0.894421	1.04053	1.14485	1.10026	0.137843	0.418312	0.700505
HSBP1	NA	NA	NA	NA	0.88407	1.57151	1.3668	1.2399	0.96521	1.17992	1.40923	NA	NA	1.8082	1.25376	1.00683	1.09874	0.95838	0.982876	1.1114	0.848416	0.961691	0.369327	1.23095	1.03996	0.844845	-0.243242	0.210598	0.507549
ECI2	0.509914	0.172572	0.0909039	0.76779	0.676452	0.57841	1.07538	1.08905	0.655831	0.61445	0.556098	0.12614	0.47989	0.440382	1.13932	0.876373	0.986877	0.87462	0.642602	0.551641	0.583906	0.426656	0.100008	0.616986	0.602368	0.976307	-0.0345928	0.912556	0.974608
BANF1	1.18338	2.67687	1.26704	0.964433	0.948045	0.999611	0.878248	1.44549	1.5669	0.787702	1.57684	1.74918	1.19537	1.61626	0.96041	0.852273	1.40353	0.699581	1.36126	1.0713	2.01625	1.39316	1.06456	1.2995	1.28193	0.986475	-0.0196461	0.785949	0.918591
SF3B1	1.02839	1.43127	1.20155	0.993651	1.07189	1.15809	0.920873	1.37228	1.24196	1.03575	1.32743	1.30361	1.03306	1.09636	1.52488	1.06802	1.14052	0.774608	1.0844	1.13761	1.20117	1.06267	1.13743	1.1621	1.13036	0.972686	-0.0399541	0.661723	0.85352
CSDE1	1.00319	1.12869	1.30774	0.955475	1.06854	1.26602	0.971752	1.29585	1.01019	1.1523	1.60221	1.37549	1.22862	1.11726	1.07564	1.40241	0.942644	1.0287	1.11171	0.993151	0.980074	1.12687	1.32752	1.16018	1.14251	0.984769	-0.0221431	0.814475	0.936718
PRKRA	1.08655	1.24837	1.17776	1.13562	0.859914	0.808188	1.0405	0.98765	0.844691	0.969406	0.968987	1.1548	1.04019	1.24528	0.7941	1.35373	1.12612	1.42718	1.20416	1.19837	1.18944	1.24939	2.75411	1.0116	1.31141	1.29636	0.374472	0.0105734	0.15293
MYCBP2	1.31666	0.429439	1.05058	1.4031	NA	NA	1.20784	1.05583	0.912729	1.2592	1.04664	0.604016	0.531434	NA	1.04008	0.763157	1.13681	0.876211	1.1549	1.51007	0.996177	1.21549	1.09589	1.07578	0.993113	0.923155	-0.115355	0.528881	0.773295
LYPLA1	1.09348	1.17329	1.04779	0.858247	0.905349	0.879118	0.961258	1.43483	0.9177	0.974853	1.24052	0.859887	1.04561	0.819292	1.42032	1.02386	0.885813	1.01831	0.863082	0.694231	1.13336	0.779997	0.295036	1.04422	0.903233	0.864982	-0.209259	0.153977	0.436961
SERPINB7	NA	NA	NA	NA	1.15057	2.71678	1.50849	0.8104	0.813039	NA	NA	NA	NA	1.7629	0.390308	1.32715	0.635685	1.78094	1.01124	1.70494	NA	NA	NA	1.39985	1.23045	0.878985	-0.18609	0.694477	0.872529
SNRNP200	1.00464	1.49469	1.2534	0.934884	1.03238	1.17969	0.980156	1.36912	1.2428	1.0895	1.31439	1.41928	1.09733	1.105	1.36791	0.912506	1.05468	0.917058	1.08286	1.25437	1.19461	1.08517	1.11285	1.17233	1.13363	0.96699	-0.0484267	0.587754	0.815032
TIPRL	1.04424	1.47118	1.34751	1.02951	1.02131	1.24367	1.0298	1.38689	1.16906	1.03141	1.54231	1.36137	1.31639	1.27934	1.03244	1.37378	0.841608	1.23467	1.20895	1.15029	1.09387	1.04845	1.74925	1.21063	1.2242	1.01121	0.0160855	0.879651	0.959205
PPM1B	NA	NA	NA	NA	0.926071	1.57551	1.02703	1.23377	1.00284	1.20984	1.09879	NA	NA	0.549282	1.25462	1.08993	0.969097	1.01574	1.10953	1.26796	1.06256	1.4388	1.49581	1.15341	1.12533	0.975659	-0.0355509	0.814925	0.936718
NUP155	1.30589	1.35929	0.966978	0.927317	1.44344	NA	1.05885	1.26906	1.28608	1.06349	1.49357	1.41858	1.0732	NA	1.17971	1.21131	1.09305	0.975853	1.16676	1.24553	1.25017	1.057	1.54028	1.2174	1.20104	0.986563	-0.0195173	0.840566	0.942821
RP2	1.05098	1.64597	1.1252	1.24669	1.04758	1.29812	1.05401	1.14189	0.870265	1.08934	1.51847	1.31028	1.09671	0.968783	1.42152	0.914353	0.978604	0.890559	0.854324	1.03503	0.923096	1.00215	0.930428	1.18987	1.02715	0.863251	-0.212149	0.0317437	0.234973
CRTAP	0.89994	1.67385	1.17191	0.975292	1.4096	2.02275	2.5058	1.67949	1.10397	1.38483	1.64846	1.24886	1.73968	3.43456	0.975316	1.37247	0.939078	0.939402	1.30528	4.60838	0.868663	1.59257	2.27789	1.49781	1.77518	1.18519	0.245113	0.880112	0.959205
SLC25A12	1.00998	0.811054	0.82448	0.99017	0.890252	0.720736	0.983916	0.758546	0.844532	1.05251	0.875411	0.911152	0.760091	0.998821	0.927733	1.80951	1.20055	1.29386	1.10965	1.26855	1.07355	1.04199	1.26948	0.887418	1.13875	1.28321	0.35976	0.00356045	0.139181
PALM	NA	NA	NA	NA	1.31089	1.79314	1.18348	0.920708	0.849706	NA	NA	NA	NA	1.25925	0.558879	1.21749	1.07678	1.46937	1.09073	1.49385	NA	NA	NA	1.21158	1.16662	0.96289	-0.054557	0.832705	0.937838
ATP6AP2	NA	NA	NA	NA	NA	NA	1.23292	1.50309	1.12317	0.965316	1.39662	NA	NA	NA	1.43642	1.06158	1.25799	0.872519	0.845422	1.08823	0.776326	0.71808	0.716269	1.24422	0.974758	0.783428	-0.352128	0.061548	0.308128
RNASEH2A	1.33321	1.45195	1.01854	1.08012	0.911225	0.823351	0.911562	1.64945	NA	1.25799	1.25555	1.43891	0.923681	0.718448	1.1502	1.10994	1.15699	0.903018	NA	NA	1.08473	1.18119	1.85284	1.16929	1.152	0.985206	-0.0215024	0.895581	0.965899
EIF3G	1.05347	1.14039	1.20479	0.952763	1.02929	1.10093	0.971999	1.219	1.33644	1.08815	1.60284	1.19262	1.05248	1.00791	0.945001	1.01302	0.955371	1.11597	1.06608	1.09954	1.01102	1.25795	1.2248	1.15455	1.07848	0.934113	-0.098331	0.346999	0.642893
EIF3J	0.955692	1.31581	1.06201	0.90222	0.75117	0.881067	1.09759	0.919318	1.10507	1.04588	1.50524	1.01037	1.20362	0.847239	0.976471	0.896888	0.973535	1.0969	1.04041	0.964319	1.12247	1.20669	1.13642	1.04919	1.03961	0.990872	-0.01323	0.896011	0.965899
CBR3	NA	NA	NA	NA	0.995608	0.874003	0.924794	0.741465	0.88067	1.0359	0.903682	NA	NA	0.736744	0.682182	1.52964	1.04449	1.58838	1.31286	1.32888	0.860835	1.0669	1.51153	0.908017	1.16624	1.28439	0.361078	0.0417737	0.266772
PSMD10	0.983874	1.34241	1.07597	1.03981	0.889738	0.976052	0.925385	1.1205	1.04668	1.02661	1.33674	1.05653	1.16454	1.0288	0.894469	1.13167	0.871837	1.05459	1.08753	1.11246	0.877879	1.03348	1.01635	1.06943	1.02751	0.960798	-0.057695	0.880112	0.959205
AP1G2	1.22674	1.319	1.39406	1.0376	0.923918	0.879066	0.827395	1.20234	1.03348	0.924147	1.22302	1.10899	0.905004	0.638891	1.50721	0.918653	1.02918	0.8394	0.870009	0.773076	1.0269	0.73882	0.720945	1.09007	0.92309	0.846818	-0.239877	0.0724758	0.330389
ZMPSTE24	1.07087	1.20292	1.22731	1.03704	1.14402	1.11999	0.981429	1.03939	1.30988	1.14608	1.31127	1.12619	1.20416	1.05277	1.05003	0.899697	1.21925	0.755739	1.0435	1.10634	1.07244	0.992861	1.10352	1.14456	1.05221	0.91931	-0.121377	0.0755295	0.338951
IDH1	1.31902	1.07693	1.48855	0.688632	0.875483	1.07615	0.848508	0.647008	0.885453	0.859477	0.746371	1.27425	1.01193	0.596069	1.00401	0.667184	1.00856	0.678095	0.717136	0.458202	0.656857	0.611162	0.278292	0.955598	0.746812	0.781512	-0.35566	0.0777171	0.340073
SCO1	0.826069	0.537625	0.76572	0.837959	0.891427	0.987034	0.863962	0.876353	1.13197	0.824761	1.24397	1.20556	0.641228	0.604781	1.94507	0.675194	0.91079	0.584949	0.886782	0.198483	0.968236	0.719239	0.414988	0.889713	0.812942	0.913712	-0.130189	0.316386	0.613321
RBBP9	1.02512	1.00413	1.29437	1.13585	0.971668	1.26687	0.951411	1.41195	0.884788	1.04805	0.925009	1.06166	0.886734	1.42611	0.803481	1.81736	1.01224	1.19697	1.3224	1.1947	0.974893	0.905417	1.67678	1.08356	1.1899	1.09813	0.13505	0.525399	0.770107
STAM2	1.07012	1.09348	1.22303	1.13879	0.85288	0.963705	1.10964	1.10096	0.987677	0.964245	1.30086	1.12916	1.22892	0.941651	0.996442	0.937211	1.07232	1.06424	1.26519	1.09327	1.10696	0.979688	1.15595	1.07322	1.08092	1.00718	0.0103145	0.876443	0.959205
DGAT1	NA	NA	NA	NA	1.78481	1.67581	1.26191	1.36345	1.33061	0.729328	1.21759	NA	NA	1.01932	0.773764	1.43145	0.965457	0.956485	1.24288	1.84463	1.30015	1.17668	1.04493	1.33764	1.17557	0.87884	-0.186328	0.33466	0.636097
DHRS3	0.929794	0.708543	1.38909	1.03503	0.99144	0.847489	0.952183	1.00733	0.840151	0.747817	0.680227	0.807283	1.06335	0.98885	1.01817	0.734031	1.31426	0.792992	0.774279	0.480017	1.18382	0.955626	0.91859	0.920827	0.919272	0.998311	-0.00243842	0.985972	1
ARL6IP5	1.23201	1.00562	1.17849	0.736696	1.17302	0.639728	0.983152	0.898685	0.90776	1.16889	1.02737	0.98037	0.969554	1.08597	1.08908	1.38579	1.02602	0.990432	1.52018	0.949937	1.18115	0.92589	1.59321	0.995584	1.14147	1.14653	0.197273	0.112827	0.390616
DYSF	0.869925	0.945769	1.06744	1.44505	1.64602	0.736967	0.949627	0.988359	1.02734	0.888897	0.797313	1.38718	1.41695	1.43237	1.14539	1.341	0.958035	1.13447	1.32473	1.57155	1.06131	1.37444	1.78626	1.03297	1.32781	1.28542	0.362245	0.011546	0.158758
BCAS2	1.12052	1.36873	1.22115	1.02147	1.36753	1.61334	1.09101	1.49074	1.1271	1.09913	1.55749	1.50011	1.08537	0.866193	1.15793	1.00744	0.994479	1.15409	1.16167	2.00652	1.17679	1.2606	1.36656	1.27984	1.22815	0.959612	-0.059477	0.449137	0.720979
DCTN3	0.942514	0.842742	0.949544	1.03687	0.948005	0.957964	1.32964	1.00426	0.820855	0.822827	0.986338	0.995318	0.990019	0.862694	0.763329	1.37651	1.34225	1.02023	1.01096	0.996348	0.941167	1.13827	1.2266	0.967414	1.05531	1.09085	0.125459	0.150667	0.430869
DNAJC8	1.20514	1.18008	1.19869	1.01929	1.05328	1.06319	1.12799	1.22262	1.05389	1.14583	1.22751	1.25783	1.15459	1.27274	1.16135	0.780988	1.07439	0.954385	0.975903	1.01339	1.18119	1.15243	1.15186	1.13614	1.09425	0.963135	-0.0541898	0.384384	0.672322
SMNDC1	0.792966	1.59968	0.932559	1.31792	1.1399	1.53248	0.905079	1.35352	1.20684	1.22106	1.8229	1.21588	1.25852	1.50085	1.3665	0.862709	1.04893	0.701929	1.12291	0.884793	1.29765	1.19833	1.09698	1.25681	1.12966	0.898835	-0.153871	0.285102	0.584737
ATP5H	0.802139	0.261041	0.338312	0.791422	0.628021	0.388029	0.836228	1.0653	0.627751	0.784148	0.815461	0.337231	0.676487	0.254979	1.14661	1.16857	0.868265	0.845781	0.617823	0.356695	0.641551	0.452946	0.212536	0.667077	0.631623	0.946851	-0.0787907	0.770713	0.918591
FLOT1	1.03541	0.977302	1.03331	1.09449	1.07653	1.03454	1.04685	0.954664	0.978496	1.03022	0.971611	1.18987	1.26347	1.6155	0.963238	1.12759	0.991292	1.25695	1.07589	1.59764	1.15489	1.07628	1.31161	1.02122	1.21869	1.19336	0.255032	0.00448939	0.143526
ATP5L	0.765769	0.616854	0.521194	0.963913	0.723004	0.462362	0.919594	0.970454	0.706815	0.773784	0.769725	0.592377	0.729522	0.388554	1.29711	1.30525	1.10163	0.826429	0.750697	0.523539	0.77143	0.453488	0.337566	0.744861	0.756466	1.01558	0.0223043	0.915663	0.97503
CPD	1.29719	1.17821	1.54704	0.793431	0.82414	0.917026	0.803366	1.38155	1.26413	0.768032	1.31447	1.01831	0.961539	0.606145	1.54539	0.703462	1.00455	0.647909	0.868738	0.794962	1.13935	0.882765	0.786525	1.09896	0.913304	0.831061	-0.266974	0.114527	0.390616
SASH3	0.887369	0.96687	0.822152	0.995721	0.901613	0.865554	1.02501	1.01361	1.22583	1.36625	1.17381	1.05038	1.15641	1.27351	1.06503	1.21443	0.887417	1.22012	1.08969	0.942636	0.965231	1.17535	1.38417	1.02216	1.1187	1.09444	0.130196	0.159389	0.446111
GLRX3	0.991287	1.43277	1.16895	1.01854	1.04024	1.21847	0.991654	1.46872	1.34475	1.23207	2.10583	1.16702	0.909352	0.897286	1.3933	1.30452	0.903323	1.0356	1.08578	1.32077	0.778061	0.837151	1.06671	1.27394	1.05824	0.830685	-0.267626	0.0792306	0.340073
RSL1D1	0.817111	1.55728	1.27767	1.09567	1.15474	1.28532	0.814222	1.57119	1.22487	0.821832	2.41214	1.62788	0.979085	1.37275	1.87497	0.572403	0.865519	1.00877	1.22842	1.21874	1.60127	1.22165	1.19261	1.27564	1.23034	0.964485	-0.0521687	0.796891	0.925531
WFS1	0.885217	1.11749	0.931839	1.5423	1.07808	1.09829	0.907863	0.676849	0.735988	1.2198	0.29644	0.956671	0.689936	1.8876	1.01819	2.06523	1.37165	0.808081	1.32989	1.08404	0.489187	0.838911	2.61018	0.953651	1.26246	1.32382	0.404709	0.379339	0.666768
CLPX	0.895309	1.40288	1.19486	0.684256	1.11081	1.16522	0.912107	1.29072	1.02006	0.952659	1.3836	1.03079	0.94238	1.06882	1.47044	0.882718	0.826604	0.964969	0.875152	1.18532	1.06683	1.0734	1.26256	1.09204	1.05417	0.965315	-0.050929	0.663164	0.854471
SNCG	0.819871	0.674621	0.768002	1.71253	0.956964	0.966402	1.86022	0.614994	0.746098	0.69336	0.664675	1.15641	0.670983	1.60441	0.442424	0.844907	0.879923	1.0221	0.867782	0.684621	1.36687	3.59015	1.82672	0.952521	1.24644	1.30857	0.387992	0.316386	0.613321
CIAO1	1.68874	1.58049	1.57933	1.3699	NA	NA	1.0945	1.01624	1.27547	0.946993	1.2425	0.592924	0.860551	NA	1.16208	1.08398	0.99371	1.05695	1.17669	1.71169	1.16369	1.58987	1.14421	1.31046	1.13967	0.869667	-0.201464	0.198601	0.495605
PDE5A	0.980134	1.32163	1.10063	1.39784	1.7179	1.10809	0.940004	0.833666	0.969781	0.825527	1.20954	1.37498	1.09437	1.6355	1.00619	1.38914	1.27284	1.32247	1.31813	1.16329	1.51663	1.13689	2.3229	1.1277	1.37945	1.22323	0.2907	0.0512189	0.288411
SRP72	0.946378	0.888025	1.0081	0.932874	0.957977	0.961118	0.983049	1.15258	1.01465	1.21138	1.45014	1.00841	1.17892	0.797116	1.13515	0.770967	1.14116	0.775723	0.852447	0.79416	1.1391	1.05659	0.766732	1.04602	0.951372	0.909513	-0.136835	0.192502	0.486916
DDAH1	1.13977	0.870665	1.23264	0.968321	0.862666	0.791372	0.696303	0.854599	0.766215	0.659205	0.595946	0.918241	1.01509	0.544701	1.08837	0.722654	1.05056	0.70559	0.761681	0.355578	1.14555	0.828101	0.549408	0.857973	0.807127	0.940737	-0.088136	0.58736	0.814726
MTA2	0.936623	1.23468	1.0508	1.01249	1.12927	1.45141	1.0076	1.24721	1.36398	1.11065	1.37754	0.973352	1.17143	1.49711	1.21836	0.841432	1.07248	0.995081	1.09226	1.21974	1.19884	1.29063	1.2346	1.17475	1.15044	0.979308	-0.0301651	0.737016	0.898907
STK10	0.854742	1.17301	0.976257	1.49356	1.37804	1.63513	1.29399	0.808871	0.985511	1.07261	1.0766	1.15989	0.880009	1.80941	0.884877	0.963856	0.970504	1.41333	1.00821	1.54332	1.14557	1.52453	1.46576	1.15894	1.23077	1.06198	0.0867622	0.55456	0.792956
TPPP	NA	NA	NA	NA	NA	NA	0.577748	0.721713	0.815767	0.621566	0.621582	NA	NA	NA	0.462709	4.25636	0.890552	2.03826	2.01723	1.28072	1.68899	1.81764	5.1585	0.671675	2.179	3.24412	1.69783	0.018981	0.191838
TOMM70A	0.963133	1.09267	0.971689	1.18709	1.11666	0.997013	0.796282	1.49397	0.970896	0.769591	1.71282	1.18502	1.04871	1.09424	1.32818	0.89178	1.02382	0.795663	1.09761	0.999111	1.3959	0.905142	0.818601	1.09744	1.04865	0.955543	-0.0656077	0.975933	0.993664
MYO1D	1.02978	1.24108	1.24949	0.937018	1.20053	1.1893	1.1727	0.951221	1.22466	0.977134	0.968142	1.1585	1.08733	1.16095	1.00882	0.71479	1.34542	0.870235	1.05308	1.10159	1.64521	1.01419	1.36561	1.10373	1.12714	1.02121	0.0302796	0.773499	0.918591
SEC24D	1.1418	0.92392	1.48568	0.639605	1.11286	1.0436	1.35207	1.2666	1.1737	1.2611	1.52211	1.09969	1.38006	0.909867	1.07519	0.831731	1.01062	0.831521	0.841961	0.858193	0.861283	0.99406	1.18542	1.17482	0.989968	0.842653	-0.24699	0.0570206	0.304754
UFL1	0.971366	0.872723	1.00813	0.946541	1.03841	0.822393	1.07666	1.15709	0.930078	1.21732	1.24591	0.891328	0.776688	0.93646	0.950149	1.06039	0.962488	0.904742	0.932829	1.03981	0.968773	0.9662	0.873953	1.02606	0.938651	0.914815	-0.128449	0.0805938	0.343431
SORBS2	0.763237	0.600189	0.773121	2.3106	0.987922	0.897488	1.53079	0.396264	0.680791	0.774949	0.608431	1.20448	0.434697	1.14085	0.459905	0.52549	1.79401	0.627262	0.426036	0.838528	1.03604	2.30586	1.97504	0.938525	1.06402	1.13371	0.181055	0.785949	0.918591
SORBS2-7	NA	NA	NA	NA	NA	NA	1.46157	0.301422	0.496802	0.704892	0.482649	NA	NA	NA	0.222112	NA	1.77919	0.752291	NA	0.571123	1.0918	2.58801	3.40657	0.689466	1.4873	2.15717	1.10914	0.20202	0.501078
TMEM63A	0.735275	0.538499	0.635508	0.671479	0.675709	0.766402	0.992757	0.99877	1.23234	0.950959	1.8809	0.703385	1.02495	0.670896	1.11038	1.34467	1.27443	1.2761	1.16244	2.75774	1.35954	1.27324	1.69578	0.916237	1.30446	1.42372	0.509663	0.0187948	0.191301
FARP2	1.48679	1.48239	1.31937	0.686941	1.12636	1.34802	0.968415	1.1157	1.18418	1.11268	0.805543	1.05113	0.99776	1.83771	1.16403	1.16004	1.02795	0.965077	1.24597	1.11208	1.13481	1.05817	1.06496	1.14876	1.15164	1.0025	0.00360749	0.977807	0.994415
UBXN7	0.901972	1.52193	1.04676	0.705771	1.34363	0.629695	0.970605	1.07439	0.868827	NA	NA	0.932287	0.796922	0.815448	1.08648	0.953822	1.10032	0.478948	1.15623	1.21416	NA	NA	NA	1.00706	0.948291	0.941638	-0.0867556	0.635986	0.84193
SUN1	1.04275	1.20756	1.10441	1.06362	0.971236	1.21496	0.912726	0.960989	1.0828	0.848883	0.729153	1.28591	1.1248	1.21432	0.886097	1.01576	1.00972	1.11102	1.02329	1.2355	1.12463	0.999152	1.36096	1.01264	1.11593	1.102	0.14012	0.0985692	0.37507
PROSC	1.01531	0.937037	1.10563	1.10479	0.981796	0.971544	0.991026	0.788935	0.891337	0.982378	1.29984	1.02643	1.33371	1.12672	1.17641	1.29776	1.28928	0.937537	1.04804	1.29791	1.07632	1.1392	0.986287	1.00633	1.14463	1.13743	0.185783	0.0215667	0.204272
ERLIN2	1.10523	1.18142	1.12257	0.784826	0.867094	0.811821	0.925563	0.719456	0.970675	0.725369	1.25802	0.781783	1.04511	0.849911	1.31452	1.35438	1.17134	0.946184	0.97912	0.969363	1.22721	0.833206	0.896314	0.952004	1.0307	1.08267	0.11459	0.335542	0.636097
PRPF6	0.975068	1.1953	0.999366	0.903942	1.05337	1.30806	0.91702	1.27836	1.07438	0.937371	1.19628	1.19089	0.961115	1.09349	1.17348	0.853251	1.12907	0.902055	1.12475	1.15423	1.08891	1.16013	1.24896	1.07623	1.09003	1.01282	0.0183778	0.809138	0.933925
ABCA8	NA	NA	NA	NA	0.780026	0.597335	0.851452	0.284802	0.841888	0.704868	0.613697	NA	NA	0.900112	0.512936	0.575808	1.31875	1.00117	0.897036	1.09876	0.787848	1.34057	1.18863	0.667724	0.962161	1.44096	0.527026	0.0236113	0.211118
ENDOD1	1.07277	1.53186	1.26527	0.820078	0.86915	1.2053	1.25152	0.860205	0.869167	0.87861	0.98696	1.11925	1.22857	0.735907	0.852851	1.41957	1.10746	1.39643	1.20363	1.70506	1.42253	1.32691	1.57319	1.05554	1.25761	1.19145	0.252714	0.0716462	0.329656
GLS	1.12689	1.70128	1.37767	0.986973	1.49938	1.22892	0.987142	1.42413	1.58916	1.16547	1.6294	1.66353	1.1108	1.64512	1.11195	0.834011	1.14356	1.02873	1.26205	1.32702	1.08078	1.13535	1.51306	1.33786	1.238	0.925358	-0.111917	0.35824	0.654743
AP2A2	0.912389	1.03786	0.987536	0.952275	1.01652	1.10836	1.17085	0.978193	0.949096	1.0985	1.13631	1.19467	1.07491	1.25932	0.941069	1.42345	1.0784	1.23095	1.45677	1.37205	1.177	1.1845	2.23912	1.03163	1.30269	1.26275	0.336569	0.00218479	0.135078
SEC31A	1.05753	1.00344	1.067	0.969262	1.07145	0.877164	1.32219	0.962322	1.01343	1.25818	1.23909	1.05463	1.11964	0.988555	0.836175	1.07299	1.05241	0.952555	0.944242	1.12061	0.941095	0.914546	0.970952	1.07646	0.997366	0.926525	-0.110099	0.125117	0.403962
TJP3	0.829784	1.04398	0.929307	1.36537	0.822762	0.897864	NA	NA	0.838735	NA	NA	0.869031	0.886208	0.230219	NA	NA	NA	NA	1.13543	1.04306	NA	NA	NA	0.961115	0.832789	0.866483	-0.206757	1	1
AGFG2	0.933781	1.52597	1.26185	0.955513	NA	NA	0.812526	0.794457	NA	1.30452	0.721118	1.03076	0.936219	NA	0.679178	0.906862	1.06783	1.05398	NA	NA	1.04122	1.06982	1.60983	1.03872	1.04397	1.00505	0.00727355	0.968666	0.993664
SCAF4	0.959842	1.18356	1.04161	0.952661	0.92819	0.996075	1.22646	1.09802	1.30443	1.10951	1.32137	1.24141	1.05106	1.52687	1.13272	1.33623	1.13383	1.01186	0.991737	1.04344	0.997915	1.00948	0.928544	1.10197	1.11709	1.01372	0.0196565	0.785949	0.918591
NDUFB6	0.864676	0.517595	0.701895	1.00865	1.15627	0.66444	0.764091	0.854695	0.707561	0.759773	0.661457	0.592477	0.680779	0.87286	1.1411	1.70424	0.964441	1.34838	0.836253	0.501088	0.931246	0.567292	0.487674	0.787373	0.885652	1.12482	0.169693	0.785949	0.918591
MFN2	1.04451	1.19966	0.933754	0.834778	0.930234	1.37844	0.983229	0.962802	0.972777	0.800107	1.0729	1.16102	1.05175	1.23474	0.984748	0.922128	1.1243	1.05488	1.09755	1.10761	1.29287	1.09434	1.36605	1.01029	1.12433	1.11288	0.154299	0.0781915	0.340073
AKR7A3	0.887677	0.316485	0.303748	0.579017	0.548119	0.364817	0.413373	0.311868	0.542106	0.459286	0.437352	0.192835	0.493398	0.162712	0.79868	0.140256	0.709219	0.486777	0.460246	0.295924	0.566377	0.243015	0.119834	0.469441	0.389106	0.828871	-0.27078	0.349492	0.645489
ZFPL1	NA	NA	NA	NA	NA	NA	0.996253	1.06483	0.943647	0.917001	1.60127	NA	NA	NA	1.03568	1.25966	1.08124	0.910567	0.910339	1.30025	1.14403	0.824292	0.925335	1.1046	1.04349	0.944675	-0.0821106	0.797203	0.925531
IKBKAP	0.744603	0.753225	1.27452	2.04477	NA	NA	1.09372	1.12451	1.24645	0.830155	1.33348	1.12977	0.661977	NA	1.56466	1.11783	0.95564	1.0821	1.07117	1.61201	1.11912	1.02062	1.99461	1.1606	1.21177	1.04409	0.0622442	1	1
UBL3	1.03703	0.9423	0.970565	0.854885	0.939836	0.92593	NA	NA	0.828898	0.871103	0.892492	0.787183	1.05187	1.00057	NA	NA	NA	NA	0.973406	0.817075	0.79183	0.582184	0.646247	0.918115	0.831296	0.905437	-0.143313	0.202927	0.502339
GABARAP	1.07882	1.08006	1.11098	1.3024	0.9993	1.04695	1.06893	1.11707	1.04468	1.35635	1.44065	0.961059	0.852198	0.823643	1.40527	0.946474	0.989888	0.590332	0.996127	0.99177	0.633384	0.750936	0.481338	1.14965	0.868535	0.755477	-0.404541	0.00316004	0.139181
NDUFA3	0.745774	0.693079	0.647578	0.958818	1.0326	0.903018	0.87512	0.744581	0.7574	0.901084	0.670108	0.870643	0.958688	0.38339	1.03073	1.90984	1.0796	1.24413	1.00756	0.49766	0.947558	0.777502	0.972044	0.811742	0.973279	1.199	0.261831	0.103709	0.381447
NDUFB4	0.819073	0.429033	0.575128	0.705362	0.807578	0.611507	0.886494	0.811096	0.759083	0.83059	0.646053	0.612298	1.32558	0.760704	1.13063	1.59029	1.15148	1.04456	0.971838	0.90524	0.947229	0.76732	0.953769	0.716454	1.01341	1.41448	0.500274	0.00334287	0.139181
NDUFB8	1.08875	0.282292	0.484244	0.784561	0.821541	0.437611	0.832028	1.05248	0.738533	0.945616	0.764934	0.267608	0.577804	0.0765751	1.03926	1.22418	0.976519	0.979588	0.817174	0.696867	0.898961	0.733708	0.208002	0.748417	0.70802	0.946023	-0.0800522	0.75787	0.91006
NDUFA7	0.969579	0.423968	0.657517	0.947081	0.924771	0.67272	0.763396	0.824608	0.872323	0.815771	0.660457	0.521349	0.656821	0.604567	0.837235	1.01303	0.914873	0.923798	0.77502	0.916112	0.898117	0.775519	0.263146	0.775654	0.758299	0.977626	-0.0326458	0.880112	0.959205
RTN3	1.26329	1.49573	1.30365	0.869368	1.28629	1.18097	0.894206	1.04978	1.12461	0.842972	1.27577	1.29161	1.06045	1.40229	1.03848	1.11253	1.16309	1.17394	1.06525	1.269	1.13568	1.00277	0.854002	1.14424	1.13076	0.988217	-0.0170999	0.861071	0.956072
LETM1	1.39236	0.644968	1.06184	0.955117	0.891552	0.987268	0.83411	1.50837	0.781971	0.833085	1.22125	0.665721	0.78667	0.71487	1.72112	0.85561	0.820492	0.664104	0.856867	0.614655	0.80696	0.575226	0.284711	1.01017	0.780584	0.772724	-0.371975	0.0187948	0.191301
STBD1	NA	NA	NA	NA	NA	NA	0.920923	0.869894	0.827636	1.04228	1.06046	NA	NA	NA	1.06843	1.77848	1.17047	1.47636	0.939293	0.946471	1.10341	1.13077	1.96384	0.944238	1.28639	1.36236	0.446108	0.011988	0.162009
ZRANB2	1.21859	1.5566	1.49323	1.16027	1.10504	1.14792	1.15254	1.23013	1.04276	1.25208	1.32635	1.416	1.4319	1.09462	1.06074	0.845194	1.03665	0.628004	0.952173	0.858408	0.916822	0.99011	0.765528	1.24414	0.999678	0.803511	-0.31561	0.008608	0.152229
SNX4	1.07337	1.02344	1.17736	1.03562	1.03459	1.01542	1.1242	1.25006	0.988467	0.963798	1.28993	1.02489	1.25068	1.21389	0.951337	0.986646	0.992145	1.08414	0.977821	1.38139	1.12999	0.963321	1.10934	1.08875	1.0888	1.00004	6.36642e-05	0.739898	0.898907
LUC7L3	0.893477	1.35521	1.0608	1.09348	0.868576	1.20251	1.02433	1.35682	1.28417	1.17885	1.54827	1.26431	1.16845	1.33618	1.34539	0.777764	1.12914	0.73039	1.04564	1.19266	1.1084	1.13606	0.910109	1.16968	1.09537	0.936472	-0.0946917	0.39288	0.682704
GOSR1	1.04625	1.30258	1.26118	0.837884	1.0502	0.933474	0.889851	1.31178	1.15862	1.1263	1.59975	0.864464	1.22181	0.768083	1.25186	0.816127	0.874053	0.868481	0.837805	0.510022	1.44626	0.836799	0.765285	1.13799	0.921755	0.809987	-0.304029	0.0423547	0.266772
ATE1	NA	NA	NA	NA	NA	NA	1.21595	0.913914	0.916416	1.21139	1.43778	NA	NA	NA	0.848612	1.72343	0.996302	1.26974	1.20831	1.47738	0.909089	1.24941	1.6382	1.13909	1.25783	1.10424	0.143056	0.427167	0.709944
VAPB	1.11401	1.40273	1.15393	0.718364	0.976227	1.08551	0.929366	1.17199	1.20797	0.871781	1.09092	1.13326	0.904547	1.06677	0.897147	1.33184	1.17343	0.927506	1.20063	0.943011	1.08204	0.879611	1.20091	1.06571	1.06173	0.996262	-0.00540258	0.955522	0.991216
SNAPIN	1.01985	1.10735	1.00401	1.06814	0.963311	1.01466	1.19465	0.753509	NA	1.08518	0.925218	1.06518	0.979889	1.4305	0.898689	1.26638	1.07898	1.32961	NA	NA	0.93344	1.12287	1.68286	1.01359	1.17884	1.16303	0.217894	0.0797346	0.341926
NDUFC2	0.896997	0.47581	0.438849	0.774083	0.793559	0.369524	0.932321	0.638279	0.726007	0.769818	0.579722	0.496425	0.696801	0.286749	0.913205	0.992326	0.842068	1.90685	0.853373	0.797282	0.864895	0.520029	0.0796333	0.67227	0.770803	1.14657	0.197321	0.449137	0.720979
NDUFA10	0.918259	0.614876	0.603446	0.811107	0.780677	0.581891	0.858121	0.726793	0.718691	0.841754	0.59158	0.660976	0.728282	0.524128	0.994296	1.5714	1.08706	0.99833	0.830569	0.721909	0.837394	0.569536	0.395008	0.731563	0.826574	1.12987	0.176162	0.607524	0.818686
FKBP9	0.86639	2.50068	1.18174	0.468712	1.07017	1.32965	2.00784	1.30871	1.22831	1.23064	1.50504	1.49011	2.03687	1.57764	0.982121	1.07079	0.997527	0.97981	1.19804	2.86178	1.1969	1.36628	1.56573	1.33617	1.44363	1.08042	0.111599	0.739898	0.898907
CELF2	0.910699	0.825917	0.807467	1.90621	1.16964	1.07103	1.07822	0.81037	1.04094	1.30473	0.916824	1.02809	0.757419	1.38265	0.736984	0.922738	1.20084	1.00674	1.11364	1.24378	0.82674	1.28019	0.995842	1.07655	1.04131	0.967262	-0.0480221	0.927908	0.975985
PGLS	1.03273	0.933008	1.08145	1.00254	0.957445	0.966228	1.22558	0.970347	0.912757	1.11119	0.824434	1.0757	0.898807	1.16043	0.878147	1.30397	1.03431	1.06433	0.96269	1.0956	0.872733	0.908616	0.913068	1.00161	1.01403	1.0124	0.0177855	0.807837	0.932878
PAPSS2	0.935143	0.974841	1.40121	1.0333	1.29967	1.35272	1.17927	1.28085	1.7891	0.963133	2.79432	1.2955	1.53488	1.02707	0.575506	0.499475	1.04145	0.700196	0.95318	1.52919	1.00079	0.998284	1.10093	1.36396	1.02137	0.748828	-0.417294	0.150667	0.430869
SMC2	1.31833	1.36603	1.09022	0.868647	1.0437	2.33065	1.18075	1.06556	1.07054	0.916045	2.24069	0.937652	1.18121	1.12583	0.955814	0.87445	1.16117	1.18781	1.41652	1.40628	1.1631	1.199	1.41666	1.31738	1.16879	0.88721	-0.172653	0.785949	0.918591
ATG7	0.975094	0.924508	0.972031	1.18236	1.05584	1.03316	1.29985	0.861176	0.857985	1.27455	0.884456	0.874313	1.0476	1.64938	1.19073	1.59571	1.10667	1.1887	1.22927	1.35199	1.05398	1.31271	1.74649	1.02918	1.27896	1.2427	0.313474	0.0128868	0.162981
TACC2	NA	NA	NA	NA	NA	NA	0.607375	1.14033	0.939726	0.570587	0.766298	NA	NA	NA	1.02369	2.76068	0.863473	1.45784	0.98242	1.37429	1.10063	0.952423	1.04662	0.804863	1.28467	1.59614	0.674587	0.041958	0.266772
TRIM16	NA	NA	NA	NA	NA	NA	0.941522	1.0125	0.701359	0.770066	1.33728	NA	NA	NA	0.736629	1.44674	1.12718	1.14831	1.1674	1.25541	0.864134	0.715112	0.746082	0.952546	1.023	1.07396	0.102944	0.632018	0.838319
LYPLA2	1.04772	1.01389	1.0541	0.707814	0.831097	0.896057	0.842391	1.13952	0.850049	0.969095	1.13183	0.992037	1.38708	0.848572	1.13771	0.886291	0.750022	1.07175	0.825939	0.578113	0.951393	0.719395	0.967166	0.953052	0.926289	0.971919	-0.041092	0.722321	0.894159
IPO7	0.889698	1.33044	1.13256	1.03513	0.890916	1.21296	0.928746	1.36838	1.1595	1.08708	1.64231	1.41473	1.14293	1.00591	1.35785	1.39953	0.86371	1.2258	1.32927	1.42307	1.11471	1.02571	1.52154	1.15252	1.23539	1.07191	0.10018	0.372882	0.666768
ARIH2	NA	NA	NA	NA	NA	NA	1.53516	1.10958	0.974831	1.64629	1.97661	NA	NA	NA	1.17009	2.03386	0.755279	2.07656	0.955751	2.71401	1.6585	2.46874	2.7026	1.44849	1.83727	1.2684	0.343007	0.230869	0.531597
TNFAIP8	1.06683	0.997332	0.835377	1.1364	0.890101	0.79797	1.16568	0.780293	0.953086	1.24427	1.34924	1.29093	0.900537	1.17799	0.804241	1.79437	1.25144	1.27966	1.19392	1.48274	0.884776	1.06058	0.861889	1.01969	1.16526	1.14276	0.192519	0.165607	0.452214
PGM3	1.03601	0.725577	1.13191	0.876334	0.957963	0.940465	1.19337	1.66079	1.31385	1.03332	1.48469	1.06594	1.13842	1.09698	0.960084	0.832983	0.733201	0.844704	0.792523	1.25855	0.805	0.746613	0.687689	1.12312	0.913557	0.813412	-0.297942	0.0483904	0.285728
UTS2	0.88065	0.605219	0.899788	0.714544	0.93353	0.708137	0.95833	0.958249	0.806301	1.29928	1.19451	0.822023	0.847886	0.518903	1.20609	0.116357	0.865305	0.436518	0.492855	0.145357	0.852021	1.0567	0.225427	0.905321	0.63212	0.698228	-0.51823	0.037118	0.252578
CD2BP2	NA	NA	NA	NA	NA	NA	1.04883	0.891428	1.18686	1.30565	1.24436	NA	NA	NA	0.800073	0.56822	0.818276	1.95034	0.846533	0.936945	1.06951	1.06813	1.00283	1.13542	1.00676	0.886683	-0.173509	0.146853	0.430869
SVIL	0.889302	1.25985	1.08188	1.70422	1.05644	1.41821	0.756048	0.877073	0.802364	0.889104	0.841312	1.32043	1.1481	2.35237	0.57515	3.19664	1.04151	2.30677	2.30307	1.57979	1.57671	1.55226	5.21657	1.05235	2.01411	1.91393	0.936536	0.00862524	0.152229
AHSA1	1.06307	1.34954	1.43075	1.02374	1.05935	1.48737	0.791742	1.10932	1.22567	0.963225	1.97862	1.76042	0.944763	1.03626	1.37422	0.910111	0.913355	0.939036	1.17732	1.17416	1.22284	1.17127	1.4477	1.22567	1.17262	0.956716	-0.0638381	0.670973	0.861015
APOM	0.946055	0.712073	1.16325	1.10311	NA	NA	1.45562	0.856129	0.770571	0.761719	0.706622	2.0701	1.22705	NA	0.657848	1.97338	0.711555	2.38537	1.05365	2.04264	0.980711	2.10899	1.99936	0.941683	1.5646	1.6615	0.732485	0.056192	0.301995
PARN	1.05143	1.62504	1.42271	1.12161	NA	NA	0.997341	1.33722	1.2156	0.945304	1.26966	1.13353	1.1055	NA	1.29093	1.04301	1.06583	0.828604	1.08847	1.02997	1.25024	1.37759	1.30404	1.22066	1.13797	0.932264	-0.10119	0.358174	0.654743
FMNL1	1.07733	1.08119	1.08045	1.35042	1.1189	1.30369	1.3424	1.16181	1.05724	1.29401	1.00632	1.45198	1.33861	1.5585	1.16	0.758231	1.05822	1.18258	1.16178	1.83257	1.17872	1.24199	1.56756	1.17034	1.29089	1.10301	0.141441	0.198304	0.495305
SGPL1	1.05632	1.36422	1.18152	1.06971	1.09626	1.24059	1.04034	1.19897	1.0388	1.25965	1.45153	1.22822	1.13101	1.06338	1.64075	0.809579	1.10699	0.871827	1.00757	1.16311	1.0514	0.860309	0.911252	1.18163	1.07045	0.905911	-0.142559	0.163549	0.452214
H6PD	1.09156	0.973721	1.14912	0.891836	1.00171	1.28139	1.44542	1.06879	0.864107	1.24161	0.845317	1.09995	1.37419	1.56212	0.960479	1.19423	1.07502	1.14984	1.11876	1.58274	1.3892	1.26309	1.54926	1.07769	1.27657	1.18455	0.244338	0.0269703	0.222634
SEC24A	1.13295	0.893323	1.10223	1.08587	1.17957	0.822424	1.0211	1.02172	0.94234	1.52293	1.1115	1.11539	1.07823	0.706846	1.17595	0.712217	0.957163	0.732989	0.825638	0.944585	0.823901	0.983744	0.6916	1.076	0.895688	0.832427	-0.264604	0.0243667	0.216644
SEC24B	1.09568	1.27133	1.19795	0.900262	1.11784	1.01064	1.1124	1.04722	0.952202	0.917172	1.23303	1.15928	1.19762	1.1203	1.05688	1.04855	1.03377	1.07204	0.898388	1.13955	1.33501	1.05767	1.00249	1.07779	1.09346	1.01454	0.0208227	0.75381	0.908007
MPC2	0.866712	0.606279	0.704277	0.910622	0.895352	0.958261	0.879424	0.593665	0.656582	0.753382	0.628098	0.66316	0.93567	1.40878	0.667414	1.74901	1.07597	1.13679	0.781683	0.752817	0.932026	0.998287	0.566093	0.768423	0.972308	1.26533	0.339512	0.0908424	0.35807
ETHE1	1.00997	1.87698	2.08047	0.872797	1.26953	1.09403	0.849069	0.968687	1.39478	0.877325	2.99299	0.838369	0.915977	1.07881	1.29144	1.07097	1.20196	0.833773	1.08072	1.02742	1.2196	0.819006	1.28966	1.38969	1.05564	0.759622	-0.396646	0.316386	0.613321
ACSL3	0.803649	0.872604	0.749113	0.919747	0.887243	1.0362	0.942625	0.937079	0.922828	1.04606	1.02404	0.744721	0.736967	0.658775	1.15364	1.23129	1.1595	1.08046	0.914338	0.809443	0.877122	0.836083	0.972057	0.921927	0.9312	1.01006	0.0144391	0.881346	0.95966
PCNT	NA	NA	NA	NA	1.08624	0.892904	1.95323	0.879653	0.953824	1.45735	1.16148	NA	NA	1.71039	0.902849	0.844214	0.720409	1.26873	1.1766	3.06644	0.981499	1.42392	0.858196	1.19781	1.29532	1.08141	0.112912	0.886775	0.962149
STAMBP	1.04052	1.28092	0.916964	1.18612	1.22523	1.02223	0.984456	0.941199	1.02744	1.06398	1.36512	1.02394	0.880443	1.3501	0.985189	1.49191	1.01474	1.42544	1.16875	1.24627	1.1529	1.12378	1.42349	1.09583	1.19058	1.08646	0.119636	0.204517	0.504889
ASMTL	1.23292	1.28101	1.03882	1.15954	1.09066	1.40111	1.18019	1.21097	0.994659	1.15274	1.02939	1.16666	0.99349	1.31287	1.35852	1.2081	0.863266	1.18809	1.17898	1.4463	0.900748	0.871461	1.51776	1.16109	1.16719	1.00525	0.00755295	0.934997	0.981203
CDS2	0.99219	1.38146	0.968404	0.963886	0.831767	0.854759	0.843664	1.08214	0.746969	1.06726	1.13996	1.20201	0.898234	0.905207	0.947616	1.21533	1.03026	1.33118	1.15969	1.03716	1.32108	1.26289	1.66111	0.988406	1.16431	1.17797	0.236305	0.0464179	0.276372
RAB3D	1.37832	0.436447	1.22229	0.679431	0.711487	0.449076	0.629588	0.64376	1.13864	0.649509	0.462991	0.384952	0.701042	0.106496	0.50707	0.675612	0.741247	0.89581	0.631231	0.289899	0.550235	0.160088	0.128534	0.763777	0.481018	0.629788	-0.667061	0.0355174	0.252578
SNAP29	0.927291	0.837921	0.959851	1.05797	0.86378	0.876023	1.19042	0.900991	1.05975	1.25248	1.229	1.21696	0.914489	1.10812	1.25476	1.49004	1.24439	0.81246	0.889535	1.16202	0.908501	0.838008	1.09681	1.01414	1.07801	1.06298	0.0881177	0.408698	0.695932
OXSR1	1.08666	1.27123	1.02626	0.935028	0.985204	0.997341	1.1394	1.10087	0.933482	1.00751	1.07666	1.04251	1.04544	1.21074	1.09215	1.35774	0.949729	1.22882	1.1362	1.19638	1.09157	1.17766	1.51908	1.05088	1.17067	1.11399	0.155741	0.0364327	0.252578
HSPA4L	0.840798	1.09981	1.53734	1.16402	NA	NA	0.559025	0.850143	0.645777	0.785698	3.15965	1.32509	1.08715	NA	1.79767	1.50128	0.711237	0.93121	1.11964	0.660577	1.39042	1.15184	2.31742	1.18247	1.27214	1.07583	0.105451	0.331162	0.631478
LSM8	1.24939	1.46689	1.24137	1.1566	1.07871	1.0248	1.1942	1.14843	0.985068	1.34394	1.46427	1.25139	0.984946	1.55258	1.01566	1.1162	0.904842	0.928246	0.981523	1.26787	1.03419	1.36034	1.27361	1.21397	1.13928	0.938476	-0.0916088	0.334421	0.636031
AP2A1	1.02921	1.2975	1.15126	1.03398	1.097	1.11871	1.25549	0.978802	1.03168	1.18836	1.09476	1.34655	1.12546	1.26818	1.00892	1.14903	1.13501	1.01085	1.16162	1.39375	1.06303	1.14482	1.42527	1.11607	1.18604	1.0627	0.0877303	0.183288	0.47957
DDX58	1.06279	0.879544	0.943294	1.01822	1.09358	1.06696	0.801679	1.10364	1.02832	1.18261	1.02692	1.18793	1.29817	0.695215	2.00901	1.19659	1.09498	1.01492	1.01796	1.32196	0.937809	1.08332	1.23184	1.01887	1.17414	1.1524	0.204641	0.133549	0.411789
STAU1	0.967138	1.3656	1.13492	1.02288	1.03033	1.16886	0.879458	1.77662	1.46502	1.02344	1.76722	1.33389	1.2234	1.30259	1.11931	0.770827	1.0665	0.721003	1.00118	1.05215	1.05248	1.03041	0.974947	1.2365	1.05406	0.852454	-0.230306	0.346999	0.642893
SDPR	0.918195	0.68073	0.87452	1.09797	0.925579	1.06006	0.816526	0.626922	0.691467	0.827423	0.521855	1.25669	0.748182	2.38862	0.404849	2.84702	0.799511	2.2602	1.47533	1.2174	1.27886	1.87116	4.23575	0.821931	1.73196	2.10719	1.07532	0.0105734	0.15293
BAG2	0.834935	1.16333	1.08297	1.35811	0.936781	1.25134	0.993895	0.882139	0.720074	0.800903	1.90534	1.36752	1.36148	3.72073	0.865732	4.0221	0.741458	2.30481	3.1276	2.18311	1.14744	1.51631	4.54605	1.08453	2.24203	2.06728	1.04774	0.0105734	0.15293
BAG3	1.08062	0.764031	0.82915	1.17498	1.08041	1.17905	1.05604	0.754196	0.89118	0.805712	1.12067	1.10572	0.922639	1.76831	0.71044	2.91357	1.0625	1.70578	1.37197	1.7968	1.62691	1.78807	4.0382	0.976003	1.73424	1.77688	0.829347	0.0105734	0.15293
MAP4K4	NA	NA	NA	NA	NA	NA	1.38415	1.10001	0.567642	0.916193	1.31991	NA	NA	NA	1.19074	1.7112	1.18539	1.1336	2.65964	1.94948	1.14851	1.59427	4.56824	1.05758	1.90456	1.80087	0.848691	0.0599401	0.305185
MLYCD	1.03583	1.06015	0.880063	0.82417	0.836882	0.879086	0.948225	1.35325	0.715125	0.768088	0.619765	0.885584	0.9099	0.811587	0.689184	1.40501	0.926412	1.62145	0.926196	0.936447	1.02865	0.824849	1.45091	0.901876	1.03468	1.14726	0.198186	0.287547	0.584737
CRYZL1	1.15083	0.977153	1.23311	1.02883	1.13992	0.920388	1.13631	0.963135	0.980388	1.05876	1.10187	1.02304	1.05498	1.22093	0.693046	1.52709	1.11343	1.15651	1.19949	1.40984	1.13335	1.21215	1.8196	1.06279	1.21362	1.14192	0.191459	0.068817	0.32101
AIFM1	0.870746	0.529828	0.336442	0.786766	0.676075	0.623761	0.881713	1.35089	0.707368	0.860845	0.861654	0.319426	0.547998	0.480547	1.30867	0.833519	0.83569	0.766309	0.692064	0.466576	0.757315	0.647904	0.27039	0.771463	0.660534	0.85621	-0.223963	0.331225	0.631478
EML2	1.12692	0.745469	0.969317	0.928	0.920419	0.852231	0.783378	0.783905	0.902283	1.06828	0.723756	0.714555	0.979308	0.949883	1.03732	0.957858	1.02226	1.01354	0.944464	0.929959	0.907909	0.828207	0.684373	0.891269	0.914136	1.02566	0.0365487	0.661064	0.85352
TSPAN15	1.76538	1.30881	1.53565	0.864035	1.22878	1.00115	0.834827	0.672425	1.18265	0.561196	NA	0.540919	0.866364	1.21802	0.995909	0.595059	0.872616	0.667019	0.692619	NA	0.806923	NA	NA	1.09549	0.806161	0.735891	-0.442437	0.0570062	0.304754
BPNT1	1.02935	1.09258	1.25557	0.952992	1.07143	1.17505	0.830597	1.00898	1.02028	0.776968	3.52664	0.930244	1.14013	1.00399	1.65499	1.05536	0.830908	1.04008	1.03802	0.960571	1.00922	0.739572	0.978062	1.24913	1.03176	0.825985	-0.275812	0.449137	0.720979
DDAH2	0.95802	1.37746	0.944132	1.31066	1.00876	1.20259	0.977311	1.10064	0.782162	1.05275	0.667962	1.32874	0.930289	1.60663	0.766925	1.02248	1.19646	1.17421	1.09906	1.52944	1.23646	1.73282	1.58081	1.03477	1.26703	1.22445	0.292139	0.0416503	0.266772
ABHD16A	1.14401	1.35258	1.14284	0.822672	1.07243	1.18585	1.08961	0.943451	1.13662	1.00252	1.12608	1.07743	1.25041	1.04553	1.01849	1.45222	1.37244	0.967613	1.16513	1.12291	1.09027	1.08662	1.51969	1.09261	1.18073	1.08065	0.111905	0.197372	0.49391
TXNDC12	1.17533	1.12009	1.15134	0.471401	0.882341	0.778587	1.16262	0.895308	1.31614	1.1902	1.04768	0.877785	1.20066	0.826774	1.36297	0.608208	0.961521	0.735864	0.764528	0.704666	0.830817	1.05818	0.777284	1.01737	0.892438	0.877204	-0.189016	0.209529	0.507549
EFEMP2	1.01422	1.70652	0.917427	1.13469	0.870813	1.32205	1.36948	1.62545	1.1681	1.39552	1.1572	1.74692	1.26913	1.65406	0.74467	1.15519	1.24152	1.34922	1.24433	3.02035	1.30047	1.34493	1.6342	1.24377	1.47542	1.18624	0.246402	0.287547	0.584737
RECK	1.0193	1.02362	0.870809	1.32123	0.954921	0.754546	NA	NA	0.992235	0.948317	0.804113	1.10339	0.687854	0.976942	NA	NA	NA	NA	0.965567	1.28661	1.28499	1.15956	1.4365	0.965455	1.11268	1.15249	0.204754	0.163847	0.452214
NUDT3	0.78667	1.01273	1.09416	1.02014	0.941913	1.00574	1.10941	1.2681	1.31924	0.85207	1.07835	1.03647	0.973993	0.983736	1.23066	1.40877	1.00139	1.33844	1.3122	1.52779	1.10295	1.25325	1.57958	1.04441	1.2291	1.17684	0.234915	0.0272205	0.22353
AGR2	1.91835	0.582692	2.88719	0.423527	0.986471	0.627218	0.340585	0.230684	1.57496	0.765742	1.9741	0.299107	0.697639	0.372703	1.20958	0.209555	0.943594	0.301374	0.620379	0.16112	0.538019	0.245981	0.190178	1.11923	0.482435	0.431043	-1.2141	0.0268002	0.2219
BCL10	1.11654	1.37077	0.934695	0.956736	1.14685	1.08638	NA	NA	NA	1.00863	1.21461	1.17367	1.02167	1.10184	NA	NA	NA	NA	NA	NA	1.0167	1.00619	1.04219	1.1044	1.06038	0.960138	-0.058687	0.46068	0.732173
NDUFB10	0.886104	0.459137	0.511769	0.807339	0.745444	0.632004	0.882623	0.658772	0.694246	0.889444	0.70263	0.5591	0.66619	0.409611	0.918566	1.92671	1.10075	1.03484	1.02239	0.947218	0.746413	0.623924	0.489648	0.71541	0.870447	1.21671	0.282986	0.346999	0.642893
CLPTM1	0.837119	0.972855	0.981	1.06868	1.03554	1.36679	1.12541	1.21632	1.32487	1.29571	1.05235	1.04746	1.27323	0.450851	1.40874	0.890243	1.33204	0.623242	0.921376	1.13592	0.832576	0.953057	1.02383	1.11606	0.991047	0.887989	-0.171387	0.205818	0.507549
MOCS2	NA	NA	NA	NA	1.35144	0.923535	1.03667	0.911039	0.858618	1.04355	1.38488	NA	NA	1.22701	1.06429	1.98002	1.07466	1.83371	1.09734	1.2279	0.866781	0.94346	1.70237	1.07282	1.30175	1.2134	0.27905	0.161251	0.44892
TOMM40	0.999971	1.61244	1.18151	0.997736	1.06763	1.32759	0.788706	1.44842	1.28336	0.982634	1.39592	1.11905	0.952328	1.02289	1.66748	0.780888	1.13912	0.48765	0.994862	0.8323	1.05499	0.806228	0.632126	1.18963	0.957492	0.804867	-0.313178	0.0538909	0.296745
PEX11B	1.02839	1.34089	1.0681	1.00595	0.970725	0.75821	1.09557	0.977439	NA	0.997206	1.09126	1.12077	0.995921	0.118989	1.29459	1.26621	1.16973	0.859051	NA	NA	1.25328	1.27369	1.91078	1.03337	1.1263	1.08993	0.12423	0.190316	0.482937
ACTL6A	0.919541	1.43134	1.03769	0.868989	NA	NA	1.10832	1.20328	1.21231	1.09788	1.24764	1.2925	1.20687	NA	1.22106	0.810526	1.14382	0.897999	1.14023	1.44612	1.26102	1.28183	1.4856	1.12522	1.19887	1.06545	0.0914676	0.392259	0.682127
CYB5A	1.08413	0.874535	0.980505	1.11621	0.889083	0.891497	0.724098	0.85233	0.750372	0.723655	0.643449	0.76923	0.777566	0.994874	1.08948	0.70651	1.08568	0.83614	0.722092	0.882278	0.682959	0.427523	0.442173	0.866352	0.784708	0.905762	-0.142796	0.300713	0.600779
ADH1B	0.764764	0.160606	0.260351	1.66974	1.1349	0.73089	0.533769	0.170112	0.339425	0.579015	0.150492	1.01677	0.127514	0.840478	0.158093	0.317745	0.843433	1.56272	0.638042	0.415435	1.15693	1.73387	1.4043	0.59037	0.851277	1.44194	0.528011	0.260448	0.558143
ADH1C	2.61437	0.309989	2.53717	0.611305	0.707316	0.322922	0.394851	0.0854989	0.579675	0.543046	0.0609309	0.358814	0.310903	0.418984	0.0919477	0.106937	0.621757	0.845456	0.391272	0.131162	0.487883	0.388925	0.106831	0.797007	0.355073	0.445508	-1.16648	0.346999	0.642893
LDHA	0.769294	2.17606	1.16057	0.244401	1.17082	1.59532	0.886471	0.979838	1.21628	1.25841	1.0402	1.33857	3.24835	1.98357	1.60226	2.55539	0.683234	1.54754	1.57988	2.40871	1.19829	1.25602	2.11848	1.13615	1.79336	1.57845	0.658509	0.0162939	0.181901
ALDH1A1	1.07886	0.140041	0.184184	0.615608	0.49062	0.151697	0.505643	0.27545	0.494998	0.621522	0.1221	0.134732	0.84251	0.108731	0.270639	0.386704	1.12799	0.719602	0.370721	0.181244	0.4199	0.161463	0.12735	0.42552	0.404299	0.95013	-0.0738026	0.65055	0.845822
GLUD1	0.929272	1.11835	0.80105	0.907753	0.810809	0.779793	1.07237	0.739962	0.885588	1.01747	0.873369	0.785515	0.734371	0.648047	1.11	0.973413	1.04953	0.768378	1.00404	0.731924	1.07133	0.711487	0.765768	0.903254	0.862817	0.955231	-0.066078	0.509837	0.766471
CYB5R3	0.912856	0.907035	0.898727	1.01929	0.978018	1.09045	1.20541	0.812012	0.930568	1.09823	0.762278	1.1479	1.11673	1.09254	0.81652	1.59912	1.19284	1.09436	1.27187	1.22556	1.069	1.07694	1.69624	0.964988	1.19997	1.24351	0.314413	0.00562246	0.14406
GSR	1.17153	0.918487	1.07806	0.963394	0.89409	0.778869	0.894613	0.808111	0.826757	0.897952	1.54064	0.708915	0.833649	0.628436	1.52531	1.0828	0.839608	1.10148	0.921184	0.584225	0.866601	0.83095	0.601467	0.979319	0.877052	0.895573	-0.159116	0.260448	0.558143
MT-CO1	1.0689	0.913903	0.887551	0.959253	NA	NA	1.14614	1.07151	0.776573	1.07104	1.07308	0.96529	1.09462	NA	1.2921	1.29671	1.08845	0.915346	0.749863	0.371003	0.950198	0.895706	0.820503	0.996438	0.949071	0.952464	-0.0702634	0.597396	0.818686
MT-CO2	0.873172	0.303043	0.207127	0.602027	0.742309	0.422084	0.756105	0.767658	0.612227	0.63452	0.593596	0.309792	0.532235	0.219238	1.52101	0.907903	0.963142	0.907791	0.637932	0.271137	0.771947	0.21287	0.0540795	0.59217	0.60909	1.02857	0.0406444	0.903592	0.969818
SOD1	1.03481	0.512414	0.950703	1.26796	1.00801	1.16987	0.741854	0.988798	0.802298	0.802508	1.04141	0.514524	0.71753	1.20124	0.639599	1.34553	0.904775	1.32518	1.00778	0.851852	1.16027	1.12652	0.851075	0.93824	0.970489	1.03437	0.0487549	0.751386	0.906415
CP	0.818803	0.9966	1.05337	0.834573	1.20192	1.25043	2.10735	0.79207	0.88288	0.870861	0.763079	1.63472	2.01801	1.66771	0.483389	1.07195	0.689607	1.43057	1.05102	3.37946	0.954425	2.71361	2.45908	1.05199	1.62946	1.54893	0.63127	0.0908424	0.35807
OTC	1.4202	0.916422	4.14651	0.624911	2.09787	1.8727	0.547305	1.26881	1.51276	0.832215	0.741002	0.779086	0.630308	1.39885	0.289207	0.564474	0.810267	0.897791	1.04817	1.99162	1.22322	2.31932	1.3048	1.45279	1.10476	0.760438	-0.395097	0.486503	0.745919
F13A1	0.86793	0.514913	0.912438	1.33067	1.10727	1.06069	1.17797	0.733958	0.661957	0.79936	0.452912	1.76925	0.485509	1.03786	0.521765	1.66671	0.713716	1.6045	1.19622	1.4298	0.743601	1.5468	1.60394	0.874552	1.19331	1.36448	0.448348	0.0626577	0.309828
PNP	0.987935	1.02866	1.15778	1.06673	1.07346	1.20037	0.95421	0.984515	1.40281	1.08595	1.00711	1.32351	1.07125	1.22324	1.26821	0.385579	0.966488	0.79278	0.765083	0.794913	0.903635	1.07261	0.750925	1.08632	0.943184	0.868238	-0.203838	0.11724	0.390616
HPRT1	1.17328	1.70091	1.06191	1.28188	0.938693	0.935244	1.02507	1.20911	1.16997	0.910238	1.02237	0.964393	0.793445	0.784992	0.989478	0.950129	1.12016	0.870614	1.08646	1.165	1.06413	0.791386	0.741721	1.12988	0.943492	0.835038	-0.260086	0.0438791	0.266772
GOT2	0.815371	0.551333	0.305675	0.820056	0.647549	0.622204	0.814364	1.00678	0.625713	0.841697	0.877089	0.429294	0.572117	0.398969	1.27251	1.25543	1.03486	0.946118	0.812457	0.325504	0.644298	0.796209	0.360386	0.720712	0.737345	1.02308	0.0329169	0.885169	0.962149
EGFR	0.304997	0.394772	0.438489	0.448933	0.685096	7.25359	1.59307	0.826746	1.0287	0.880563	1.05168	0.473772	0.250186	1.38386	0.850726	0.95862	0.978179	1.12944	1.14317	1.2675	1.35689	0.973377	1.63236	1.35515	1.03317	0.762405	-0.39137	0.235117	0.531597
PGK1	0.981158	2.00701	0.973194	1.11271	0.922479	0.979651	0.91112	0.905061	0.895803	1.23659	1.18972	0.930811	1.04955	1.00184	1.64363	1.34636	0.850659	1.09422	1.06765	1.13637	0.907149	1.13537	0.98804	1.10132	1.09597	0.995145	-0.00702132	0.525399	0.770107
AK1	0.95138	0.936649	1.23945	1.00104	0.873169	0.862017	1.04449	0.823375	0.716874	0.753332	1.35148	0.752306	0.791525	1.36462	0.804389	3.05831	0.76277	1.38468	1.24	1.15204	1.05537	1.17552	1.70669	0.959388	1.27069	1.32448	0.405421	0.189587	0.482121
F2	0.890817	0.907637	0.999159	1.64341	1.11772	1.19313	1.55376	1.09783	0.876003	0.901667	0.739876	1.7448	1.18677	1.60364	0.658381	1.12618	0.88989	1.53701	1.08845	4.25339	0.768801	2.7432	2.0447	1.08373	1.6371	1.51062	0.595142	0.189587	0.482121
C1R	0.901538	1.08284	1.0663	0.989885	1.12778	1.17848	1.87975	1.45267	1.08138	1.11827	1.00557	1.771	1.51607	1.74439	0.8271	1.46175	0.922794	1.28127	1.14306	5.26202	0.933713	2.18956	2.44798	1.17131	1.79173	1.52967	0.613221	0.117928	0.390616
HP	0.840658	1.13362	1.05077	0.416605	1.00925	1.42108	2.23014	0.845899	0.685858	0.568916	0.652533	1.79702	2.93214	0.70251	0.321706	0.129642	0.617792	0.855219	0.839877	3.33704	0.718853	3.52992	3.15762	0.986848	1.57828	1.59931	0.677451	0.65055	0.845822
HPR	1.04799	0.992869	0.84176	1.06648	1.03381	0.956049	NA	NA	NA	0.495209	0.493587	1.25841	1.03551	1.11714	NA	NA	NA	NA	NA	NA	0.605925	1.41678	12.5174	0.865969	2.99186	3.45493	1.78866	0.042624	0.266772
F9	0.954468	1.02369	1.1151	1.0569	0.818752	0.905245	1.17849	1.05727	1.5426	0.868957	1.40353	1.47978	1.27563	0.917812	1.23602	0.822884	1.24523	1.15221	0.961691	1.70305	1.04973	1.78137	2.11048	1.08409	1.31132	1.20961	0.274538	0.133549	0.411789
CFD	1.00696	0.92825	0.732477	1.08079	1.26615	1.21688	1.70885	0.750545	0.961881	NA	NA	1.01697	0.796195	1.63814	0.376882	1.101	0.749808	1.79238	1.19995	1.45603	NA	NA	NA	1.07253	1.12526	1.04916	0.0692387	0.775388	0.918591
PLG	0.804626	0.938355	0.966218	1.80531	1.19054	1.46746	1.47688	1.24585	0.885214	0.792653	0.977476	2.07735	1.28098	1.37315	1.0179	1.10526	0.877935	1.28071	1.02338	4.7715	0.907249	2.74409	2.20533	1.14096	1.72207	1.50931	0.593892	0.133549	0.411789
F12	0.933708	0.962085	1.11542	0.911378	NA	NA	1.3212	1.25066	0.932261	0.775788	0.899497	1.89279	1.42353	NA	0.603258	1.20564	1.05173	0.807011	1.20793	1.59904	1.05505	2.68544	3.20294	1.01133	1.52131	1.50426	0.589053	0.0951774	0.367501
PLAT	NA	NA	NA	NA	NA	NA	1.21334	0.879962	0.819688	0.872094	1.05823	NA	NA	NA	0.707552	1.77856	1.76134	0.783486	1.1481	0.932341	1.24478	0.956388	1.49653	0.968662	1.20101	1.23986	0.310182	0.154863	0.4381
CFB	0.761386	1.19466	1.14657	0.493576	1.0692	1.25973	1.3017	1.57944	0.778822	1.10266	0.974036	1.57775	2.51304	1.70582	0.774555	0.834868	0.844749	1.15588	0.988374	3.86611	0.886945	1.73784	2.21006	1.06016	1.59133	1.50103	0.58595	0.211497	0.507549
ADA	0.883437	0.488582	0.501781	0.902633	0.699283	0.599497	1.35529	0.896065	0.555409	0.765049	0.515287	0.563354	0.684547	0.222745	0.810342	0.817247	0.990144	1.31453	0.601383	0.606663	0.595506	0.490801	0.234915	0.742029	0.661015	0.890821	-0.166793	0.497506	0.756414
MT-ATP6	0.785459	0.262852	0.358554	0.450619	0.540724	0.30943	0.740779	0.856155	0.576106	0.719767	0.624476	0.193758	0.495152	0.024721	1.04169	1.44859	0.982989	1.08693	0.660623	0.250073	0.597979	0.237586	0.0713721	0.565902	0.590954	1.04427	0.0624944	0.866332	0.95863
CA1	0.961347	0.544235	0.994243	1.4095	1.46078	1.38407	1.04021	1.03727	1.18957	0.613664	1.00586	2.28335	0.775311	0.680133	0.619193	0.218674	0.773482	0.891203	0.345951	1.51072	1.23766	1.70018	1.05001	1.05825	1.00716	0.951719	-0.0713929	0.794569	0.925531
CA2	2.47898	0.294951	1.39602	0.530029	0.507031	0.345897	0.577087	0.327159	0.72648	0.529823	0.204742	0.196119	0.371971	0.138389	0.492601	0.394285	0.851183	0.496839	0.503492	0.2589	0.422604	0.259702	0.158218	0.719837	0.378692	0.52608	-0.926645	0.059498	0.304766
ASS1	1.0474	0.974124	1.00063	0.828978	0.91702	1.9149	1.00454	0.864544	1.2869	0.728126	1.92486	1.09106	1.6316	1.42331	1.60996	1.17074	0.838664	1.14274	1.11571	1.24252	1.03953	1.07193	1.44338	1.13564	1.2351	1.08758	0.121117	0.103709	0.381447
OAS1	0.773183	0.85652	1.72305	0.590128	0.468983	1.9312	0.554659	1.28294	NA	NA	NA	0.772577	2.28587	0.668539	2.49427	0.466057	0.673131	0.641191	NA	NA	NA	NA	NA	1.02258	1.14309	1.11785	0.160721	1	1
SPINK1	1.6812	0.564471	1.49087	0.750162	0.810226	0.464825	0.708582	0.928486	0.923419	0.630901	0.177611	0.476887	0.753813	0.317697	0.219748	0.0706607	0.694403	0.515344	0.449249	0.40131	0.240955	0.256524	0.0711523	0.830069	0.372312	0.448532	-1.15672	0.00356045	0.139181
SERPINC1	0.856674	0.882206	1.29564	1.18472	1.45577	1.00471	1.43625	0.771694	0.72337	0.606983	0.896236	1.39646	1.36285	1.80533	0.451077	1.92171	0.628347	1.65368	0.868793	1.94535	1.16075	2.15312	2.86992	1.01039	1.51812	1.50251	0.587374	0.0333963	0.243478
SERPINA1	0.71744	0.721085	0.713866	1.42645	1.03241	1.34368	1.69341	0.746646	0.735757	0.963408	0.538148	1.22862	1.40263	2.48214	0.370398	0.772138	0.775578	1.39863	1.04321	3.47023	0.565797	1.97923	2.0251	0.966574	1.45948	1.50995	0.594498	0.133549	0.411789
SERPINA3	0.753526	0.957222	1.06856	0.829643	1.15596	0.995212	1.58149	1.3321	0.831816	1.18215	0.485228	1.60329	2.00242	1.80327	0.565764	1.23649	0.870863	0.689205	1.34565	4.26055	0.573387	1.96024	1.7119	1.01572	1.55192	1.5279	0.611554	0.117928	0.390616
AGT	0.680382	0.643641	0.923196	0.739421	1.27259	1.22427	1.6775	0.842499	0.925151	0.685269	0.61762	1.13825	1.59696	1.59368	0.507396	1.45224	0.8831	2.33095	1.30095	2.15972	0.835556	2.2384	2.47778	0.930141	1.54292	1.6588	0.730138	0.0225002	0.204272
A2M	0.940313	0.729135	1.03276	0.916518	1.35472	1.08546	2.50912	0.67521	1.19362	0.752356	0.699491	2.62578	1.43145	1.70893	0.435101	1.28799	0.444535	1.55981	1.06983	2.28366	1.09036	2.1483	1.76963	1.08079	1.48795	1.37672	0.461236	0.120462	0.395409
C3	0.835713	0.98118	1.04944	0.874657	1.15872	1.65436	1.56685	1.01578	0.918432	0.935403	0.821125	2.32178	1.9409	1.90825	0.620611	1.23261	0.841174	1.64112	1.15526	3.20635	0.688409	2.34477	2.86226	1.07379	1.73029	1.61139	0.688306	0.0792306	0.340073
C5	0.947229	1.01632	1.18063	1.16072	1.19963	1.21283	1.50956	1.02493	0.993724	0.904267	0.927739	1.86642	1.68835	1.3744	0.886128	1.33159	0.815285	1.73684	1.0026	3.10597	0.908501	2.11658	2.49632	1.09796	1.61075	1.46704	0.552904	0.133549	0.411789
TIMP1	0.948629	1.07703	1.12522	1.7582	0.868067	1.83835	0.15149	0.313862	0.384142	0.431399	0.514898	1.40386	1.26873	4.18582	0.177108	5.39239	0.518312	3.6471	2.37373	3.70671	1.22163	2.13355	8.69108	0.855572	2.89334	3.38176	1.75777	0.00562246	0.14406
CST3	1.49214	0.773327	1.28953	0.79459	0.800101	0.758468	0.919627	1.23798	0.967886	0.759297	0.355664	0.667632	0.686907	0.511268	0.457825	0.828461	0.730857	1.04313	0.835741	0.967426	0.729563	0.491876	0.222976	0.9226	0.681139	0.738282	-0.437757	0.051638	0.289736
KNG1	0.986997	1.0811	1.60869	1.26653	2.14753	1.79227	1.10633	1.88538	NA	1.41118	1.43707	2.9199	1.67044	2.58674	0.822648	2.53772	0.63114	1.15974	NA	NA	0.913854	1.3987	1.57289	1.47231	1.62138	1.10125	0.13914	0.60619	0.818686
KNG1-2	0.86888	0.907553	1.15708	1.22217	1.30866	1.49867	1.86448	0.75302	0.863241	0.829426	0.751439	1.87923	1.42724	1.76762	0.495367	1.37606	0.893316	1.62636	1.08389	2.46194	0.936394	2.44634	2.45223	1.09315	1.5705	1.43668	0.522734	0.0438791	0.266772
NRAS	1.14771	0.869869	0.958074	0.952793	0.927455	0.796611	0.970475	1.17937	1.06391	1.00749	0.986038	0.97446	0.994979	0.995142	1.04566	1.36506	0.945943	1.22303	0.987063	1.09284	0.989646	0.926419	0.971712	0.987254	1.04266	1.05612	0.0787782	0.287547	0.584737
KRAS	1.00382	0.581781	1.08075	0.667913	NA	NA	NA	NA	1.51725	0.807451	0.795364	0.687526	0.668962	NA	NA	NA	NA	NA	0.675839	0.468359	0.796812	0.859485	1.82894	0.922046	0.855132	0.927428	-0.108692	0.620047	0.829409
IGF2	0.881976	2.81719	1.00506	1.23084	1.23363	1.50829	0.592711	4.10389	NA	NA	NA	1.34868	1.10273	1.15123	0.595701	1.07477	0.566867	0.703834	NA	NA	NA	NA	NA	1.6717	0.934831	0.559211	-0.838536	0.189277	0.482121
GAST	0.730133	0.555483	4.22499	0.736617	0.68281	0.85847	0.579629	0.516532	2.43996	1.11407	0.328808	0.770158	0.638353	1.14667	0.349861	0.324026	0.386561	0.414059	0.670051	0.978719	0.550407	0.663881	0.602596	1.16068	0.624612	0.538142	-0.893942	0.211497	0.507549
IGJ	1.09267	0.419776	0.679927	0.822347	0.940386	0.344803	0.83102	0.152636	0.743096	0.531819	0.22652	0.165748	0.468871	0.716235	0.0453308	0.0937496	0.554037	0.388033	0.449629	0.447871	0.585115	0.462691	0.0931574	0.616818	0.372539	0.603969	-0.727454	0.0419411	0.266772
IGKV133	1.49222	1.11991	1.21578	1.60986	0.980116	0.942837	1.74827	0.673174	0.969548	1.30335	0.853248	0.989687	1.09658	1.46543	0.676073	0.767467	1.34366	0.853088	1.06337	1.74348	1.07035	1.5661	0.966511	1.17348	1.13348	0.965914	-0.0500338	0.776321	0.918591
IGKV1D39	NA	NA	NA	NA	NA	NA	1.6237	0.385483	0.951253	1.13914	0.864081	NA	NA	NA	0.740106	0.725258	2.06436	NA	1.06176	1.91827	0.784153	1.84288	0.720116	0.992733	1.23211	1.24113	0.311655	0.431115	0.712417
IGKV1-5	0.825497	0.729238	0.963178	3.10055	1.0291	1.05453	2.29044	0.601093	1.15548	2.63902	0.884844	0.742786	0.811872	1.36839	0.836302	0.708568	1.50407	0.876267	1.50854	2.60065	0.974432	1.71273	1.02832	1.38845	1.22274	0.880654	-0.183353	0.832752	0.937838
IGKV320	0.969651	0.874607	0.711411	1.84382	1.62221	0.642746	2.03961	0.496409	0.966153	1.87651	0.731826	0.966103	1.05632	1.68862	0.857516	0.861228	0.666159	0.94825	1.07972	2.43431	1.06422	1.96813	0.741982	1.16136	1.19438	1.02843	0.0404479	0.65055	0.845822
IGKV3D-7	1.107	0.930798	0.691075	0.914388	1.59973	0.592698	2.42872	0.447325	0.878906	2.3267	0.776414	0.921658	1.08484	1.56449	0.601397	1.04199	1.07189	1.05552	1.14047	2.40992	0.866038	1.75892	1.02859	1.15398	1.21214	1.05041	0.0709466	0.346999	0.642893
IGLV147	NA	NA	NA	NA	NA	NA	1.21227	0.314637	0.990704	0.7854	0.58337	NA	NA	NA	0.313814	3.02756	1.06581	2.09675	0.944516	1.91113	1.1203	1.7714	2.638	0.777277	1.65436	2.12841	1.08978	0.0215069	0.204272
IGLV151	1.02046	0.927399	0.828831	1.27732	NA	NA	1.97464	NA	NA	1.86705	1.06199	1.13644	1.18472	NA	0.269091	1.28755	1.27948	0.724773	NA	NA	0.999331	2.08243	1.34263	1.27967	1.14516	0.894887	-0.160223	0.582266	0.809083
IGLV28	0.801346	0.716905	0.772915	3.2632	1.10664	0.753137	2.44344	0.374402	0.930615	2.57242	0.510622	1.04371	0.611087	1.18438	0.60778	0.180999	1.02128	0.520509	1.44792	1.2446	1.15831	0.919037	1.01328	1.29506	0.912742	0.704788	-0.504739	0.975933	0.993664
IGLV319	NA	NA	NA	NA	NA	NA	2.08853	0.59178	1.18177	1.76341	0.85783	NA	NA	NA	0.532203	0.565022	1.13642	1.63844	1.10892	1.22949	1.04031	1.6458	1.03043	1.29666	1.103	0.850646	-0.233369	0.552381	0.790674
IGLV325	0.833235	1.30641	0.665759	1.66035	1.28511	1.03897	2.41987	0.532426	1.03715	0.84152	0.805051	1.39852	0.890529	1.48817	0.486479	0.545333	1.83271	0.127081	0.850756	1.52198	1.06316	1.97801	0.604899	1.12962	1.06564	0.943355	-0.084127	0.785828	0.918591
IGHV1-69-2	0.609272	0.786097	0.476862	1.68676	1.44246	2.39098	1.81579	0.603131	0.790185	1.05499	0.637663	0.416821	0.668043	1.08667	0.459961	0.622474	1.808	0.506917	0.898815	3.73179	0.990836	2.79474	0.464908	1.11765	1.20416	1.0774	0.10756	0.65055	0.845822
IGHV3305	0.795328	0.792894	1.00172	2.4475	1.16433	0.677184	1.99899	0.7437	1.05539	1.46879	0.723704	1.3215	1.19817	1.27962	0.543575	0.685538	1.34779	0.523681	1.00752	1.74432	0.790729	2.34911	1.02882	1.16996	1.1517	0.984392	-0.0226949	0.975933	0.993664
IGHV3-21	0.909283	0.812769	0.953035	1.53332	1.39443	0.526407	2.10598	0.513763	0.830086	1.43393	0.471292	1.25024	0.941163	1.60483	0.369934	0.708863	0.659023	0.828923	0.923963	1.27323	0.847042	2.12167	0.518787	1.04403	1.00397	0.961635	-0.0564394	0.927908	0.975985
IGHV343D	0.917367	0.937594	1.09761	1.68115	1.07107	0.962172	2.06272	0.638338	1.069	0.96289	0.774211	1.26299	1.23657	1.33995	0.546001	0.86344	0.843844	0.791965	1.05233	1.99922	1.22788	1.98642	1.81834	1.10674	1.24741	1.12711	0.172622	0.486503	0.745919
PIGR	0.692542	0.449813	2.55448	0.6155	1.56064	4.67669	0.514863	0.71241	0.877502	0.657844	1.64391	0.532655	0.803968	1.38617	2.10569	0.326685	0.461506	0.720584	1.17964	0.397716	1.96898	0.639038	0.821809	1.35965	0.94537	0.695302	-0.524288	0.565784	0.794422
IGKC	0.706025	0.694652	0.654787	1.60575	1.56027	0.966479	2.5212	0.356089	0.787118	1.63909	0.465887	0.873037	1.06076	1.39983	0.305727	1.1622	0.828301	0.881824	0.778446	2.01605	0.676174	2.29754	0.197983	1.08703	1.03982	0.956571	-0.0640557	0.86178	0.956147
IGHG1	0.632466	1.11108	0.625567	2.75013	1.53695	1.1046	2.65764	0.589762	0.814416	2.15366	0.719901	0.909031	0.821939	1.59865	0.462754	1.12119	0.983971	0.915812	0.950145	2.73389	1.06585	1.94804	0.938561	1.33602	1.20415	0.901302	-0.149918	0.927908	0.975985
IGHG2	1.19758	0.482305	0.856933	0.378635	1.87021	0.867406	2.54599	0.62068	0.821041	1.34406	0.551282	2.27179	2.04447	1.97097	0.401815	1.77112	0.694342	0.974078	1.31439	2.66281	0.686899	3.97668	1.09994	1.04874	1.65577	1.57882	0.658851	0.117928	0.390616
IGHG3	0.884405	0.601702	0.779919	1.23321	1.44773	0.967664	3.13909	0.551606	0.903566	1.12077	0.552947	1.73692	1.37282	2.88993	0.383959	1.24693	0.530495	1.13949	0.987359	2.30558	0.851082	3.26396	0.554349	1.10751	1.43857	1.29893	0.377319	0.413411	0.695932
IGHG4	1.32047	0.87101	0.847723	1.02738	1.22458	1.43025	2.08291	2.26561	1.41825	0.375842	0.42344	0.95417	1.01359	1.54149	0.396451	1.63699	0.486494	1.09434	0.637422	3.82671	0.698497	6.20023	0.841986	1.20795	1.6107	1.33341	0.415121	0.832752	0.937838
IGHM	0.877062	0.555652	0.997589	1.45552	1.69024	0.50334	1.95072	0.441292	0.73022	0.823162	0.531545	0.578135	0.666292	0.796729	0.317847	0.674583	0.512248	1.1122	0.610281	0.172876	0.675849	1.88491	0.325165	0.959667	0.693926	0.723091	-0.467751	0.211497	0.507549
IGHA1	1.17435	0.353902	0.59293	0.635192	1.23186	0.313311	1.96571	0.222315	0.74802	0.458287	0.191832	0.179683	0.668669	0.933727	0.116717	0.142487	0.554741	0.377296	0.483027	0.208605	0.554378	0.664717	0.230186	0.717064	0.426186	0.594349	-0.750618	0.189587	0.482121
IGHA2	1.18103	0.577092	0.768186	1.29517	0.937451	0.565355	1.04022	0.162928	0.907148	0.644918	0.454448	0.267556	0.589801	0.84338	0.156949	0.298491	0.520053	0.475799	0.808484	0.584616	0.677544	0.952117	0.657129	0.775813	0.569327	0.733845	-0.446453	0.110411	0.390616
HLA-B	1.07507	1.18059	1.13159	1.03017	0.828243	2.72865	1.06319	1.19771	1.50954	1.41738	1.33036	1.0087	1.46957	0.980609	1.07477	0.986558	1.08112	0.88459	1.0339	0.661965	1.05316	1.03051	1.04894	1.3175	1.0262	0.778898	-0.360493	0.0187948	0.191301
HLA-H	NA	NA	NA	NA	1.31754	0.807625	1.2273	0.94183	1.32065	1.14448	1.53448	NA	NA	1.36424	1.26364	0.986992	0.954806	0.805861	1.14222	1.29388	1.37788	1.15606	0.989554	1.18484	1.13351	0.956678	-0.0638949	0.653797	0.848644
HLA-DRA	0.99015	0.681665	1.23552	1.53311	1.17173	2.47872	1.12619	0.825457	0.884862	1.53704	0.827252	1.10315	0.878487	1.52467	2.12178	0.649159	0.942238	0.726601	0.974555	0.750678	1.18351	0.865569	0.789164	1.20834	1.04246	0.862726	-0.213025	0.260448	0.558143
HLA-DQA1	NA	NA	NA	NA	NA	NA	1.21125	0.619748	1.14051	1.65713	1.01527	NA	NA	NA	1.55569	0.585243	1.98305	0.169312	1.2036	NA	1.85172	0.931445	1.3994	1.12878	1.20993	1.07189	0.100161	0.774532	0.918591
HLA-DRB1	1.17656	0.699318	1.33195	1.23756	1.0023	2.28539	0.865218	0.602752	1.05614	1.36805	0.847286	1.14366	1.17559	1.42165	2.92241	0.849892	1.22758	0.519578	0.894859	0.411442	1.19721	1.32828	0.686647	1.13387	1.14823	1.01267	0.0181653	0.880112	0.959205
HBD	0.975455	0.463775	1.16574	0.978043	1.514	1.47527	0.991224	1.32641	1.18495	0.554328	0.912588	1.75684	0.89161	1.12434	0.586275	0.729963	0.927669	1.14833	0.490667	1.2659	1.17147	1.39253	1.26024	1.04925	1.06215	1.0123	0.0176309	0.929729	0.977066
COL1A1	0.689724	0.706904	0.727693	0.772341	1.02497	0.884072	1.22028	4.87133	2.03779	0.457338	0.714389	2.05169	0.789631	1.64786	0.47203	0.824705	0.507261	0.497704	0.741159	1.85439	4.28726	2.03427	1.26718	1.28244	1.41459	1.10305	0.141499	0.565784	0.794422
COL3A1	0.877601	0.567763	0.906768	0.711428	0.880629	0.880098	1.36621	5.13898	2.29182	0.406445	0.663395	1.29155	0.803212	1.15198	0.46252	0.879979	0.490319	0.583913	0.5144	2.27873	5.01087	1.86567	1.49493	1.33556	1.40234	1.05	0.0703932	0.975933	0.993664
COL4A1	0.832566	1.09745	0.974005	1.4391	1.05038	1.2131	0.99448	1.33441	1.16362	0.784862	1.21602	1.47688	1.0759	1.85188	0.887942	1.17316	1.0991	1.29599	1.07461	1.32458	2.30993	1.4513	1.77993	1.1	1.4001	1.27282	0.348026	0.0512189	0.288411
CRYAB	0.787032	0.56215	0.673991	1.39362	0.987261	0.849149	0.718683	0.33826	0.749616	0.723636	0.362654	1.12154	1.23284	2.74095	0.3865	2.5839	1.1769	1.56769	1.03311	2.67035	1.38966	2.40524	3.49414	0.74055	1.8169	2.45345	1.29481	0.000736644	0.126611
LMNA	1.10081	1.31841	1.15854	0.955637	0.952668	0.983002	1.68755	0.676381	0.9996	1.07801	0.978135	1.58281	0.979444	1.93351	0.690561	1.16622	1.23943	1.08972	1.49171	1.4525	1.30778	1.62354	1.63465	1.08079	1.34932	1.24845	0.320144	0.0435065	0.266772
SPTA1	0.862645	0.646824	0.963872	1.11473	1.36289	1.4639	0.798167	1.03256	1.00865	0.864191	1.29963	1.2671	0.719307	0.880134	0.596641	0.692718	0.136032	5.55426	1.0062	1.63559	0.970416	1.39414	1.49176	1.038	1.36202	1.31216	0.391939	0.975933	0.993664
APOA1	0.891936	0.61247	1.30157	1.24044	1.54124	1.66679	1.9757	0.64788	0.891162	0.682231	0.480593	2.12111	1.13445	2.24327	0.435893	1.37656	0.575	2.08991	1.13457	3.2716	0.988582	2.76718	2.18467	1.08473	1.69357	1.56128	0.642729	0.0542424	0.297641
APOE	0.915264	0.987874	0.903106	1.18867	0.99512	1.44472	1.51496	1.12307	1.21101	0.952032	1.08177	1.69386	1.42684	1.86033	1.0944	1.23298	1.06028	1.06694	1.16852	3.17155	1.1662	1.92784	2.0563	1.11978	1.57717	1.40846	0.494121	0.0225002	0.204272
APOA2	0.847792	0.558408	1.20103	1.464	1.58212	1.87523	2.22058	0.628156	0.870346	0.696021	0.351481	2.01138	1.17671	2.19506	0.340286	1.51088	0.682292	1.83802	1.0009	2.8606	0.920754	3.31114	2.58084	1.11774	1.70241	1.52307	0.606987	0.0850563	0.354999
APOC1	0.764606	0.621817	1.23741	0.916828	1.23905	2.04423	1.42972	1.28119	1.36732	0.649352	0.865923	2.78247	1.85862	2.7889	0.914921	1.34167	0.562681	1.68711	0.922164	4.05208	0.726534	3.32146	2.86185	1.12886	1.98504	1.75845	0.814303	0.0908424	0.35807
APOC2	NA	NA	NA	NA	1.02483	1.26406	1.81837	1.29042	0.9916	0.821852	0.748709	NA	NA	1.79974	0.626322	1.38917	0.703534	1.30181	1.01063	3.02033	0.55586	2.4883	2.30201	1.13712	1.51977	1.33651	0.418468	0.229545	0.531597
APOC3	0.983095	0.596546	1.23883	1.10952	1.11617	1.80884	1.67189	0.976143	1.04073	0.695297	0.607687	1.6775	1.52305	1.62097	0.655537	1.54772	0.86419	1.15623	1.04829	1.81395	0.277368	2.9915	2.4837	1.0768	1.47167	1.36671	0.450706	0.129696	0.411789
FGA	0.583509	0.815839	0.828558	4.62804	1.10686	1.11877	1.55567	2.48867	0.730896	0.736623	0.932743	2.1114	0.297186	1.05269	0.584776	0.648122	0.431631	1.10742	0.764081	6.48604	0.810234	3.72804	2.67963	1.41147	1.7251	1.2222	0.289483	0.785949	0.918591
FGB	0.616571	0.81135	0.765875	4.8293	0.961496	1.24987	1.42122	2.82991	0.829293	0.739307	0.848433	2.05297	0.199338	0.863201	0.562507	0.827276	0.436768	1.08361	0.772063	6.89466	0.840336	3.77589	2.46794	1.44569	1.73138	1.19761	0.260162	0.927908	0.975985
FGG	0.592664	0.844584	0.768254	4.56715	0.973011	1.09372	1.49146	2.79336	0.829132	0.72982	0.862829	2.16645	0.285411	0.892322	0.577893	0.6527	0.396357	1.07602	0.764249	7.17197	0.806936	3.99679	2.38966	1.41327	1.76473	1.24868	0.320408	0.65055	0.845822
SLC4A1	0.958317	0.833564	1.06569	1.16213	1.17949	1.14338	1.01455	1.28735	1.14837	0.821151	1.12344	1.7165	0.823716	1.00611	0.7836	0.644327	0.964368	0.887213	0.678507	1.52151	0.903652	1.48029	1.39726	1.06704	1.06725	1.0002	0.000289991	0.998521	1
CRP	0.706577	2.12897	0.786303	NA	0.719968	0.534501	0.698028	1.65532	NA	0.934728	1.76696	0.878615	4.139	1.60135	0.862378	NA	0.421276	1.93811	NA	NA	0.569802	1.26075	2.45213	1.10348	1.56927	1.4221	0.508027	0.489428	0.748463
APCS	0.63067	0.545244	0.590523	0.825839	1.06044	0.698733	1.46518	0.126857	1.415	0.596246	0.637962	3.37632	0.673863	1.19481	0.337248	0.236297	1.01797	0.83375	0.645621	1.54113	2.47782	1.98713	1.21734	0.781155	1.29494	1.65773	0.729207	0.117928	0.390616
C1QA	0.963876	1.18179	1.49306	0.895795	0.929539	0.953691	1.72023	1.40044	1.17761	1.11791	2.44403	1.70673	1.8695	1.37151	1.44711	1.27722	0.801954	1.15588	1.02284	2.74012	0.832995	2.13805	2.27403	1.298	1.55316	1.19659	0.258923	0.379339	0.666768
C1QB	0.832596	1.00159	1.07204	1.11654	0.941731	0.972833	1.53133	1.18164	1.05711	1.02378	1.59909	1.50584	1.45422	1.11388	1.29125	1.30111	0.976936	1.14197	1.23896	3.60456	0.990461	1.93589	2.24871	1.12093	1.56698	1.39793	0.483288	0.0438791	0.266772
C1QC	0.91707	1.21326	1.39324	1.41675	0.99162	1.08754	1.97317	1.08393	1.07809	1.00754	1.84628	1.4926	1.42376	1.4207	1.29574	0.882737	0.967399	0.743727	0.946097	2.40336	0.846891	1.6531	1.6636	1.2735	1.31164	1.02995	0.042578	0.827793	0.937838
C9	0.726831	1.16698	0.899414	1.10572	1.08421	1.23124	1.62535	1.64592	0.991848	1.01618	0.911855	1.69073	1.98571	2.01164	0.891663	0.830739	0.737286	1.27475	0.996331	4.38713	0.827488	1.67791	1.81394	1.12778	1.59378	1.4132	0.498968	0.316386	0.613321
APOH	0.890845	1.04149	0.951938	1.16517	1.04226	1.48888	1.78512	0.874654	0.903083	0.915558	0.980245	1.43478	1.55583	1.60051	0.608555	0.944539	1.31849	0.844768	1.2745	2.03774	0.836209	2.13596	2.5709	1.09448	1.43023	1.30677	0.386007	0.287547	0.584737
LRG1	0.833478	1.06166	0.966819	0.604648	0.921173	1.05831	1.30686	0.833502	0.693339	0.846296	0.799756	1.0381	2.24499	1.39787	0.58205	0.79489	0.774388	1.45937	1.4281	2.84578	0.872164	1.52121	1.94699	0.902349	1.40883	1.56129	0.642736	0.0792306	0.340073
FN1	0.719716	2.51498	0.961132	0.387471	0.750082	2.09281	2.01636	1.99124	1.05924	1.76275	2.25478	1.89495	3.18426	1.90381	1.02286	1.67541	0.6873	1.32605	1.31232	7.03472	1.00201	2.09746	2.90991	1.50096	2.17092	1.44636	0.532422	0.486503	0.745919
RBP4	1.00433	0.843086	1.01757	1.04466	1.14837	1.12381	1.95202	0.623042	1.06634	0.824116	0.611066	1.24996	1.33767	1.54805	0.502514	1.2056	1.33985	1.19679	1.22992	1.85992	0.842996	2.99763	2.3952	1.02349	1.47551	1.44164	0.527713	0.0156056	0.177439
AMBP	0.907122	0.773079	0.931957	1.23062	1.05971	1.34637	1.86791	0.794775	0.997879	0.813903	0.674485	1.75494	1.19648	1.39424	0.44128	1.14977	0.769575	1.65229	1.13719	2.28315	1.17214	2.54462	2.16085	1.03616	1.47138	1.42002	0.505914	0.0519273	0.29067
ORM1	0.51803	0.81918	0.793025	1.32478	0.878991	1.23253	1.84441	0.790885	0.727761	0.797856	0.831197	0.993683	2.2925	1.83842	0.410308	0.204253	0.770271	1.17046	0.906116	4.11577	0.650276	2.22131	1.96124	0.959877	1.46122	1.5223	0.60625	0.379339	0.666768
AHSG	0.93441	0.621228	0.899984	1.2535	1.33949	1.52327	1.88028	0.541423	0.796634	0.865748	0.432186	1.75777	1.10348	1.83937	0.40072	1.37488	0.980592	1.50574	1.203	2.1114	0.862594	2.59534	1.4468	1.00801	1.43181	1.42042	0.506322	0.0648666	0.316518
TTR	1.05167	0.676178	1.05785	1.57931	1.45204	1.45146	1.20332	0.798622	0.951796	0.867762	0.534908	1.41257	0.902296	2.34916	0.471682	1.26964	0.854671	1.79566	1.25085	1.95878	0.963317	3.09106	2.18242	1.05681	1.54184	1.45896	0.544936	0.133549	0.411789
GC	0.745284	0.734764	0.877865	1.26435	1.26128	1.20857	1.50874	0.814211	0.722109	0.739579	0.609089	1.30545	1.40311	1.75775	0.460787	0.863243	0.920969	1.57136	1.12415	2.85751	0.895073	2.42107	2.38715	0.953259	1.4973	1.57072	0.651427	0.0268002	0.2219
TFRC	0.944248	2.79878	1.17641	0.931345	0.964529	1.71338	0.813429	1.36002	1.56103	1.46964	1.43987	1.30318	1.31643	1.19672	1.94642	0.781702	1.07069	0.677318	0.926221	1.59072	1.2745	1.19469	0.929519	1.37933	1.18401	0.858392	-0.220292	0.346999	0.642893
TF	0.889086	0.794286	1.06747	1.89631	1.25619	1.44532	1.99995	0.606038	0.78298	0.99273	0.459568	1.61481	0.866107	1.67648	0.381755	1.31494	0.827528	1.21931	0.986079	2.28072	0.735649	2.53322	2.21454	1.10817	1.38759	1.25214	0.324401	0.273698	0.574203
LTF	0.64469	0.63858	0.87654	1.71594	0.748832	0.645768	0.752166	1.58566	1.13904	0.784653	1.55783	0.910261	3.18761	1.0062	1.87744	0.780252	0.551088	0.629287	0.583665	0.325192	1.18411	1.4161	0.818179	1.00815	1.10578	1.09684	0.133349	0.880112	0.959205
HPX	0.844009	0.843426	1.0637	1.24751	1.09597	1.16638	1.92898	0.665054	0.761696	0.849978	0.577374	1.5415	1.70057	1.88031	0.358221	0.938494	0.747263	1.71963	1.18131	3.03502	0.856214	2.50674	2.67134	1.00401	1.59472	1.58835	0.667531	0.068817	0.32101
FTL	0.797278	0.821489	0.928618	0.775481	1.68293	1.18664	2.31079	0.688368	0.665438	NA	NA	2.3616	1.1067	3.53801	0.737315	0.992526	0.891881	1.04201	1.23389	1.78363	NA	NA	NA	1.09523	1.52084	1.38861	0.473641	0.135911	0.41663
FTH1	0.964665	1.05319	1.07038	1.06146	1.01654	0.907457	2.60971	1.2206	1.01635	1.32926	1.53465	3.54229	1.25721	2.08177	0.850255	0.81898	0.917299	0.859496	0.848692	1.94691	1.02904	1.33871	1.04309	1.25311	1.37781	1.09951	0.13686	0.607524	0.818686
MT2A	0.661064	0.24688	0.573162	0.964029	0.597809	0.550155	0.912325	1.66633	0.613073	0.727604	0.401685	0.734492	0.544548	0.0642321	0.262213	0.017146	2.58587	NA	0.273365	2.16681	0.85392	0.18006	0.0882193	0.719465	0.706444	0.981901	-0.0263503	0.242648	0.541636
MT-ND2	NA	NA	NA	NA	0.845743	0.280441	0.725714	0.658893	0.561349	0.751525	0.429143	NA	NA	0.230995	1.24402	1.50311	0.998831	1.32315	0.749594	0.0296068	0.900278	0.530824	0.0163893	0.607544	0.75268	1.23889	0.309047	0.449354	0.720979
MT-ND3	0.58605	0.441013	0.958357	0.461537	NA	NA	0.872362	0.95527	0.894267	NA	NA	0.437944	0.35771	NA	1.19524	2.60462	0.962029	2.05447	0.856336	0.84971	NA	NA	NA	0.738408	1.16476	1.57739	0.657541	0.53582	0.777744
MT-ND4	NA	NA	NA	NA	NA	NA	1.12514	0.983779	0.768391	0.808613	0.700358	NA	NA	NA	1.54905	1.03641	1.0839	1.03667	0.825953	0.426871	0.871532	0.824069	0.595182	0.877256	0.916627	1.04488	0.0633367	0.770476	0.918591
MT-ND5	0.426576	0.46315	0.94906	1.71837	NA	NA	1.26553	0.583337	NA	0.900201	0.251458	1.02697	0.417946	NA	1.0885	1.70907	1.40858	0.938718	NA	NA	0.918309	1.43764	3.14589	0.819711	1.34351	1.63901	0.712825	0.138791	0.420209
MT-ND6	NA	NA	NA	NA	NA	NA	0.817471	0.947567	0.735162	1.00732	1.01072	NA	NA	NA	1.14466	1.18608	1.05086	0.71988	0.868443	0.815874	1.11912	0.789785	0.878843	0.903649	0.952617	1.05419	0.0761342	0.551045	0.789953
MT-ATP8	0.788541	0.626828	0.579324	0.814156	0.707159	0.489042	1.0475	1.67272	0.695745	0.781683	0.789982	0.49633	0.808858	0.527808	0.0558011	1.4331	1.27	0.984398	0.685466	0.560096	0.553144	0.594596	0.307029	0.817517	0.689719	0.843676	-0.245239	0.395598	0.684912
ANG	1.32344	0.993142	1.00352	1.14311	0.994243	0.880167	1.192	1.00438	0.8903	0.710703	0.419468	1.13593	0.965021	1.37137	0.512696	0.643744	1.22108	0.699739	1.06671	1.2202	0.747821	0.898706	0.308859	0.959497	0.899322	0.937285	-0.0934397	0.617035	0.826792
KLKB1	1.53477	0.946273	0.910191	0.676349	2.44406	0.583881	1.34691	0.741863	0.903426	0.897252	0.627957	1.26524	0.695596	3.96645	0.696538	1.15857	0.763736	1.438	1.01433	2.26154	0.834671	2.298	3.29932	1.05572	1.641	1.55439	0.636347	0.169317	0.452214
SLPI	1.31624	0.978606	0.78119	0.731997	1.01757	1.43349	0.934176	0.94584	2.73778	0.522406	0.588969	1.08774	0.801426	0.948412	0.613583	0.860627	1.13275	0.771516	0.792492	0.478682	3.30594	0.996736	0.261281	1.08984	1.00427	0.921479	-0.117977	0.607524	0.818686
C4BPA	0.812019	1.06465	1.11733	1.25608	1.09825	1.51964	1.74821	1.44121	1.35749	0.869701	1.11795	1.83041	1.76644	1.44204	0.723834	1.10261	0.827711	1.12251	0.947119	4.11128	0.850504	2.78875	2.48101	1.21841	1.66618	1.36751	0.451547	0.486503	0.745919
VTN	0.707377	0.876315	0.787523	1.92357	0.991733	1.21721	1.20523	1.27198	1.49159	0.920116	1.10352	1.74866	1.0502	1.42934	1.92739	0.696619	0.784527	0.873173	0.910567	6.24356	1.23253	2.97381	1.67277	1.13602	1.79526	1.58032	0.660212	0.379339	0.666768
CAT	1.07179	0.864457	1.24405	1.15721	1.12701	1.09901	1.06657	0.87593	1.0677	0.830736	1.58253	1.08898	1.42003	0.9878	1.3536	0.696351	0.92188	0.836534	0.870777	0.987085	0.994096	1.48047	1.024	1.08973	1.05513	0.968256	-0.0465388	0.717165	0.890339
GBA	0.97853	1.08531	0.965511	0.626937	0.933667	0.881441	1.25509	1.08598	1.21251	1.1072	0.946441	0.964797	1.51807	0.899699	1.0615	1.21931	0.73468	1.18164	1.11013	1.25187	1.15096	0.869961	1.02256	1.00715	1.0821	1.07442	0.103559	0.354649	0.652466
FUCA1	1.2937	0.937411	1.37258	0.631916	1.00995	0.632928	0.886343	0.549066	0.96253	0.822665	0.992689	0.94045	1.48661	0.704064	0.871398	0.659206	1.09012	0.687277	0.727503	0.178414	0.488116	0.478018	0.456667	0.917435	0.730653	0.796408	-0.32842	0.152373	0.434171
ALDOA	1.08058	1.78466	1.13129	1.11072	0.986566	1.09297	0.802221	0.885963	0.962969	1.15139	1.21104	0.935365	0.895755	1.04724	1.67844	1.68353	0.807229	1.25776	1.25832	1.17382	0.954969	1.09472	1.37565	1.10912	1.18023	1.06411	0.0896515	0.565784	0.794422
CSTB	0.987465	1.01032	1.08446	0.534287	0.867132	1.11448	1.13785	0.758582	1.06799	1.2578	1.00688	0.993015	2.29146	1.26011	1.20417	1.19385	1.06669	0.923805	1.0295	1.12788	0.888884	0.925166	0.918435	0.984294	1.15191	1.17029	0.22687	0.449137	0.720979
ANXA1	0.842764	0.735105	1.21896	1.35339	1.00276	1.2202	1.59453	0.758468	0.955842	1.28015	1.55572	1.59023	2.32832	1.6293	0.673982	0.912175	1.00028	1.27563	1.30777	1.74301	1.02229	1.50021	2.08715	1.13799	1.42253	1.25004	0.321971	0.107082	0.389314
APOB	0.873382	0.901724	1.1348	0.811634	1.40818	1.52246	1.26662	1.00594	1.27228	0.919254	0.96166	2.15777	1.35803	1.95791	0.776199	1.5425	0.73066	1.9975	1.20138	2.55944	0.757966	2.23303	2.49323	1.09799	1.64714	1.50013	0.585088	0.103709	0.381447
TFF1	3.79958	0.584411	2.19657	0.341654	0.371594	0.241533	0.509194	0.0879387	0.917612	0.473781	0.271948	0.298886	0.383793	0.176265	0.106602	0.382643	0.476286	0.594442	0.615597	0.450912	0.278175	0.333292	0.299208	0.890528	0.366342	0.411376	-1.28147	0.379339	0.666768
PRNP	NA	NA	NA	NA	NA	NA	0.927347	1.05299	0.932751	0.959135	1.27431	NA	NA	NA	0.586896	2.41268	1.14345	2.13023	1.31604	1.54929	2.09319	1.44751	2.61086	1.02931	1.6989	1.65053	0.722932	0.0161997	0.181575
SOD2	0.845325	0.691356	0.648318	1.6166	1.09664	1.49723	1.82148	0.908769	0.901913	2.17551	0.667142	1.4597	0.813185	2.52886	0.897879	1.65569	0.906635	1.18161	0.966256	4.10174	1.07792	1.84476	0.922516	1.17003	1.52973	1.30743	0.386734	0.260448	0.558143
OAT	0.927049	0.946839	1.2738	0.789471	1.38404	1.39989	1.03535	1.71042	1.09359	0.799769	1.4354	2.03108	0.838298	0.751161	0.53066	0.699721	0.723394	0.910373	0.908288	0.894436	1.03817	1.07133	1.0561	1.16324	0.954418	0.820484	-0.285452	0.0512189	0.288411
HRG	0.732768	0.993478	1.1308	0.882593	1.18373	1.56924	1.82616	1.02083	0.867671	0.940511	0.711007	2.21208	1.48998	1.58971	0.618926	1.3333	0.887491	1.41486	1.32521	2.51761	0.926001	3.23128	1.73001	1.07807	1.60637	1.49004	0.575353	0.059498	0.304766
IGLV743	1.00075	0.70349	0.720996	1.56093	1.59246	0.566492	2.50002	0.432794	0.732016	1.05888	0.330791	1.03912	0.682494	1.079	0.502264	0.0512333	0.844318	0.572896	0.660256	0.21689	0.454141	0.687628	NA	1.01815	0.617295	0.606292	-0.721914	0.132994	0.411789
THY1	1.11259	1.46994	0.987626	1.2268	1.35705	1.35647	1.88478	1.71421	1.33205	1.72101	1.06605	1.44692	1.19909	1.63459	0.886823	1.42091	1.44507	1.05436	1.46635	3.23197	1.07346	1.76626	2.09707	1.38442	1.56024	1.127	0.17249	0.65055	0.845822
A1BG	0.896294	0.923397	0.879405	0.955969	1.14248	0.974395	1.50033	0.827662	0.87936	0.866921	0.725294	1.25407	1.40755	1.53894	0.655311	1.25677	0.97802	1.52244	1.04621	2.24478	0.892351	2.12008	2.58672	0.961046	1.4586	1.51772	0.601909	0.00862524	0.152229
CD74	1.04307	0.572661	1.1871	1.62644	1.14722	1.53672	1.02535	1.07673	0.839979	1.25385	0.839196	0.817579	0.699952	1.12736	1.30394	0.755538	1.05563	1.16024	0.83071	0.389105	1.20501	1.20502	1.06887	1.10439	0.968246	0.876723	-0.189806	0.270791	0.57173
S100B	NA	NA	NA	NA	NA	NA	0.648798	0.0971103	0.868316	1.38261	0.869536	NA	NA	NA	0.10905	2.16082	0.704408	1.68828	1.00806	2.10047	1.2391	1.01002	1.71234	0.773275	1.30362	1.68584	0.753467	0.110748	0.390616
VWF	1.03393	0.798272	1.01465	1.32532	1.21973	1.40465	1.46518	1.00036	0.945553	0.888079	0.921131	1.23968	1.34074	1.59346	0.631409	1.01897	1.47255	0.893755	1.13721	2.12024	1.25486	1.72346	1.7193	1.09244	1.34547	1.23162	0.300554	0.0802613	0.343004
GAPDH	0.959087	1.54061	1.13037	0.997666	1.08729	1.28701	1.04331	1.03208	1.00444	1.25565	1.3016	1.25442	1.00345	1.44293	1.07616	1.88755	0.831325	1.40156	1.39691	1.36954	0.910752	1.31765	1.70032	1.14901	1.29938	1.13087	0.177431	0.167509	0.452214
ASL	1.13881	0.944301	1.11424	0.810377	0.941591	0.725733	0.687503	0.380503	1.0394	0.648161	0.778592	0.765017	0.987242	0.627528	0.438597	0.764653	0.936761	1.0262	0.802359	0.387276	0.811992	0.5476	0.931911	0.837201	0.752261	0.898543	-0.154341	0.364914	0.660813
HLA-A	0.982721	0.916602	1.22474	0.835338	0.947057	1.91392	1.08809	0.977221	1.74134	1.41291	1.1895	1.03605	1.74995	1.04019	1.30658	0.819742	1.06025	0.723233	0.985534	0.805627	1.15379	0.911322	0.931208	1.20268	1.04362	0.867751	-0.204647	0.260448	0.558143
HLA-DPB1	0.913979	0.568974	0.5875	1.52422	1.26671	1.25881	0.718064	1.03798	0.724612	1.26392	1.10594	0.686753	0.598741	1.33444	2.30241	0.536173	1.05202	0.594918	0.953321	0.629346	1.05593	0.93176	0.863056	0.997337	0.961572	0.96414	-0.0526858	0.525399	0.770107
ERBB2	0.856994	3.08399	1.044	0.582355	0.746236	0.823095	0.840971	1.19477	NA	NA	NA	1.00864	1.20388	1.64057	1.65477	0.464848	0.890841	0.472006	NA	NA	NA	NA	NA	1.14655	1.04794	0.913989	-0.129751	0.778866	0.918591
CAPNS1	1.2729	1.04468	1.15133	0.878653	0.933351	0.813174	1.13158	0.579147	0.844782	0.969669	0.663817	0.926468	0.995144	0.858686	0.784489	0.97905	0.987439	1.38055	1.11984	0.400654	0.742056	0.771243	0.932664	0.934825	0.906523	0.969725	-0.0443526	0.76335	0.915015
HSPB1	1.21185	1.39929	1.27985	1.60385	0.865585	1.32291	0.783323	0.763688	0.797673	0.916634	1.11244	1.17419	1.02868	3.16501	0.684104	3.6357	0.871393	1.80417	2.09168	1.93454	1.27076	1.69196	4.7885	1.0961	2.01173	1.83535	0.876054	0.0438791	0.266772
CYBB	0.907222	0.955037	0.817607	1.72622	1.26575	1.33499	1.01313	1.30224	1.21306	1.68894	1.21269	1.37786	1.62638	1.22063	1.8906	0.829494	1.07442	0.575962	0.94831	1.68523	0.915485	1.3392	1.0563	1.22154	1.21166	0.991912	-0.0117165	0.945564	0.985265
RPN1	1.00825	0.843574	0.958747	1.00557	0.963761	1.03848	1.06004	0.903901	0.945688	1.26004	1.08074	0.744971	0.829632	0.43708	1.09338	0.656629	1.0895	0.927013	0.823097	0.492602	0.824727	0.962758	0.764202	1.00625	0.803799	0.798803	-0.324088	0.0083353	0.152229
RPN2	1.02394	0.875421	0.883146	0.649669	0.925459	0.628215	1.0981	0.905447	1.00587	1.26633	0.960425	0.85784	0.867957	0.704929	1.03295	0.56061	1.02256	0.714886	0.751933	0.402093	0.827596	0.849859	0.575258	0.929275	0.764039	0.822188	-0.28246	0.0438244	0.266772
GNAI2	0.987532	0.986368	0.885239	1.20749	1.10068	0.970539	1.17011	0.810802	0.898732	1.17928	0.847117	1.13135	1.04732	1.1774	0.897349	1.16076	1.17341	1.2155	1.05583	1.51124	1.13288	1.30411	1.5476	1.00399	1.19623	1.19148	0.25275	0.0104792	0.15293
SLC4A2	0.678535	0.311897	0.207324	1.3886	0.508654	0.471539	0.977735	1.09841	0.591573	0.623521	0.615517	0.265637	0.57323	0.352877	1.48719	1.28281	1.28877	0.853154	0.83963	0.762782	1.1348	0.942384	2.0594	0.679391	0.986888	1.45261	0.538644	0.102031	0.381447
GYPC	0.68181	0.653399	0.761266	0.90428	0.481295	0.95622	0.84545	0.893852	0.875697	1.14285	1.30084	0.929126	1.04664	0.907446	0.570162	1.53919	0.933666	1.32908	0.926329	0.736101	1.33313	1.38057	1.56686	0.863359	1.09986	1.27393	0.349285	0.0536866	0.29631
ATP1A1	1.19848	1.45961	1.36298	0.820938	1.19639	1.03772	0.724083	1.18447	1.2187	0.901178	1.05374	0.900718	0.90336	0.726261	1.07284	0.852107	1.02071	0.762991	0.895059	0.655304	1.02063	0.810541	0.700032	1.1053	0.860046	0.778111	-0.361951	0.00622713	0.145713
ATP1B1	1.33625	1.52205	1.43341	0.677552	1.06261	0.832338	0.669073	1.18856	1.18262	0.680574	0.650859	0.766616	0.90904	0.56801	1.2371	0.86448	0.958849	0.638567	0.800896	0.326615	0.951418	0.522332	0.191033	1.02145	0.727913	0.712629	-0.488777	0.0368416	0.252578
ALDOB	0.633444	0.498722	1.00404	0.613709	1.94154	0.87349	0.552167	0.605045	1.75602	0.774909	0.241281	0.222798	0.502306	0.50395	0.383167	0.0616993	0.777957	0.617069	0.710183	0.774819	1.04269	0.914995	NA	0.863124	0.591967	0.685842	-0.544051	0.365308	0.661273
APP	NA	NA	NA	NA	NA	NA	1.08714	1.04492	1.47147	1.00777	1.80721	NA	NA	NA	0.919164	0.903686	1.0706	0.873803	1.0951	1.26019	1.40562	1.42496	1.67883	1.2837	1.18133	0.920251	-0.119901	0.589198	0.816557
APOD	1.115	0.948591	1.00726	0.969168	1.1357	1.15159	1.93952	0.880704	1.25817	0.827133	1.12653	1.8798	1.12058	1.44838	0.810805	0.99101	1.0461	1.61343	0.930576	2.56241	1.02354	2.31952	1.76499	1.12358	1.45926	1.29876	0.377138	0.287547	0.584737
ALDH2	1.62023	1.12459	1.13057	0.65046	1.16364	0.671654	0.742634	0.968335	0.973465	0.94476	1.16031	0.517193	0.945699	1.12724	1.29332	0.818378	1.10357	0.668002	0.797583	0.397195	0.380201	0.732243	0.476771	1.0137	0.771449	0.761026	-0.393982	0.0577152	0.304766
ITGB3	NA	NA	NA	NA	0.893615	1.11403	0.922598	2.51929	1.23727	0.87524	0.792795	NA	NA	1.03174	0.661452	0.916838	0.620385	1.18668	1.02957	1.57461	1.21585	1.77857	1.84609	1.19355	1.18618	0.993824	-0.00893712	0.739613	0.898907
ITGB2	0.856845	0.929979	0.926197	2.01683	1.00477	1.242	1.20596	1.12933	1.33692	1.60885	1.14008	1.11608	1.82107	1.11004	1.92797	0.761163	1.00722	0.870861	0.983634	1.84604	1.1052	1.43696	1.50355	1.21798	1.29082	1.0598	0.0837954	0.927908	0.975985
S100A8	0.38718	0.680367	0.729861	4.00669	0.646695	1.21071	1.07721	1.54105	1.00825	0.630044	1.17013	1.46803	3.17578	1.39012	2.0985	0.866977	0.666315	0.772939	0.636306	6.70785	0.843947	4.98141	0.833399	1.18983	2.0368	1.71183	0.775542	0.260448	0.558143
HMGN1	1.04638	0.92443	0.983827	0.955244	0.914597	0.672798	1.2242	1.03457	1.18265	1.19594	0.977264	0.779945	1.64787	1.17984	0.427238	0.542951	1.04909	1.57913	0.775328	0.937907	0.846156	1.01179	0.377232	1.01017	0.92954	0.920179	-0.120014	0.530476	0.77419
SLC25A5	0.847049	0.710194	0.362356	0.698645	0.590114	0.484028	0.722561	1.27358	0.73344	0.712909	0.486445	0.373748	0.562827	0.279714	1.62379	0.774279	1.00283	0.506505	0.641774	0.400817	0.538414	0.284727	0.0775161	0.692847	0.588912	0.849988	-0.234486	0.211497	0.507549
SERPINA5	0.888967	1.04598	1.16084	0.91369	1.13497	1.3141	1.80862	1.18301	NA	1.04862	0.971034	1.19724	0.934534	1.47711	0.620205	1.4299	1.16857	1.31797	NA	NA	0.887741	1.10401	1.54477	1.14698	1.16821	1.0185	0.0264507	0.867069	0.958868
SERPING1	0.83028	0.935201	1.01786	0.621579	1.1787	1.14422	1.8573	0.837433	0.801152	0.891982	0.729111	1.52723	2.12616	1.84513	0.606937	1.21878	0.747197	1.64329	1.15432	2.67333	0.959701	2.28919	2.58107	0.985892	1.61436	1.63746	0.711462	0.0268002	0.2219
CFI	0.901338	0.968903	1.0561	1.07701	1.05893	1.40826	1.50925	1.01829	0.889666	0.962804	0.759543	1.4846	1.5641	1.28874	0.572771	0.720044	0.930548	1.39304	1.03404	2.56794	0.925763	1.818	1.84112	1.05546	1.34506	1.27438	0.349793	0.287547	0.584737
F13B	NA	NA	NA	NA	0.86857	0.943287	1.47155	0.797443	NA	0.784084	0.772674	NA	NA	1.64776	0.774891	1.00189	0.767167	1.26864	NA	NA	0.825797	2.03872	1.5943	0.939601	1.23989	1.3196	0.400098	0.344988	0.642893
ISG15	0.849385	1.01569	1.31762	0.418702	0.891851	1.39713	0.836723	1.48803	1.13303	1.44609	1.59235	1.64867	2.99213	1.23122	2.21948	0.895218	1.08447	0.824806	1.31211	1.15094	0.95854	1.22581	1.22722	1.12605	1.39755	1.2411	0.311625	0.525399	0.770107
MPO	0.670761	0.742623	0.803937	2.15879	0.899964	1.11221	0.677087	2.05127	1.44719	0.663216	1.4226	1.03694	2.62135	1.43406	2.08689	0.856848	0.619039	0.680626	0.749185	1.60711	1.75456	1.57711	0.994379	1.14997	1.33484	1.16076	0.215075	0.413411	0.695932
PCCA	0.926682	0.566844	0.650598	0.817297	0.772861	0.686431	0.718701	0.841075	0.73304	0.796156	0.591909	0.665122	0.754987	0.610075	0.715269	1.75151	0.810029	1.61587	0.876902	0.912607	0.934648	0.621195	0.399603	0.736509	0.888985	1.20703	0.271456	0.486503	0.745919
PCCB	0.912958	0.551959	0.649349	0.904768	0.811562	0.838673	0.771877	0.780043	0.671333	0.78076	0.527021	0.667053	0.749146	1.0044	0.797321	1.1696	0.921594	1.05384	0.7915	0.787603	0.846449	0.605709	0.589659	0.745482	0.831989	1.11604	0.158391	0.1965	0.492813
EIF2S1	0.933175	1.12524	1.11894	1.01932	0.954556	1.28637	0.937502	1.27861	1.17851	1.05453	1.54705	1.24962	1.08849	0.853522	1.38008	1.04256	0.977159	0.918439	1.10635	1.04374	1.10235	1.06879	1.13195	1.13034	1.08025	0.955686	-0.0653916	0.477708	0.745919
HMGN2	1.09113	0.649846	0.828327	1.63423	0.934826	0.947772	0.870677	0.918308	1.05729	0.87738	0.553348	0.815248	0.875657	1.05877	0.761222	0.471065	0.96167	1.25243	0.935482	0.463283	1.05177	0.989228	0.244091	0.942103	0.823326	0.873924	-0.19442	0.330403	0.631478
ICAM1	0.881152	1.14188	0.931481	1.42072	1.07217	1.42051	1.11137	1.18201	1.0545	1.81634	1.20585	1.09651	1.0446	1.33012	1.94423	0.806013	0.854245	1.2094	0.871339	1.23682	0.948283	1.15613	0.897398	1.20345	1.11626	0.927544	-0.108512	0.346999	0.642893
RPLP1	0.837603	1.03146	1.09859	0.693546	0.905233	1.00375	1.08277	1.05562	0.845898	1.37801	1.36255	0.695193	0.800142	0.574298	1.27221	0.220229	1.1475	0.547115	0.710001	0.18652	0.607989	0.857235	0.181318	1.02682	0.649979	0.633001	-0.659719	0.00528977	0.14406
RPLP2	0.909494	1.06551	1.0045	0.827966	0.899634	0.977546	1.23144	1.03987	0.962558	1.4453	1.67118	0.750702	0.8465	0.764358	1.28105	0.428711	1.16835	0.617754	0.843703	0.878246	0.705979	1.0149	0.475681	1.09409	0.814661	0.744601	-0.425461	0.0161133	0.181036
RPLP0	0.997643	1.13343	1.09464	0.731218	0.958173	0.905597	1.06834	0.991232	1.00411	1.27839	1.35774	0.920841	0.784944	0.520664	1.22092	0.66699	1.09594	0.630047	0.857002	0.894257	0.749569	0.759422	0.448424	1.04732	0.795752	0.7598	-0.396309	0.00621612	0.145713
FABP3	0.894418	0.286491	0.267867	0.985216	0.610448	0.857517	1.00507	0.875132	0.668786	0.889569	0.195187	0.723613	0.937083	0.845654	0.76876	0.692086	1.87249	1.24406	0.743323	0.930736	1.12929	1.91937	0.61681	0.685064	1.03527	1.51121	0.595702	0.133549	0.411789
REG1A	0.987428	0.383727	1.20185	0.439954	2.37704	0.37592	0.406569	3.86413	2.5268	0.611282	0.361266	0.323735	0.475922	0.828387	0.270415	0.597343	0.413649	0.403405	0.762595	0.379388	0.738132	1.25436	0.519814	1.23054	0.580596	0.471821	-1.08369	0.346999	0.642893
SSB	1.03181	1.88072	1.26084	0.919162	1.01174	1.41835	0.941552	1.38272	1.15392	1.18639	1.72295	1.58265	1.23442	1.1146	1.46764	0.873081	1.12968	0.762288	1.07038	1.04283	1.18672	1.10206	0.794617	1.26456	1.11341	0.880475	-0.183645	0.216056	0.514057
ATP5G1	0.777952	0.181094	0.167392	0.75737	0.62968	0.592927	0.769526	0.861891	0.592947	0.518042	0.690146	0.193262	0.414162	0.154895	0.946018	2.33559	0.846854	1.83448	0.816101	0.638186	0.664894	0.190483	NA	0.594452	0.821358	1.38171	0.466451	0.519032	0.770107
SERPINA7	NA	NA	NA	NA	1.17652	1.18195	1.41	0.906178	1.06541	1.07153	0.903429	NA	NA	1.68778	0.597593	0.812505	0.827287	2.16921	1.20506	2.38224	1.2385	1.43246	1.98271	1.10214	1.43353	1.30068	0.379262	0.13267	0.411789
SERPIND1	0.868797	1.03167	1.10515	1.33903	1.20777	1.32382	1.16005	0.983833	0.86087	0.829362	0.656129	1.79896	1.38556	1.79592	0.599254	1.24852	1.03332	1.80899	1.08819	2.48279	0.940524	2.50992	2.87755	1.03332	1.63079	1.57821	0.65829	0.0268002	0.2219
ITGB1	0.96599	1.17119	1.0008	1.06278	1.1417	1.20815	0.980441	0.882835	0.915618	0.835817	0.796177	1.37895	1.04308	1.6616	0.718512	1.98594	1.34611	1.65921	1.43424	1.81287	1.71816	1.74342	3.32922	0.9965	1.65261	1.65841	0.729802	0.000980713	0.126611
PRKCB	NA	NA	NA	NA	NA	NA	0.784941	0.505563	0.673961	1.11071	0.602277	NA	NA	NA	0.638256	2.34127	1.12546	2.29067	1.2874	1.22958	0.828453	1.24479	3.00985	0.73549	1.55508	2.11434	1.08021	0.011988	0.162009
KRT18	1.10816	0.81217	1.5273	1.55859	0.880204	0.786695	0.472261	0.659984	1.17414	0.921142	1.17444	1.26757	0.875634	0.807129	1.59831	0.299235	1.06452	0.453493	0.732505	0.276212	0.772118	0.416903	0.456441	1.00683	0.751672	0.746576	-0.421638	0.116698	0.390616
MYL1	0.669089	0.809996	0.852662	1.50924	NA	NA	0.844227	0.484244	0.602061	0.872081	0.902596	0.788131	1.00554	NA	0.506202	4.82666	0.945613	2.88947	2.27053	1.45901	1.40937	2.01156	7.1483	0.838466	2.2964	2.73881	1.45355	0.0158966	0.179454
COL5A2	0.837268	0.805349	0.969941	1.0613	1.2567	1.07749	1.30444	3.25815	2.2732	0.539563	1.05827	1.40573	0.968796	2.35485	0.661851	1.72176	0.700392	1.55041	0.602193	0.931532	4.1883	1.54414	1.80676	1.31288	1.53639	1.17025	0.226813	0.607524	0.818686
UROD	1.02496	1.04882	1.35583	1.28028	0.957123	0.921727	1.24779	1.0948	0.994234	0.998543	1.32986	1.50407	1.07949	1.02074	1.0302	1.13065	1.02645	1.42544	1.12274	1.89407	1.06662	0.947587	1.16107	1.114	1.20076	1.07788	0.108202	0.379339	0.666768
INSR	NA	NA	NA	NA	NA	NA	0.943436	1.00498	1.0877	0.872741	0.633642	NA	NA	NA	1.00897	1.55979	0.96573	1.67406	1.00037	1.03181	0.713002	0.694173	0.631148	0.908501	1.031	1.13484	0.182491	0.699301	0.876043
GLA	0.852567	0.968392	0.931073	1.68856	3.34816	2.96709	1.18605	1.13529	1.25835	1.26657	0.997157	1.14393	1.15692	NA	1.08268	0.992774	1.15965	0.980263	1.31799	1.97732	1.16151	1.40212	2.18551	1.50902	1.3237	0.877189	-0.189041	0.846999	0.946222
IGKV4-1	1.14612	0.909639	0.935482	1.34226	1.38764	0.843351	2.47328	0.654433	1.10501	1.81916	0.912279	1.06616	1.07652	1.32454	0.775719	1.12236	1.00839	0.767564	0.938865	2.41962	0.94882	1.6495	0.78575	1.22988	1.15698	0.940732	-0.0881444	0.739898	0.898907
GSN	1.68124	0.769491	1.32958	1.309	0.766021	0.975878	0.972294	0.542997	0.758434	0.918258	0.585585	0.666357	0.840053	1.89703	0.525838	2.65894	0.856031	1.86405	1.66721	1.48778	1.0762	1.16168	2.02513	0.964434	1.39386	1.44526	0.531329	0.117928	0.390616
RB1	1.08716	1.36983	1.1969	0.753154	1.13863	1.97378	NA	NA	1.30338	0.938619	1.55232	1.23679	1.08644	0.602692	NA	NA	NA	NA	0.979077	1.21812	1.12377	1.33735	1.24171	1.25709	1.10324	0.87762	-0.188332	0.304077	0.604069
PTMA	1.26425	1.80937	1.78707	1.07818	1.11068	1.9372	0.788982	1.3482	1.30089	1.11897	1.49248	1.07689	0.862295	0.973901	2.05399	0.409071	1.01795	0.724639	1.01923	0.832022	1.13584	1.08266	0.742911	1.36693	0.994284	0.727382	-0.459214	0.0263005	0.2219
CDK1	1.05625	0.951596	0.679293	0.683909	1.34699	2.00116	0.73916	1.48027	1.67349	0.976857	1.7293	0.748264	0.801768	1.57392	2.7103	0.918439	1.01779	0.729061	1.36699	1.1803	1.64366	1.2128	1.01848	1.21075	1.24348	1.02703	0.038482	0.975933	0.993664
ATP5B	0.828955	0.410748	0.393332	0.772153	0.668824	0.458172	0.92155	1.0356	0.64237	0.81232	0.944594	0.439768	0.56277	0.328627	1.44612	1.07139	0.945674	0.868093	0.687413	0.419031	0.69309	0.572644	0.291723	0.717147	0.693862	0.967531	-0.0476197	0.84661	0.946222
C2	0.831382	1.18097	1.02657	1.16318	1.13359	1.38053	1.4063	1.49997	1.21775	1.10624	1.10969	1.44781	1.63361	2.04337	0.641666	1.07281	1.02753	1.30945	1.22591	2.47261	0.96937	1.58756	1.78332	1.18693	1.43458	1.20866	0.273403	0.136916	0.417813
S100A9	0.308329	0.627164	0.665954	4.96453	0.636718	1.22973	1.01438	1.75815	1.1524	0.66216	1.21982	1.3421	3.0366	1.4678	2.00072	1.28159	0.685538	0.928974	0.928079	5.55492	1.06373	5.91331	1.44736	1.29448	2.13756	1.65128	0.723587	0.0438791	0.266772
S100A6	1.57784	2.30352	2.32615	0.256978	1.19231	1.44935	1.03494	0.596322	1.57962	0.8923	1.51921	1.27694	2.27904	1.6189	1.65393	0.783376	1.01799	0.816058	1.39789	1.13324	1.19504	1.07589	1.89659	1.33896	1.34541	1.00482	0.00693174	0.978154	0.994554
APOA4	1.02076	0.846209	0.919263	1.31375	1.68006	1.33884	1.7513	0.855156	0.806855	0.712677	0.901962	1.68412	0.658901	1.1596	0.419128	1.15141	0.92624	1.56948	1.13675	3.47126	1.3415	1.64811	1.60718	1.10426	1.39781	1.26583	0.340088	0.287547	0.584737
EIF4E	1.02195	1.35963	1.25612	1.14285	0.988463	0.77527	1.10649	1.32719	0.959398	1.04061	1.26917	1.18984	1.19762	1.12789	1.36358	1.52524	0.986597	1.13391	1.05433	0.547235	0.889123	0.790545	1.2991	1.11338	1.09208	0.980875	-0.0278582	0.822126	0.937838
CEACAM5	1.06568	1.87961	1.00126	1.0807	0.781391	3.13313	0.995898	0.975725	2.44695	1.17854	1.28444	1.13682	0.981687	3.01299	0.803814	0.850478	1.60413	0.521311	1.11603	0.503534	0.630127	0.843938	0.746229	1.43848	1.06259	0.738687	-0.436965	0.059498	0.304766
CKM	0.81864	0.24861	0.182452	0.796176	0.511416	0.478161	NA	NA	0.473852	0.547799	0.417055	0.491513	0.579758	0.398107	NA	NA	NA	NA	0.609586	0.656308	0.838518	0.414692	0.22103	0.497129	0.526189	1.05846	0.0819602	0.769327	0.918591
ENO1	0.950759	1.22063	1.11745	1.3325	1.05079	1.52279	0.991524	1.04839	0.94837	1.24785	1.59662	1.10709	1.25997	1.39974	1.67432	1.63999	0.647358	1.4043	1.2104	1.4742	0.962935	1.38265	1.33804	1.18433	1.29175	1.0907	0.125249	0.325489	0.625584
PYGL	0.885922	0.974153	0.86644	1.51877	0.968184	1.36327	1.21258	0.953875	0.991145	0.86927	0.996742	1.44494	1.82418	1.29171	0.900774	0.928312	0.882182	1.37358	0.945001	1.70051	1.16796	1.68839	1.40539	1.05458	1.29608	1.229	0.297486	0.133549	0.411789
GPI	0.951475	1.25148	0.982182	1.03153	0.93283	1.05115	0.799313	0.597815	0.991931	0.913759	1.3815	0.779016	0.852924	0.939163	1.9565	1.92346	0.706439	1.48935	1.27376	1.13264	1.03679	1.22063	1.81141	0.989543	1.26017	1.27349	0.348789	0.189587	0.482121
POLB	NA	NA	NA	NA	NA	NA	1.10989	1.08713	1.04444	1.09325	1.31691	NA	NA	NA	1.24675	1.50348	1.26367	1.38336	1.06799	1.30278	1.10919	1.08559	1.37783	1.13033	1.26007	1.11479	0.156766	0.0879397	0.35807
NPM1	1.06287	1.78192	1.51729	0.93375	1.16909	1.25569	1.00941	0.909248	1.14085	1.09682	2.39612	1.51723	0.750631	1.21955	1.77344	0.670115	0.998587	0.88118	1.46737	0.799137	1.05977	1.01424	0.795133	1.29755	1.07887	0.831463	-0.266277	0.117928	0.390616
TPM3	0.960728	0.885416	0.835915	1.28174	0.803175	1.20801	1.05978	0.812437	0.772029	1.03246	0.840371	1.07166	0.884723	1.53853	0.74649	2.22791	1.06315	1.79118	1.23195	1.17123	0.861317	1.57999	3.60083	0.953825	1.48075	1.55243	0.634529	0.0268002	0.2219
ITGAV	1.05093	1.31251	1.11142	0.963346	1.00648	1.01853	1.40987	1.01934	1.03838	1.12655	0.910655	1.25824	1.34367	1.51328	1.01455	1.15458	1.16829	1.11638	1.19261	1.7212	1.0027	1.0144	1.44931	1.088	1.24577	1.14501	0.195356	0.0792306	0.340073
HEXA	1.29225	1.01779	0.995348	1.17593	1.19482	0.867237	1.44253	0.815017	0.874821	1.04242	1.01856	0.93165	1.84024	1.169	1.08259	0.764264	1.03605	0.863621	1.51884	1.60441	0.89199	0.927023	0.746168	1.06697	1.11465	1.04469	0.0630714	0.880112	0.959205
HIST1H2BJ	1.03691	1.22146	1.02635	1.08655	1.01249	0.543585	0.788355	0.691358	0.545513	1.93293	0.170912	1.01563	0.841131	1.06494	0.376405	0.680177	1.22642	0.287908	0.545922	0.0670974	0.269535	0.334619	NA	0.914219	0.60998	0.667214	-0.583778	0.106323	0.386853
SERPINE2	NA	NA	NA	NA	1.09634	1.26992	1.48104	1.40676	1.10916	NA	NA	NA	NA	1.48712	0.849649	1.31316	1.41309	0.882796	2.45071	3.53119	NA	NA	NA	1.27265	1.70396	1.33891	0.42106	0.530303	0.774177
LIPF	0.425897	0.118224	0.0698656	0.61173	0.280323	0.0817153	0.529481	0.0278891	0.174431	0.164423	0.0692783	0.157209	0.204044	0.0844214	0.207532	0.129046	0.493418	0.444343	0.19684	0.144908	0.706279	0.0428293	0.0461309	0.232114	0.238083	1.02572	0.0366315	0.785949	0.918591
EPHX1	1.03867	0.73905	0.916922	1.12419	0.909765	0.768156	1.02047	0.7092	0.795248	0.932509	1.08447	0.971551	0.877943	0.728914	0.860676	1.03143	1.08111	1.31192	1.10088	1.10177	0.994368	1.21316	0.930414	0.912605	1.01701	1.11441	0.156274	0.114591	0.390616
DBI	1.33691	1.16592	1.0197	1.11249	0.790163	0.754654	0.843767	0.693911	0.876238	1.09711	0.796057	0.565859	0.619998	0.795469	1.0867	0.870253	1.20022	0.791785	0.716105	0.598613	0.663737	0.751558	0.405209	0.953356	0.755459	0.792421	-0.335662	0.0366477	0.252578
FABP1	0.640199	0.742034	1.5712	0.359665	4.55391	2.79066	0.345308	0.228097	3.40709	0.965897	0.793892	1.07449	0.359718	1.63143	0.076121	0.0507195	0.572441	0.308455	0.925113	0.675714	3.04326	1.2104	0.722485	1.49072	0.88753	0.595369	-0.748144	0.413411	0.695932
LDHB	0.656963	0.291258	0.202749	0.835538	0.700445	0.703552	0.827267	0.788694	0.623276	0.858856	0.200372	0.672947	0.452877	0.397962	0.700767	3.18745	0.647765	2.20634	0.964426	0.81808	0.871805	0.650733	0.999824	0.608088	1.04758	1.72275	0.784709	0.189587	0.482121
GPX1	1.07055	1.11111	0.93413	1.0513	0.919087	1.02658	1.34035	0.929135	0.885208	0.984066	0.988282	1.11851	1.15316	1.08782	1.25306	1.23059	1.19274	1.05077	1.08071	1.33852	0.958663	1.52728	1.62352	1.0218	1.21794	1.19196	0.253334	0.00448939	0.143526
PGK2	0.945172	1.8492	0.92159	0.996884	NA	NA	2.19575	1.62433	0.902661	0.660754	NA	0.953514	0.998057	NA	1.02553	1.00355	0.88181	1.0772	0.749845	1.2124	0.488327	0.82244	1.01255	1.26204	0.929567	0.736557	-0.441131	0.599878	0.818686
PROS1	0.867127	1.63634	1.22699	1.17269	1.15756	1.60892	1.71562	1.5948	1.33513	0.837698	0.908134	2.07608	1.3662	1.25509	0.543476	1.12979	0.582942	1.32773	1.11042	3.25489	0.798605	3.11754	2.05093	1.27827	1.55114	1.21347	0.279134	0.880112	0.959205
P4HB	1.17061	0.428749	1.16377	0.539845	0.866419	0.63062	1.33888	0.701573	0.944628	1.20726	1.19238	0.649956	1.11718	0.398309	0.954048	0.371655	0.860168	0.603691	0.567666	0.388556	0.52035	0.708769	0.368342	0.925885	0.625724	0.675812	-0.565306	0.0197318	0.196487
H1F0	0.528366	0.955995	0.655696	0.65173	1.02402	1.03182	1.13571	0.283215	0.803691	0.594061	0.378262	1.68764	1.68125	2.04899	0.467397	0.423201	1.28891	1.22656	1.00483	1.12508	1.14928	1.27694	1.38391	0.731143	1.23033	1.68275	0.750823	0.00575749	0.14409
ACYP1	1.189	0.784903	1.2487	0.904008	NA	NA	0.994602	1.09751	1.3652	1.12808	1.08897	0.972559	1.4445	NA	2.04365	2.15533	1.38623	0.984735	1.67148	1.95855	1.30478	1.27353	2.16669	1.089	1.57837	1.44938	0.535433	0.00969278	0.15293
CTSD	1.09661	1.39886	0.969813	1.16596	0.885225	1.16397	1.61904	0.929164	1.06346	1.72084	1.59523	0.961212	1.08004	1.01169	1.68742	0.581037	1.20033	0.504501	0.823017	0.648186	0.601115	0.678314	0.528743	1.23711	0.8588	0.6942	-0.526577	0.0106814	0.15293
ANXA2	0.959483	1.68255	1.54442	0.703456	1.27228	1.30858	1.30656	0.706684	1.10797	1.27122	1.81938	1.31872	1.50973	1.50919	1.23974	0.712444	1.06582	0.856683	1.30989	1.28442	1.04608	1.14765	1.45966	1.24387	1.205	0.968752	-0.0458008	0.769785	0.918591
C8A	0.838678	1.08869	1.04912	1.26027	1.15425	1.09455	1.51954	1.14251	0.962466	1.01108	1.01329	1.64931	1.71052	1.5473	0.893237	1.35296	1.01013	1.17608	1.15236	3.39704	0.861836	2.07036	2.24458	1.10313	1.58881	1.44027	0.526342	0.059498	0.304766
C8B	0.819173	0.997454	0.902978	1.16726	1.30455	1.94099	1.70385	1.16575	0.843673	0.805297	0.890717	1.41102	1.60537	2.29314	0.67752	1.10729	0.987248	1.61184	1.13849	2.89891	0.84285	1.9257	1.9137	1.14015	1.53442	1.3458	0.428468	0.189587	0.482121
C8G	NA	NA	NA	NA	NA	NA	1.50198	0.989764	0.99185	0.943053	1.48204	NA	NA	NA	0.885978	0.992938	0.915753	1.32454	1.14839	3.01649	1.01969	2.08992	1.99868	1.18174	1.48804	1.2592	0.332506	0.606394	0.818686
CAPN1	1.17544	1.21282	1.23332	1.07102	1.04808	1.14657	1.01386	0.793023	1.02096	1.00895	1.0237	0.94389	0.918876	1.20556	0.8111	1.26725	1.03938	1.26383	1.21346	1.14342	0.952812	0.788817	1.27604	1.06798	1.0687	1.00068	0.000982014	0.991093	1
TUBB	0.995794	1.74647	1.27109	0.97661	1.11784	1.54332	1.19415	1.37436	1.28492	1.37356	1.77307	1.62784	1.27269	1.70993	1.24071	1.60727	1.16645	0.827211	1.39787	1.58318	0.91961	0.948719	1.83093	1.33193	1.34437	1.00934	0.0134152	0.922389	0.975985
CA3	NA	NA	NA	NA	1.06199	1.09857	1.11953	0.448569	0.640119	1.03501	0.867026	NA	NA	1.37166	0.464027	NA	0.813323	1.2335	0.646805	0.840514	0.761221	1.05081	NA	0.895831	0.897733	1.00212	0.00306095	0.989741	1
PRSS2	NA	NA	NA	NA	3.84892	0.955916	0.75136	1.36091	0.947755	NA	NA	NA	NA	0.982847	0.554898	0.127633	0.696011	0.559783	0.59711	0.970297	NA	NA	NA	1.57297	0.641226	0.407652	-1.29459	0.0732323	0.333066
DCN	0.600452	0.315319	0.667578	1.18001	1.32432	0.881637	1.45692	0.548748	0.607488	0.823387	0.391025	1.3422	0.602123	2.31309	0.249703	0.374895	0.96213	1.43793	0.716335	1.76888	1.02707	2.52902	2.02503	0.799717	1.27903	1.59936	0.677494	0.0684226	0.32101
PSAP	0.927825	0.636587	0.420344	1.08175	0.719918	1.22676	2.16531	0.96773	1.00217	1.41314	1.58031	0.830009	1.05678	0.997899	1.34088	0.783022	1.11465	0.688993	0.822694	1.14045	0.969616	0.825221	0.371967	1.1038	0.911848	0.826097	-0.275618	0.258418	0.558143
HEXB	1.50065	0.964031	1.66711	1.03414	1.12637	1.0334	1.42606	0.793668	1.07554	1.25011	1.08663	0.911429	1.11241	1.35663	1.13946	0.57847	0.949801	0.697326	0.864275	1.41212	0.591215	0.809824	0.422022	1.17797	0.903749	0.767206	-0.382313	0.0309507	0.234973
CTSL	0.890198	1.33989	1.2935	1.25731	1.23469	1.91149	2.21218	1.28655	1.19343	1.84133	1.42456	1.40662	1.16337	1.72779	1.20726	0.607104	0.946038	0.486598	0.98254	1.78726	0.803384	1.31456	0.806133	1.4441	1.10322	0.763949	-0.388452	0.0522053	0.291536
PFN1	1.15718	1.00994	1.18446	1.66372	1.02497	1.33682	1.04742	0.749103	0.967779	1.21388	1.1067	1.14038	1.04362	1.64725	1.04464	2.57165	0.930386	1.55518	1.54563	1.3449	0.814381	1.23586	1.78467	1.13291	1.38821	1.22535	0.293198	0.211497	0.507549
BPGM	0.995716	0.83009	1.09473	1.29653	1.18936	1.13186	1.01126	1.33231	NA	0.828479	1.15641	1.76289	0.828109	1.36275	1.00894	0.732505	0.904995	1.77286	NA	NA	1.19691	1.09797	1.24086	1.08667	1.19088	1.09589	0.132108	0.423628	0.705798
APRT	0.974692	1.2208	1.00961	1.00602	0.907633	0.906326	1.03141	0.807832	0.935377	1.06499	0.87623	0.937958	0.647977	0.509993	0.939813	0.999594	0.966739	1.20997	0.868057	1.01395	0.891064	0.872208	0.534883	0.976448	0.866018	0.886906	-0.173147	0.169317	0.452214
EPRS	1.02427	1.18701	1.15728	0.863133	0.988392	1.0655	0.974083	1.19633	1.10546	1.0279	1.59954	0.919345	1.06411	0.855109	1.2089	1.12489	0.938231	0.953816	1.00306	1.07327	0.94492	0.95485	0.99977	1.10808	1.00336	0.905491	-0.143228	0.103709	0.381447
CTSB	0.911031	1.69723	1.30196	1.30589	1.15105	1.94668	1.90473	1.2088	1.35952	1.79516	1.56976	1.32132	1.68988	1.24718	1.38784	0.829558	0.917764	0.989644	1.04343	2.59085	0.869548	3.03133	0.88902	1.46835	1.40061	0.953872	-0.0681319	0.235117	0.531597
HSP90AA1	1.08042	1.34256	1.32448	0.909408	1.01499	1.35288	0.840017	1.13978	1.18231	1.01153	1.75062	1.42944	1.08844	1.04426	1.62196	1.13656	0.994469	0.82418	1.13434	0.887412	1.01271	0.732135	0.866848	1.17718	1.0644	0.904191	-0.1453	0.300889	0.600779
GALT	0.886346	0.651968	0.864756	0.992461	0.956981	0.914052	1.12075	1.06818	0.815122	0.877863	0.617111	0.97041	0.745721	1.07568	0.786749	1.72822	1.32048	1.22614	0.903209	0.865383	0.988474	0.615732	0.871718	0.887781	1.00816	1.13559	0.183447	0.525399	0.770107
HNRNPC	1.05788	1.68446	1.34287	0.798878	1.01204	1.21087	1.05571	1.25792	1.23016	1.20005	1.69607	1.52996	1.02591	1.06941	1.39468	0.673221	1.08093	0.804064	1.05349	0.782354	1.0354	1.11066	0.970944	1.23154	1.04425	0.847926	-0.23799	0.0954902	0.368075
UQCRH	0.897035	0.636882	0.736797	0.915688	0.756539	0.85856	0.669349	1.26145	0.793486	0.71687	1.00184	0.518584	0.603657	0.483339	1.71167	1.0165	0.688678	1.05789	0.846013	0.401428	1.08465	0.910969	0.539304	0.840409	0.82189	0.977965	-0.0321449	0.878401	0.959205
LAMB1	0.882646	1.03044	0.834314	1.27061	1.15647	1.15405	1.37725	1.44406	0.9328	1.01936	1.02446	1.90807	1.00548	1.74776	0.802347	1.59092	0.999324	1.35214	1.14994	2.47698	1.65401	1.76155	2.24734	1.10241	1.55799	1.41326	0.499029	0.0512189	0.288411
LYN	0.893288	1.56788	1.36292	1.20402	1.33758	1.35023	0.888653	1.32083	1.15505	1.04725	1.32384	1.39943	0.998723	1.22958	1.25707	0.54376	0.726799	2.43901	0.94285	1.50254	0.971289	0.960159	1.07701	1.22287	1.17068	0.957328	-0.0629148	0.413411	0.695932
TPM2	0.561274	0.625784	0.64884	2.68876	0.865032	1.86964	0.619181	0.279321	0.444329	0.643519	0.344111	1.14158	1.00039	5.52527	0.250394	4.8521	0.853579	3.47789	1.72963	1.94198	1.33733	2.5752	9.12954	0.8718	2.81791	3.23229	1.69256	0.00862524	0.152229
FH	1.02495	0.631087	0.529171	0.698677	0.68864	0.757512	0.743578	1.52751	0.748211	0.884519	1.05194	0.346218	0.584075	0.390691	1.35315	1.47703	0.774013	1.01432	0.860506	0.447802	0.64375	0.448886	0.240533	0.844163	0.715081	0.847089	-0.239415	0.373007	0.666768
ERCC1	1.54897	1.46443	1.40566	0.981283	1.01073	1.75937	1.06122	0.996197	NA	1.02795	1.04618	0.80861	0.860935	1.49379	0.779383	0.880654	0.967261	0.897624	NA	NA	0.926667	1.10777	1.11277	1.2302	0.983546	0.799501	-0.322829	0.0232306	0.209297
RNASE1	1.55217	0.755112	1.09637	0.663869	0.82642	0.894234	NA	NA	NA	0.695051	0.356445	0.433175	0.599843	0.807691	NA	NA	NA	NA	NA	NA	0.588336	0.194079	NA	0.854959	0.524625	0.613625	-0.70457	0.0646664	0.315984
SP1	1.06986	1.3954	1.30605	0.815759	1.4404	0.54458	NA	NA	1.22737	0.957814	1.15944	1.39187	1.27772	0.698214	NA	NA	NA	NA	1.09954	0.911843	1.05551	1.47675	1.62089	1.10185	1.19154	1.0814	0.112898	0.547467	0.78716
COL1A2	0.721994	1.09352	0.871191	0.705918	1.15897	1.07806	1.03355	4.87217	2.07281	0.452598	0.830856	2.06648	1.0568	1.74323	0.59445	0.877423	0.520025	0.565039	0.851775	1.59856	4.35817	1.9885	1.37414	1.35379	1.46622	1.08305	0.115099	0.694703	0.872529
ANXA6	0.913194	0.884644	0.80004	1.51389	1.15098	1.14908	1.17386	0.620154	0.808621	1.21193	0.85196	1.32748	0.894517	2.14389	0.543858	2.24517	1.08611	1.67601	1.61799	1.97982	1.22295	1.53489	3.22385	1.00712	1.62471	1.61322	0.689943	0.00862524	0.152229
CD55	0.92915	0.94585	1.0918	0.10072	0.79646	1.29425	1.17736	1.51307	1.39467	1.1887	1.62875	1.34598	2.61105	1.26343	1.14228	0.872317	1.18354	0.618404	1.83755	1.17677	1.6115	1.42998	1.46324	1.09643	1.37967	1.25832	0.331503	0.154707	0.437918
SERPINA6	0.907987	0.885216	1.14323	0.895595	1.24193	1.23195	1.71664	1.05162	0.880868	0.793672	0.689931	1.35966	1.83454	1.78465	0.692654	1.43856	0.810456	1.88607	1.21288	2.02243	0.818077	1.82039	2.16418	1.03988	1.48705	1.43002	0.516037	0.0438791	0.266772
SLC3A2	0.994504	1.30195	0.917712	0.874956	1.06425	1.15934	1.0165	1.03121	1.2746	1.23663	1.5906	1.04255	1.01511	0.764529	1.0908	0.679162	1.1616	0.715894	0.84335	0.610718	0.74418	0.990558	0.699212	1.13293	0.863138	0.761862	-0.392399	0.00379873	0.143526
CELA2A	NA	NA	NA	NA	NA	NA	1.67491	5.31307	1.12527	0.50192	0.467591	NA	NA	NA	0.33453	0.532587	0.52883	0.524203	0.720376	1.11466	3.67492	1.75802	1.0049	1.81655	1.13256	0.623466	-0.681617	0.797203	0.925531
PFKM	0.94771	0.642021	0.80859	0.949321	0.974776	1.04895	0.779091	0.812593	0.710063	0.785414	0.674383	1.2199	0.745883	1.62986	0.82677	2.72078	1.01387	1.67072	1.3981	1.29964	1.12942	1.30092	2.83731	0.830265	1.48277	1.78589	0.836647	0.000545826	0.126611
HSP90AB1	0.951825	1.79531	1.28892	0.701393	0.941392	2.06551	0.698098	1.79834	1.46941	1.15291	2.05699	1.65544	1.3961	1.10041	1.53173	0.969802	0.982762	0.753128	1.07994	0.900922	1.05953	0.851521	0.965011	1.35637	1.10386	0.813832	-0.297197	0.346999	0.642893
SRPR	0.870716	0.811661	0.74742	0.751783	0.861287	0.74178	1.13112	0.846123	0.916194	1.26009	1.07908	0.730787	1.09665	0.482509	1.1548	1.18261	0.982904	1.17698	0.742568	0.542576	0.739984	0.709317	0.378914	0.910659	0.826716	0.907821	-0.13952	0.399223	0.687664
ASNS	0.891591	0.575053	0.624781	0.711727	0.887432	0.958251	0.757711	1.4049	0.832843	1.10755	1.76534	0.492501	0.587273	0.86105	1.56034	1.05388	0.824946	1.07977	0.906585	0.834846	0.864255	0.882255	0.788355	0.956107	0.894671	0.935743	-0.0958154	0.832752	0.937838
ELANE	0.598218	0.630377	0.754869	3.49548	0.658186	0.824906	0.90459	1.70521	1.53068	0.788416	1.47849	0.712337	2.88415	1.23121	2.10096	0.772017	0.695117	0.659501	0.724536	1.80779	1.65593	1.44724	0.836443	1.2154	1.29394	1.06462	0.0903328	0.607524	0.818686
MMP2	0.965256	1.33248	1.02152	1.20219	1.18977	1.43038	2.56153	1.23991	0.965855	0.773693	0.802816	1.82305	1.2571	3.18126	0.727217	1.47908	0.929229	1.36447	1.00603	4.78765	1.48417	1.75802	4.74832	1.22594	2.04547	1.66848	0.738535	0.068817	0.32101
GSTA2	1.22224	0.0679134	0.265559	0.502023	0.627762	0.377979	0.337873	0.0761367	0.410573	0.444009	0.0638475	0.115968	0.276333	0.0501633	0.148194	0.113922	0.660886	0.491807	0.346506	0.102083	0.577321	0.0192255	0.00869046	0.399629	0.242592	0.607042	-0.720132	0.287547	0.584737
SOD3	1.04356	0.930335	0.949912	1.21576	1.07999	1.02273	1.1811	0.976201	0.681196	0.813946	0.643246	1.23912	0.685398	1.74236	0.574405	1.8553	1.00398	1.65189	0.878866	1.38992	1.85265	1.74743	2.25415	0.957997	1.40629	1.46795	0.553799	0.0156603	0.177633
CTSG	0.618513	0.741214	0.8228	1.28365	0.915459	1.01564	1.43319	0.890413	1.05961	0.555421	0.876131	1.2337	1.93305	4.58965	0.905443	0.895656	0.562842	3.19738	0.887048	2.60785	1.62625	2.3341	2.71622	0.928368	1.95743	2.10847	1.07619	0.0187948	0.191301
HMBS	0.780072	2.52361	1.08824	0.656958	1.02277	1.12322	0.923549	1.16099	1.04562	1.25377	1.68583	1.34066	1.02354	1.17905	1.4451	0.816487	0.718898	1.08665	0.922027	1.61125	1.05582	1.34809	0.978777	1.20588	1.1272	0.934753	-0.0973433	1	1
LPA	0.619619	1.36055	0.672565	1.57992	1.27115	1.65341	2.14954	1.62527	NA	NA	NA	3.61433	0.610756	1.85626	0.428252	0.615482	0.678783	1.04905	NA	NA	NA	NA	NA	1.3665	1.2647	0.925502	-0.111693	0.335664	0.636097
PDHA1	0.845952	0.479099	0.459169	0.858568	0.695864	0.660142	0.815101	1.06805	0.62606	0.847028	0.752781	0.533501	0.671403	0.502558	1.09261	1.35644	0.951646	1.12053	0.869336	0.641806	0.869554	0.584323	0.270987	0.737074	0.788724	1.07007	0.0977103	0.626807	0.834919
PLEK	1.04224	0.8002	1.25684	1.85745	1.07886	1.05399	1.05627	1.49293	1.03858	1.39523	1.14234	1.48558	1.15891	1.32707	1.28388	0.72824	0.925327	0.768618	1.05637	0.560397	0.963738	1.707	1.29339	1.20136	1.10488	0.91969	-0.12078	0.466104	0.737081
CD14	1.01063	0.921959	1.12979	1.51805	1.02236	1.34531	1.31753	0.900693	1.0609	1.17398	0.945123	1.84426	0.990599	1.10658	1.09368	1.17126	1.05537	1.11751	1.23822	2.02468	1.09285	1.36986	1.57581	1.12239	1.30672	1.16423	0.219378	0.150667	0.430869
COL4A2	0.757843	0.699366	0.796266	0.880565	1.04665	0.840458	1.17001	4.16798	1.88237	0.456528	0.743428	1.81097	0.649386	1.43187	0.477858	0.755211	0.66142	0.694904	0.658776	0.725626	4.34209	2.12871	1.69139	1.22195	1.33568	1.09307	0.128391	0.65055	0.845822
CYC1	0.972953	0.839154	0.790432	0.812032	0.880022	0.824121	0.663783	1.2	0.750845	0.716575	0.84724	0.723664	0.748973	0.465782	1.91391	1.17949	0.89898	0.837914	0.815556	0.390719	0.993526	0.559824	0.198063	0.845196	0.810533	0.958989	-0.0604141	0.525399	0.770107
PTPRC	0.990998	0.5376	0.746981	1.87443	1.13289	0.959171	1.1505	0.789636	1.14478	1.67994	0.841463	1.04032	0.933211	1.04984	1.10231	0.613796	1.0336	0.963398	0.870928	1.01929	0.947476	1.24204	1.07163	1.07713	0.990653	0.919718	-0.120737	0.880112	0.959205
SNRPB2	0.977943	1.43335	1.3462	1.08136	1.02531	1.13734	1.09036	1.30136	0.888217	1.01183	1.37397	1.37764	0.966627	1.17489	1.21357	1.10057	1.27977	0.902029	1.0651	0.996702	1.18878	1.24097	1.26667	1.15157	1.14778	0.996709	-0.00475636	0.956633	0.992079
CFH	0.855151	0.965291	1.01224	1.13742	1.09124	1.13717	1.77724	0.927837	0.912032	1.02508	0.956572	1.65775	1.71408	1.41072	0.620953	1.3234	0.923276	1.42064	1.15301	2.95467	0.935823	2.49645	2.82246	1.07248	1.61944	1.50999	0.594542	0.0512189	0.288411
SNRNP70	0.983186	1.3471	1.19688	1.04717	1.07988	1.16771	1.01206	1.33652	1.20109	1.17044	1.65836	1.38481	1.09611	1.06526	1.33393	0.698279	1.07263	0.732197	0.998278	0.734695	1.07206	1.15368	1.20751	1.20004	1.04579	0.871463	-0.198489	0.0917015	0.360256
ITGA5	0.859195	0.906475	1.01131	1.04954	0.909642	1.43195	1.07186	0.908162	0.977586	0.914404	0.872227	1.22943	1.0328	3.01777	0.781327	2.47147	0.486683	2.4983	2.27692	1.81108	1.13884	1.5221	4.97136	0.992032	1.93651	1.95206	0.964997	0.0156056	0.177439
NFIC	1.08281	0.683129	1.00534	0.826227	1.09123	0.965486	1.16524	1.02396	1.3135	0.899103	1.47879	0.983917	0.92557	1.14378	1.10895	0.992804	1.12787	0.782795	1.13578	1.05831	1.07661	0.954938	0.891537	1.04862	1.01524	0.968166	-0.0466737	0.658902	0.852736
VIM	0.906957	0.886556	1.03434	1.4128	1.10247	1.2742	1.88883	0.725869	0.860015	1.34673	0.791412	1.64459	0.990182	2.74823	0.524816	1.67518	1.15868	1.33531	1.51517	2.20255	1.10859	1.94674	2.56094	1.11184	1.61758	1.45488	0.540897	0.032205	0.236905
SERPINF2	0.972144	0.966041	1.14001	1.33898	1.18316	1.559	1.44606	0.942762	0.869048	0.77344	0.703196	1.61654	1.10233	2.18334	0.724657	1.31909	0.760955	1.96797	1.12683	2.50058	1.15026	2.45249	2.35487	1.08126	1.60499	1.48437	0.569856	0.0792306	0.340073
RPS17	0.991922	1.00106	0.981456	0.812143	1.03669	0.86276	1.25659	0.928472	0.895723	1.43676	1.01089	0.976559	0.718226	0.826186	0.913087	0.755693	1.18094	0.77759	0.830603	0.870914	0.635436	0.958749	0.616858	1.0195	0.838403	0.822369	-0.282142	0.0188065	0.191301
GNAI3	0.894836	1.01275	0.995919	1.06763	0.953712	1.50683	0.89452	1.24924	1.02075	1.02226	1.22697	1.1583	1.12953	0.816005	1.13329	0.967237	0.94595	0.90895	0.998129	1.30795	1.19849	0.938664	0.911869	1.07686	1.03453	0.960694	-0.0578506	0.550353	0.789953
ANXA5	1.03578	0.736325	0.994541	0.883379	0.990649	1.05874	1.58803	0.820005	0.931292	1.20035	1.22575	1.33831	1.25553	1.52334	0.554496	1.1479	0.911589	1.29363	1.1909	1.80869	1.19864	1.04841	1.33341	1.04226	1.21707	1.16772	0.223699	0.138551	0.420209
RPSA	0.984199	1.02388	1.06045	0.907758	0.947125	0.866126	1.13031	1.02911	1.00215	1.28803	1.28364	0.97169	0.773772	0.779105	1.21951	0.86982	1.04914	0.840501	0.927767	0.949948	0.909363	1.06884	0.640406	1.04752	0.916655	0.875068	-0.192534	0.0432542	0.266772
CD63	1.28018	0.818903	0.992912	0.961545	1.04379	0.886927	1.25023	1.03739	1.28659	0.965031	0.637788	1.06707	1.30337	0.862592	0.997194	0.468181	0.950839	0.905348	0.777997	1.20851	0.634866	1.08455	0.290249	1.01466	0.879231	0.866526	-0.206686	0.212393	0.509183
MRPL3	1.0808	1.53249	1.35001	0.787539	1.09293	1.19679	0.982999	1.05529	0.961383	1.18794	1.33218	0.984369	0.867954	0.816714	1.27372	1.05147	1.243	0.797947	0.84087	1.04991	1.08889	1.30976	1.51361	1.14185	1.06985	0.936945	-0.0939633	0.436356	0.717153
SNRPA	0.963272	1.43107	1.26445	1.24216	1.00118	1.29846	0.916112	1.28443	1.08695	1.08768	1.45516	1.27321	1.01807	1.06049	1.53215	0.826094	1.15943	0.778035	1.17098	0.684327	0.905025	1.03585	0.955722	1.18463	1.03328	0.872241	-0.197201	0.0974275	0.37254
ENO2	0.808098	0.911944	0.866418	1.53209	0.976462	1.20979	0.76075	0.478355	0.713616	0.989944	0.616884	1.00095	0.786504	2.58828	0.851262	2.64322	0.898986	1.90648	1.10682	1.36251	1.29659	1.63752	2.61163	0.896759	1.55756	1.73688	0.796497	0.00862524	0.152229
ACAA1	0.940045	1.23259	1.26638	0.841537	0.8889	1.34509	0.937057	1.25426	1.04852	1.12347	1.31404	1.04063	1.04617	1.25787	1.44712	0.873197	1.04709	0.694115	1.01728	0.998726	1.38803	0.934681	0.712083	1.10835	1.03808	0.936598	-0.0944983	0.431342	0.712417
SRP19	0.932947	0.914832	1.12813	1.04236	1.3734	1.34048	1.2164	0.911145	0.803301	1.54363	1.07132	1.02479	1.04157	0.708433	0.966368	1.61559	1.37105	0.779965	1.06536	1.00597	0.638672	0.958425	0.587757	1.11618	0.980329	0.878291	-0.187228	0.230123	0.531597
GSTP1	1.73327	1.85527	1.73714	0.614936	0.915303	1.07153	0.796247	0.81461	0.995762	1.12129	0.5964	1.29172	1.24403	1.03326	0.685074	1.25002	1.16004	0.954239	1.18558	1.09451	0.758032	0.990042	1.22639	1.1138	1.07274	0.963142	-0.0541795	0.786978	0.919567
SNRPC	0.904791	1.15278	1.13439	0.908203	1.02342	1.13467	1.00363	1.80889	1.44688	1.22625	1.55519	0.805099	0.99485	1.25501	1.58442	0.714353	1.11528	0.357662	0.970399	0.871658	0.918897	0.906828	0.811646	1.20901	0.942176	0.779296	-0.359757	0.0396565	0.262171
CD48	NA	NA	NA	NA	1.00005	0.833467	1.06374	0.223249	0.914407	1.35707	0.482579	NA	NA	1.37315	0.686314	0.211293	1.12888	0.815543	0.800389	0.857029	0.886369	0.845979	0.527426	0.839223	0.813237	0.969036	-0.0453783	0.88374	0.961382
VIL1	1.00524	3.85302	1.54923	0.945785	1.60968	1.73257	0.602475	0.817537	2.72541	1.23967	0.936737	1.6469	0.908683	1.11965	0.570035	0.294592	1.05438	0.65271	1.21515	0.893155	1.2112	1.29126	2.09864	1.54703	1.0797	0.697915	-0.518877	0.287547	0.584737
LGALS1	0.845402	1.26732	0.837264	1.29046	1.09053	1.51033	1.68723	0.837739	0.700041	1.35916	0.813946	1.34866	1.14661	3.0516	0.615488	2.36585	1.03909	1.56586	1.76717	2.58242	1.08974	1.80475	3.84358	1.11267	1.85173	1.66422	0.734846	0.037418	0.252578
QDPR	1.12262	0.930228	0.99072	0.747246	0.920168	0.868643	0.898707	0.897568	0.827811	0.933426	0.933753	0.795733	0.790563	1.24949	0.94527	1.25702	0.93466	1.31973	1.05455	0.911234	0.879093	1.0046	1.06269	0.915535	1.01705	1.11088	0.151706	0.133549	0.411789
HMGB1	1.06256	1.73226	0.978319	1.18246	1.04457	1.38396	0.925398	1.1268	1.28693	1.32588	1.06731	1.09441	0.763856	1.13568	1.32553	0.623489	1.25742	0.542046	0.921644	0.375889	0.87593	1.02381	0.405517	1.1924	0.862102	0.722995	-0.467942	0.0100707	0.15293
RBP1	0.890773	3.63322	0.81591	1.08307	1.00105	0.777543	0.820494	0.915172	0.673491	0.943072	0.482041	1.15607	0.880494	1.20719	0.395968	1.58385	1.37533	2.58582	1.02983	1.99794	1.00127	1.21267	2.53523	1.09417	1.41347	1.29182	0.36941	0.0225002	0.204272
FBP1	1.12053	0.73832	0.948672	1.07392	0.882798	0.809455	0.622518	0.662501	0.787616	1.1539	0.261989	0.691734	0.741442	0.619969	0.729878	0.376726	1.0878	0.496296	0.634844	0.271138	0.459647	0.431675	0.315088	0.823838	0.571353	0.693526	-0.527979	0.0224829	0.204272
GNAO1	NA	NA	NA	NA	1.01084	1.36561	0.816179	0.664531	0.889591	0.823538	0.880299	NA	NA	2.40116	0.552989	1.80555	1.11945	1.93067	1.24688	0.873782	1.47494	1.41042	2.90194	0.921513	1.57178	1.70565	0.770322	0.0330111	0.241707
SPARC	1.03215	1.62353	1.07539	1.14751	1.02119	1.28828	2.77394	1.93807	0.868315	1.31848	1.47331	1.67008	1.63015	1.6063	0.866817	1.02589	0.890769	1.05152	1.35958	5.16334	0.960041	1.29541	1.67035	1.41456	1.59919	1.13052	0.176984	1	1
GSTM1	0.542505	1.38195	0.60906	0.19725	1.21528	0.840434	0.38406	2.36343	1.11108	0.824451	0.858536	0.390865	1.97637	0.44439	0.444845	1.89989	1.07287	1.94947	0.307609	0.713432	1.73663	0.51116	0.959405	0.938911	1.03391	1.10118	0.139052	0.975933	0.993664
unknown 1	1.13674	0.96885	0.964174	1.16142	NA	NA	0.872386	0.858891	0.772809	0.670051	2.08618	0.924491	1.0611	NA	0.571486	2.70246	1.07802	2.4023	1.38326	1.42081	1.14815	1.07196	2.76985	1.05461	1.50308	1.42525	0.511213	0.0951774	0.367501
unknown 3	1.09535	0.652236	0.624038	1.01278	0.795276	0.769328	0.910497	0.812716	0.876082	0.769069	1.19047	0.350166	0.568552	0.798074	0.895396	0.882333	0.887432	1.38161	0.871366	0.891371	1.02621	0.891908	0.980373	0.864349	0.868733	1.00507	0.00729784	0.961132	0.993664
CLTA	1.01697	1.05928	1.01421	0.924656	0.9206	0.897436	1.27039	1.14351	0.990655	1.18147	1.42464	1.0139	0.956394	0.989789	1.36168	0.72664	1.15715	0.604209	0.974227	1.15298	0.875187	1.04105	0.641324	1.07671	0.957878	0.889633	-0.168717	0.156474	0.440812
CLTB	1.23933	0.872178	1.20296	0.945082	0.89957	0.714881	1.1085	0.728008	0.912943	1.02531	0.831751	0.709482	0.893145	0.88528	0.695499	0.763532	1.19148	0.741109	0.939961	0.544834	0.630662	0.832662	0.965045	0.952773	0.816057	0.856508	-0.223462	0.0745729	0.336404
ANXA4	1.36641	1.52709	1.41282	1.02866	1.10685	1.29831	0.782444	0.857828	1.2179	1.00244	0.652323	0.944274	0.715789	1.12296	1.41037	0.562949	1.02391	0.828244	0.942807	0.355837	1.78923	0.756044	1.31999	1.11392	0.981035	0.880707	-0.183266	0.35687	0.653755
ANXA4-2	1.18657	1.43286	1.14923	0.979347	NA	NA	1.09372	0.773335	1.14521	0.896953	0.693448	1.156	0.825237	NA	1.06676	0.777988	0.973374	0.981309	0.862448	1.11457	1.68297	0.977301	1.13457	1.03896	1.05023	1.01084	0.0155593	0.916567	0.975554
CNP	1.09997	1.53162	1.02878	1.17726	1.02895	1.18644	0.930314	1.02824	0.928049	1.00879	1.29053	1.0592	1.01323	1.10625	1.11731	1.13194	1.05187	1.22125	1.00799	0.817725	1.09869	1.12549	1.23069	1.11263	1.0818	0.97229	-0.0405411	0.626174	0.834311
PDGFRB	0.849807	0.0835068	0.0759922	0.522394	0.570608	0.100914	0.7452	0.860376	0.716677	0.702166	0.601875	0.0879843	0.405091	NA	1.40084	0.735562	0.830138	0.692461	0.555979	0.171844	0.537971	0.246063	0.0595022	0.529956	0.520312	0.981802	-0.0264955	0.949435	0.987863
DLD	0.799151	0.342977	0.248192	0.724738	0.603024	0.516711	0.80394	1.26641	0.604838	0.735656	0.893456	0.274052	0.501352	0.200291	1.12559	0.983486	0.934736	0.888372	0.701749	0.535992	0.796099	0.638142	0.218619	0.685372	0.649874	0.948206	-0.0767283	0.774708	0.918591
HNRNPA1	0.980949	2.07636	1.38658	1.09611	1.01798	1.57818	0.946411	1.58305	1.36579	1.33149	1.99821	1.76958	1.14024	1.13043	1.77659	0.715849	1.11408	0.493475	1.02569	1.07753	0.885768	0.969465	0.70011	1.39646	1.06657	0.763762	-0.388804	0.0540913	0.297157
SNRPA1	1.02468	1.38587	1.0787	0.928225	1.14581	1.20597	0.969687	1.2681	1.03866	1.03652	1.23521	1.2657	0.966903	1.20569	1.22384	0.764946	1.14547	0.788174	1.02514	1.29078	1.03337	1.1154	0.848072	1.11977	1.05612	0.943163	-0.0844211	0.359152	0.65565
CTSH	1.23816	0.906122	1.19315	0.932143	1.08803	1.4306	1.20524	0.736514	0.975068	1.3632	0.592411	1.01133	1.04587	1.41492	0.53572	0.62724	1.29381	0.985458	1.02553	0.779425	0.837569	1.33729	0.872866	1.06006	0.980586	0.925031	-0.112427	0.481318	0.745919
COX6C	0.872687	0.364093	0.557014	0.726139	0.83665	0.498609	0.65638	0.874897	0.669874	0.75465	0.637539	0.375564	0.645888	0.242924	1.66694	0.877356	0.861576	0.709516	0.589486	0.25312	0.671342	0.305281	0.0152604	0.677139	0.601188	0.887835	-0.171636	0.379339	0.666768
C1S	1.1265	0.961917	0.963891	0.95787	1.04161	1.23226	1.77981	1.31755	1.08386	1.05614	1.10277	1.67558	1.41527	1.64847	0.817626	1.0257	0.981818	1.34965	1.17712	3.12868	1.05583	1.93071	2.30966	1.14765	1.54301	1.34449	0.42706	0.133549	0.411789
PARP1	0.933103	1.51466	1.14908	0.946529	1.16618	1.28268	0.900182	1.60216	1.09477	1.08292	1.33143	1.19277	0.960255	1.09009	0.910209	0.629683	1.05721	0.938856	1.02484	0.876911	1.03481	1.20392	0.693102	1.18216	0.967721	0.818608	-0.288756	0.0225655	0.204473
IFIT1	0.793171	0.827823	1.04258	1.02686	1.077	1.75568	0.85121	1.28078	0.948237	1.26204	1.85009	1.49244	1.93575	0.903744	2.50883	0.971722	0.965575	0.968011	1.18265	1.43671	1.05636	1.22567	1.96497	1.15595	1.38437	1.1976	0.260148	0.235117	0.531597
ALOX5	1.06835	0.836502	0.864526	1.54626	0.997022	0.908947	1.14301	0.878081	0.975707	1.30672	0.92282	1.12829	1.80465	1.5482	0.916173	0.981861	1.0091	1.01795	0.987222	1.51466	0.922333	1.24753	1.07826	1.04072	1.17968	1.13352	0.180816	0.133549	0.411789
UCHL1	0.949458	0.784831	0.831897	0.918027	1.03358	1.01106	1.62746	1.07522	0.570686	1.08365	0.536578	1.78098	0.987437	1.58141	0.571423	1.61474	0.993434	1.3929	1.04471	2.23483	0.84656	2.09825	3.27434	0.947495	1.53508	1.62015	0.696127	0.037418	0.252578
LTA4H	0.947224	0.953685	0.91457	1.10937	0.950144	0.870555	0.897664	0.960221	0.88615	1.05111	0.755783	0.979626	1.24892	0.909048	0.828726	1.36613	0.950871	1.30292	0.991297	1.10608	0.984434	0.785162	0.95251	0.936044	1.03381	1.10445	0.143325	0.150667	0.430869
ALDOC	1.11809	1.63977	0.994619	1.19541	0.904559	1.21688	0.875299	0.883721	1.00155	1.06814	0.938544	1.01096	0.965594	1.24526	1.254	1.30564	0.917391	1.05096	1.23364	1.24993	0.930305	1.07041	1.08353	1.07605	1.1098	1.03136	0.0445536	0.235117	0.531597
C4A	0.97723	1.08441	1.23998	1.15503	1.34157	1.3767	1.34457	0.824163	0.983527	0.76527	0.366102	1.69875	1.33016	2.24414	0.499903	0.869172	1.30176	1.2602	0.676611	3.27209	1.48828	1.48351	1.53799	1.04169	1.47188	1.41298	0.498738	0.0792306	0.340073
C4B	0.80104	1.03557	1.17547	0.676443	1.25322	1.32512	1.44937	0.988918	0.815556	1.10736	0.791182	1.85992	2.07429	1.96523	0.582784	1.45689	0.846403	2.20647	0.983693	3.6487	1.0317	1.85482	2.69202	1.03811	1.76691	1.70204	0.767264	0.0317437	0.234973
H2AFV	0.923848	0.954798	0.908403	1.00049	1.12616	1.30365	0.98738	0.634058	0.818569	1.22999	0.515852	0.905599	0.797922	1.2884	0.702066	0.201264	1.29004	0.677516	1.01251	0.407662	0.53278	1.08492	0.185157	0.945746	0.757152	0.800587	-0.320869	0.164064	0.452214
CISD3	NA	NA	NA	NA	0.995402	0.775158	1.06598	0.477524	0.592216	0.965156	0.656636	NA	NA	0.859281	0.527634	1.34146	1.05063	1.44195	0.840896	0.425091	0.715783	0.839959	1.05211	0.789725	0.90948	1.15164	0.203692	0.382048	0.670035
GSTT2B	NA	NA	NA	NA	NA	NA	0.809406	1.11226	0.807138	0.862812	1.37848	NA	NA	NA	0.95778	2.04347	1.03405	2.48044	0.945726	2.42593	1.31834	1.53909	1.92191	0.994018	1.62964	1.63944	0.713206	0.041958	0.266772
POTEJ	NA	NA	NA	NA	NA	NA	1.7324	1.31826	0.949372	0.890759	0.729799	NA	NA	NA	0.615114	1.50479	1.41399	1.91723	1.18215	1.4272	1.39029	2.08292	2.58168	1.12412	1.56837	1.3952	0.480476	0.116175	0.390616
PGA3	0.480562	0.0884291	0.0753024	0.645278	0.200383	0.0920632	0.315028	0.202112	0.165367	0.17458	0.0839127	0.150401	0.225935	0.0624152	0.279531	0.190192	0.531079	0.294633	0.196743	0.161236	0.200638	0.085461	0.0899781	0.229365	0.205687	0.896765	-0.157198	1	1
SAA1	0.355546	0.674901	0.771091	0.0749921	0.621278	1.02604	0.869628	1.00217	0.802078	0.697273	1.88553	1.29007	8.77324	0.697939	0.769197	NA	0.808015	1.05461	0.590787	9.39046	NA	1.14685	0.789477	0.79823	2.53107	3.17085	1.66487	0.132118	0.411789
SULT1A4	1.08668	0.901913	1.72153	1.3359	1.4841	1.09564	0.800325	0.819285	1.10442	0.891548	0.702891	0.751955	1.0002	1.30337	0.664892	0.428329	1.17724	0.616622	1.38325	0.931167	0.751975	0.781101	0.684218	1.08584	0.87286	0.803857	-0.314989	0.109144	0.390616
HSPA1B	1.05196	1.15865	0.920608	1.19122	0.791414	0.862947	0.826856	0.843283	0.797227	0.693573	1.28417	1.34582	0.950179	0.980658	0.782346	1.70981	1.20304	1.06007	1.13397	1.165	1.40653	1.05274	1.13679	0.947446	1.16058	1.22495	0.292728	0.0289869	0.230433
U2AF1	1.15747	1.85579	1.33174	0.980655	1.08413	1.15775	1.18281	1.04265	1.18426	1.1857	1.50634	1.60533	0.938795	1.09938	0.981515	1.59059	1.14579	0.947873	1.00363	1.00668	0.883035	1.41576	1.24656	1.24266	1.15541	0.929786	-0.10503	0.235117	0.531597
IGLC3	0.929148	0.796256	0.76308	1.82025	1.33341	0.523829	2.10484	0.547803	0.821761	1.02404	0.345784	0.956165	0.774109	1.37472	0.132922	0.322222	0.717443	0.600645	0.881399	1.72616	1.02817	1.56708	0.281118	1.00093	0.863513	0.862712	-0.213049	0.539488	0.78036
IGHV3303	0.750918	0.756674	0.655503	1.66344	NA	NA	2.87808	0.433972	0.909355	1.65196	0.631994	1.11958	0.698968	NA	0.311615	0.528708	1.08957	0.875767	1.17566	2.03932	0.941383	1.91535	1.01323	1.14799	1.06447	0.927248	-0.108973	0.7103	0.885068
unknown 6	1.13552	1.04183	1.17995	1.17993	0.926415	0.959967	0.953202	0.754423	0.888904	0.946862	0.837751	1.08517	0.758767	1.36184	0.778581	1.47673	1.00091	1.16116	1.16448	0.942224	0.990794	1.15125	1.47714	0.982251	1.11242	1.13252	0.179539	0.12407	0.402503
FDX1	0.998982	0.666842	0.896257	0.652	0.885755	1.18049	0.977672	1.12219	1.10779	1.20204	1.20034	0.695081	1.1112	1.03232	1.11231	0.898015	1.03866	1.08149	0.977421	0.96969	1.19917	1.15101	0.751241	0.990033	1.00147	1.01155	0.0165686	0.975933	0.993664
RNASE2	1.17304	0.97994	1.18214	1.08332	1.09433	0.841552	1.35757	0.983893	0.879249	0.809668	0.827767	0.843687	0.868283	1.11008	0.65872	1.11675	0.866103	1.36484	1.05415	1.9229	1.42172	1.99132	1.45814	1.01931	1.22306	1.19988	0.262894	0.235117	0.531597
TROVE2	0.991716	1.3795	0.980406	1.01399	1.0249	1.0857	1.15188	1.11211	0.899313	1.06808	1.42352	1.18637	1.1857	1.20924	1.09753	1.23876	0.955532	1.48278	1.13928	1.42762	1.25759	1.31117	1.43802	1.10283	1.24413	1.12813	0.173931	0.0446331	0.27007
GAA	1.63166	0.612196	1.49296	1.0299	1.06125	0.891557	1.71613	1.14028	0.910191	0.943257	1.13387	0.660408	0.875535	1.06911	0.904258	0.896605	0.967798	0.907112	0.871617	1.6344	0.708717	0.966735	0.636773	1.14211	0.924922	0.809834	-0.304302	0.059498	0.304766
RRAS	0.94923	0.807319	0.86722	1.21452	1.0446	1.03403	0.699748	0.570508	0.804	0.807238	0.604265	1.29234	0.86283	1.81208	0.617288	2.17689	1.28461	2.06645	1.67997	1.54169	1.79058	1.69793	3.81723	0.854789	1.71999	2.01218	1.00876	0.000736644	0.126611
HLA-C	0.745791	0.890644	0.816262	1.0895	1.3319	2.21263	0.867581	1.52264	0.998371	1.23449	1.21084	0.771606	1.49276	1.11492	1.9552	0.601505	0.567823	1.02212	0.973657	0.918496	1.44756	1.13661	1.67427	1.1746	1.13971	0.970293	-0.0435082	0.845296	0.94581
HIST1H1E	0.338873	0.497732	0.378331	2.4885	1.42713	0.731692	0.990917	0.543003	0.929216	1.03884	0.610386	1.08765	0.659912	1.62614	0.635169	0.166336	1.34509	0.881206	0.993331	0.288869	1.08615	1.22624	0.307182	0.906784	0.858607	0.946871	-0.0787607	0.832752	0.937838
DLAT	0.941417	0.620066	0.685876	0.748107	0.77225	0.724373	0.805486	0.927487	0.818065	0.936123	0.943039	0.630764	0.840224	0.655887	1.30836	1.38304	1.00192	0.987769	0.886839	0.446251	0.89713	0.6899	0.491856	0.811117	0.851663	1.04999	0.0703717	0.663096	0.854471
TXN	1.13367	1.4496	1.02224	0.780188	0.765861	1.57028	0.772753	1.23573	0.84914	1.04088	1.42886	0.85004	1.07266	0.880304	1.31471	0.967575	1.11306	0.838648	1.09788	0.600453	0.927624	0.987038	0.817599	1.09538	0.955633	0.872421	-0.196904	0.193519	0.488185
COX5B	0.884379	0.275724	0.387157	0.787774	0.678827	0.529711	0.793032	0.877897	0.591504	0.666502	0.64401	0.367203	0.52478	0.242995	1.37975	0.905506	0.930891	0.866653	0.588324	0.212376	0.789873	0.455119	0.183994	0.646956	0.620622	0.959296	-0.0599526	0.828595	0.937838
CTSA	0.957904	0.970378	1.06711	1.08456	1.04343	1.16435	1.33559	1.27844	1.23895	1.32301	1.4524	1.12643	1.4845	1.08245	1.11183	0.899476	1.03888	0.877049	0.988241	1.62166	1.03402	1.03908	1.01009	1.17419	1.10948	0.944884	-0.081791	0.235117	0.531597
MGST1	1.08963	1.14376	1.19418	0.790545	0.955159	1.53753	0.881061	1.30393	1.12022	0.680523	2.40828	0.95436	0.989022	0.622864	1.49643	0.565864	0.89796	0.838113	0.712703	0.0685845	0.911606	1.1513	0.64157	1.19135	0.820865	0.689023	-0.537375	0.037418	0.252578
C7	0.842487	0.760898	0.833489	1.76645	1.23261	1.29215	1.40112	0.872312	0.901543	0.808401	0.793164	1.51617	1.16597	2.17051	0.789584	1.35303	0.760076	2.4695	1.31566	2.85333	1.07256	1.6733	2.28649	1.04588	1.61885	1.54784	0.630256	0.059498	0.304766
PRKAR1A	0.834787	0.843381	0.700782	1.06395	0.935812	0.909591	1.18039	0.755918	0.740621	1.16106	0.836282	1.02824	0.879792	1.3595	0.777998	1.85282	0.918396	1.70339	1.31497	1.31786	0.738883	1.22559	2.84822	0.905689	1.33047	1.46902	0.55485	0.0268002	0.2219
CHGA	1.30299	0.266418	0.782412	0.506351	2.34458	0.520423	0.457257	0.0821636	0.69683	0.531675	0.304957	0.252219	0.50263	0.325007	0.164856	0.19391	0.487315	0.600047	0.553779	0.623494	0.440934	0.472066	0.728795	0.708733	0.445421	0.628475	-0.670072	0.346999	0.642893
ESD	1.15479	1.15696	1.12215	0.866282	0.884153	0.974612	0.922941	0.709881	0.789049	0.976145	0.436457	1.16799	0.860083	1.53923	0.916676	2.21855	0.968215	1.79274	1.29353	1.41239	1.20878	1.40601	1.88656	0.908493	1.38923	1.52916	0.612738	0.00258827	0.135078
HSPD1	0.875892	1.61555	0.981015	0.766089	0.815514	1.2796	0.624743	1.47453	0.910813	0.86624	2.25295	0.925639	0.814775	0.5621	2.40936	0.698581	1.11671	0.390503	0.966826	0.458915	1.04379	0.973963	0.494586	1.13299	0.904646	0.798455	-0.324716	0.235117	0.531597
CLU	1.31629	0.825476	0.885197	1.38772	0.96273	0.973242	1.49168	0.863659	0.955806	0.888439	0.716449	1.52365	1.01668	1.37255	0.939256	0.939072	0.937034	0.906183	0.822106	4.62168	0.980903	2.16716	1.35772	1.02424	1.46533	1.43065	0.516668	0.189587	0.482121
HSPA5	0.872872	0.619123	0.854116	0.70055	0.960573	0.741212	0.995048	0.832705	0.79804	1.37755	1.14015	0.74072	0.780475	0.457414	1.07244	0.352801	0.962818	0.5569	0.619098	0.289697	0.714068	0.983143	0.41781	0.899266	0.662282	0.736469	-0.441303	0.0257673	0.2219
LAMC1	0.855204	0.797269	0.884733	1.50058	1.27399	1.09127	1.23798	0.952608	0.890122	0.712448	0.692084	1.94585	0.885487	2.26332	0.614614	2.08556	1.24699	1.69931	1.12675	2.1038	2.41275	2.15192	2.77375	0.989845	1.77584	1.79406	0.843228	0.00562246	0.14406
ACP2	1.09585	0.856249	1.13718	0.965837	1.01375	0.881686	1.11029	0.909878	1.152	1.2121	1.0975	1.07456	1.27555	1.29085	1.28916	0.789344	1.20912	0.770307	0.928017	1.00827	1.04267	1.13729	1.12727	1.0393	1.07853	1.03775	0.0534573	0.544035	0.78406
HSPA8	1.07081	1.37462	1.24345	0.740691	0.985717	1.17146	0.986829	1.1216	1.03081	1.17395	1.59284	1.28081	1.26288	1.13323	1.32333	1.40122	0.977585	0.898362	1.19965	0.947823	0.870333	1.11878	1.14739	1.13571	1.13012	0.995076	-0.00712099	0.94758	0.986585
SLC2A1	0.742052	1.9932	0.899691	0.735125	NA	NA	0.830023	1.04137	1.82827	1.04143	2.05637	1.63618	2.08127	NA	2.40342	0.596588	1.07544	0.552353	0.812959	1.11103	0.893994	1.19878	1.23578	1.24084	1.23616	0.996234	-0.00544377	0.823756	0.937838
EPB41	1.04284	0.865606	1.04332	0.951866	1.0518	0.788742	0.990079	1.30863	1.02809	0.913221	1.33771	0.995724	0.864271	1.05977	1.23967	0.819171	1.12201	0.687708	1.05425	1.09011	1.05095	0.951642	1.04847	1.02926	0.998645	0.970252	-0.0435693	0.648682	0.845822
UMPS	1.0175	1.47699	1.19982	0.980848	1.08263	1.1913	0.927156	1.07911	0.978355	0.906915	1.30026	1.43934	1.00807	1.13419	1.19135	1.22853	1.10369	1.1016	1.0575	1.27597	1.135	0.811827	1.27882	1.10372	1.14716	1.03936	0.0556934	0.538695	0.780168
PDHB	0.830882	0.591514	0.47339	0.783255	0.638092	0.602781	0.849732	1.08919	0.620743	0.880459	0.786805	0.575231	0.693768	0.356602	1.18963	1.33162	1.01672	1.05629	0.782713	0.355683	0.815446	0.596488	0.354867	0.740622	0.760422	1.02674	0.0380639	0.858862	0.954697
DBT	0.73229	0.37083	0.320926	0.858409	0.533127	0.457682	0.87826	1.05642	0.497386	0.638363	0.784425	0.53132	0.675221	0.282299	1.00991	1.23733	1.01744	1.04699	0.606785	0.280897	0.694582	0.411366	0.194331	0.648011	0.665705	1.02731	0.0388662	0.886437	0.962149
ITGAM	0.992866	1.01029	0.961852	1.4116	0.928522	1.01261	0.968307	1.12921	1.23202	1.15032	1.20414	1.14274	1.82653	1.2761	1.84056	1.04078	0.929899	0.912986	1.0975	2.01892	1.21934	1.53658	1.15623	1.09107	1.33318	1.22191	0.289133	0.133549	0.411789
PYGB	1.09578	0.775576	1.29029	1.07116	0.910242	1.52168	0.724009	0.798612	0.838602	0.75611	1.15994	1.00736	0.949924	1.54063	1.5793	1.88982	1.0245	1.5428	1.93938	1.16053	1.48835	1.07345	2.23581	0.994727	1.45266	1.46036	0.54632	0.00500183	0.14406
PYGM	NA	NA	NA	NA	NA	NA	0.793745	0.627043	0.698175	0.573635	0.650772	NA	NA	NA	0.469165	2.33011	1.23231	1.84414	1.83343	1.33411	1.71906	1.48858	2.93816	0.668674	1.68767	2.52391	1.33566	0.00222342	0.135078
RALA	1.00213	1.1873	1.02309	0.794192	0.898375	1.32857	0.866273	1.30879	1.2036	0.925026	1.00477	1.19274	1.24763	0.909788	0.97659	1.04679	0.930566	0.888561	0.902981	0.975749	0.978144	0.770617	0.892698	1.04928	0.976071	0.930228	-0.104344	0.287815	0.58494
RALB	0.850233	0.82749	1.12732	0.973543	0.933895	1.36358	0.927085	0.961335	0.96135	1.00127	1.08839	0.77451	0.956129	1.17213	1.49249	0.863216	0.934388	1.01461	0.957199	1.4468	1.16196	1.07073	1.4728	1.00141	1.10975	1.10819	0.1482	0.316386	0.613321
SPTB	NA	NA	NA	NA	1.10127	1.26473	1.11749	1.26858	1.13454	0.89744	1.28361	NA	NA	1.56313	1.07216	0.982667	0.97693	0.959605	0.878661	1.59861	1.05135	1.41851	1.69755	1.15252	1.21992	1.05848	0.0819876	0.55598	0.794422
LAMP1	1.10388	1.32077	0.961203	1.40378	1.03024	1.04694	1.68938	1.31979	1.44467	1.12317	1.47066	1.21723	1.88267	1.28483	1.2145	0.833239	1.28347	0.556503	1.08983	1.21043	1.0812	1.28201	0.784588	1.26495	1.14337	0.903887	-0.145786	0.313314	0.613321
ACADM	0.951851	0.369258	0.653762	0.757235	0.728712	0.564017	0.850202	0.894481	0.619407	1.07424	0.521769	0.503759	0.755961	0.485923	1.21064	0.749716	0.889772	0.757793	0.703451	0.318176	0.876505	0.713141	0.615533	0.725903	0.715031	0.985023	-0.021771	0.905742	0.971025
TOP1	0.714778	0.986173	0.950152	1.24256	1.03111	2.26983	0.821598	1.78055	1.41436	0.99369	1.6767	1.43832	1.36954	1.34535	1.26949	0.71022	1.15224	0.755241	0.955295	0.984813	1.12899	1.46305	0.6913	1.26195	1.10532	0.87588	-0.191194	0.357635	0.654395
TOP2A	0.73903	7.09479	0.892367	0.774659	NA	NA	0.894118	1.93269	NA	NA	NA	1.47655	1.07657	NA	1.51425	0.637091	0.996053	1.00704	NA	NA	NA	NA	NA	2.05461	1.11793	0.544107	-0.878039	0.818182	0.937838
G6PD	1.11569	1.59799	1.0067	1.34218	1.05609	1.10329	1.13689	1.02234	1.16303	1.27731	1.08578	1.15718	1.35741	1.15083	0.984977	0.97778	0.958087	1.07161	0.927824	1.31172	1.06977	1.00858	0.850693	1.17339	1.06887	0.910924	-0.134597	0.141969	0.42354
UBL4A	1.00728	1.03433	1.12537	0.811024	1.10836	1.21247	0.968439	0.846384	1.03366	1.03124	1.13909	1.20878	1.25216	1.56745	0.667973	0.906276	0.884157	0.922773	1.11662	1.32562	1.05126	1.08122	1.04495	1.02888	1.08577	1.0553	0.0776493	0.47113	0.742706
PC	0.753068	0.506904	0.812625	0.791778	0.916252	0.900497	1.33658	1.39138	0.704407	0.827522	0.905548	0.912518	1.14276	1.17676	0.887961	0.579545	0.901873	1.39449	0.94309	1.10457	1.17929	1.16859	1.26198	0.895141	1.05445	1.17797	0.236307	0.128029	0.40945
DMD	1.01687	0.893307	0.910196	1.02232	0.844554	0.872468	0.742157	0.550377	0.850075	0.675585	0.787626	0.830071	1.47223	1.18628	0.560402	2.95865	0.816479	2.3194	1.79377	1.50978	1.53908	1.58247	4.06595	0.833231	1.71955	2.06371	1.04524	0.00862524	0.152229
MTHFD1	1.12168	1.13853	1.24781	0.981544	1.02681	1.22647	0.911172	1.04514	1.1053	1.02726	1.72314	1.04516	1.03501	0.91709	1.50389	0.959758	0.918967	0.895393	1.01899	1.00468	1.14242	0.882995	1.08666	1.14135	1.03425	0.906163	-0.142157	0.103709	0.381447
EPX	0.929625	0.548656	0.947359	1.54802	1.78805	0.715238	0.871965	1.27427	1.61852	0.577992	0.6105	1.32864	1.51897	1.31236	0.961323	0.596106	0.644766	1.18966	0.661621	1.11533	2.34406	2.28484	0.725179	1.03911	1.22357	1.17752	0.235751	0.449137	0.720979
IGF2R	1.13621	2.01861	1.40397	1.21848	1.06996	1.54448	1.33652	1.01725	1.02652	1.12927	1.76297	1.66251	1.43498	1.34641	1.05091	1.48877	1.05246	1.10633	1.14742	1.4886	0.967537	1.08997	1.24455	1.33311	1.2567	0.942683	-0.0851548	0.785949	0.918591
ADH5	1.03795	0.688583	0.983442	0.828606	1.05343	1.05318	0.836641	0.60489	0.756485	0.856508	0.699053	1.17926	1.32971	1.57017	0.599059	2.15252	0.832153	1.88466	1.22773	1.39647	1.38775	1.42914	2.02315	0.854434	1.41765	1.65917	0.730458	0.00124052	0.126611
PRPS2	1.02975	1.19144	0.904844	0.95944	0.880754	0.830078	1.0541	1.15576	0.953401	0.888468	1.11529	1.08228	0.893648	0.668108	1.1805	0.880052	1.04467	0.880462	0.761717	0.609715	0.706951	0.620176	0.184843	0.996667	0.79276	0.795411	-0.330227	0.0268002	0.2219
PABPC1	0.99664	1.26656	1.22938	0.843536	1.02458	1.2054	1.02556	1.16658	1.08907	1.26738	1.33179	1.18109	1.12001	0.949854	1.32689	0.949493	1.07468	0.732899	1.10751	0.990315	0.848214	1.17707	0.828907	1.1315	1.02391	0.904916	-0.144144	0.121611	0.397802
PCNA	0.996719	1.63575	1.41506	0.89047	1.02272	1.46314	0.727624	2.02312	1.6583	1.1291	2.19102	1.74027	1.15688	1.20168	1.85266	0.708106	0.990068	0.77591	1.15124	1.05435	1.38051	0.916238	0.902781	1.37755	1.15256	0.836673	-0.257264	0.215005	0.512847
COX6A1	0.865724	0.621774	0.656063	0.747641	0.689099	0.650289	0.920145	0.855553	1.14464	0.898251	0.874926	0.588633	0.669076	0.424958	1.27027	1.17475	1.17228	0.825598	0.63439	0.389751	0.669487	0.332414	0.107757	0.811282	0.688281	0.848387	-0.237206	0.30309	0.603396
HARS	0.973646	1.00768	0.955784	1.0343	0.974727	1.01808	0.974622	1.23079	0.920407	1.13106	1.22747	1.0244	0.895692	0.930858	1.07273	1.38767	0.881086	1.08921	1.12818	1.10888	0.930664	0.975207	1.17179	1.04078	1.0497	1.00857	0.0123115	0.867238	0.958868
FABP2	0.87385	0.430855	2.28176	0.437495	3.22556	1.1759	0.588223	0.739567	NA	NA	NA	0.398371	0.5791	1.25526	0.272215	0.0119303	1.08455	0.420995	NA	NA	NA	NA	NA	1.21915	0.574633	0.471338	-1.08517	0.0938617	0.365012
COL6A1	0.922309	0.633159	0.951713	1.26803	1.25296	0.981042	0.895232	2.0463	1.42601	0.592239	0.690039	1.55109	0.939091	2.28155	0.512277	1.18846	0.933692	1.24328	0.865932	1.14142	2.93896	1.68984	2.11465	1.05991	1.45002	1.36806	0.452128	0.211497	0.507549
COL6A2	0.852397	0.62795	0.92908	1.25533	1.35894	0.910892	0.908738	1.6358	1.26042	0.636602	0.693067	1.73	0.928242	2.36887	0.581691	1.24584	1.0702	1.28849	0.936776	1.3089	2.47832	1.85353	2.50434	1.00629	1.5246	1.51507	0.599383	0.037418	0.252578
COL6A3	0.82153	0.616508	0.909104	1.34682	1.30236	1.02873	1.25505	1.53418	1.23123	0.682662	0.698575	1.77147	0.975386	2.68412	0.518624	1.04788	1.0277	1.78606	0.936765	1.74834	2.27349	1.9501	2.52378	1.03879	1.60364	1.54375	0.626443	0.0219139	0.204272
COL6A3-4	1.02004	0.609202	1.05001	1.51647	1.0786	0.994054	1.31379	1.03828	1.2655	0.609309	0.585717	1.76443	0.795502	2.86012	0.599953	0.997875	1.131	2.70827	0.984056	2.21538	2.18589	2.46267	2.87666	1.00736	1.79848	1.78534	0.836199	0.068817	0.32101
SLC25A4	0.675581	0.165748	0.159136	0.722134	0.379724	0.138157	0.758524	0.793066	0.405245	0.462476	0.162174	0.217471	0.401558	0.113545	0.672679	2.78038	1.20993	1.76564	1.03828	0.575663	0.697624	0.354449	0.206874	0.43836	0.836175	1.9075	0.931687	0.316386	0.613321
SLC25A6	0.863627	0.597297	0.269704	0.697997	0.639345	0.40831	0.778469	1.03593	0.685269	0.744686	0.40041	0.260286	0.61044	0.238261	1.4271	1.22977	0.995757	0.818667	0.788606	0.198795	0.614433	0.285884	0.170307	0.647368	0.636525	0.983252	-0.0243672	0.939164	0.982426
IMPDH2	0.872909	1.51263	1.23368	1.10826	1.10604	1.23103	1.0065	1.15343	1.38136	1.17552	1.73163	1.69953	1.29049	1.11253	1.29894	1.01642	0.961527	0.924329	1.204	1.20396	1.33433	1.30994	1.24234	1.22845	1.21653	0.990292	-0.0140747	0.899846	0.966675
TPR	1.00812	1.53206	1.10801	1.10092	0.992891	1.135	1.13167	1.3257	1.19042	1.11595	1.26895	1.38628	1.15592	1.16183	1.33423	0.862579	0.98926	0.966427	1.0509	1.22192	1.21382	1.39394	1.35526	1.17361	1.17436	1.00064	0.000929121	0.991374	1
CKB	0.572858	0.210399	0.205644	0.731988	0.441696	0.349473	0.449644	0.338235	0.322437	0.382408	0.242865	0.219797	0.391012	0.304452	0.325623	5.65861	0.634214	2.64236	1.2383	0.549406	0.762099	0.647262	1.08071	0.38615	1.20449	3.11922	1.64119	0.037418	0.252578
ANXA3	1.18986	0.585336	0.985275	0.778289	0.618298	0.801522	0.53234	0.587717	0.73912	0.599711	0.822461	0.598312	1.99216	0.520058	0.946463	1.52004	1.24186	0.863439	0.899158	0.594369	0.754096	0.55951	0.427715	0.749085	0.909765	1.2145	0.280365	0.694703	0.872529
CKMT1A	1.3738	2.33322	1.52243	0.641643	1.07064	1.3397	0.606204	0.768222	1.02029	0.707602	0.658489	0.787536	0.720594	0.937472	1.23413	0.204313	0.797523	0.95724	0.77888	0.508727	0.97076	0.562194	0.423366	1.09475	0.740228	0.676162	-0.564558	0.133549	0.411789
GZMA	1.07052	0.751691	1.04292	1.81635	1.48334	1.51009	NA	NA	NA	1.26074	1.22447	1.14911	0.649228	0.893012	NA	NA	NA	NA	NA	NA	1.22305	1.53522	1.10112	1.27001	1.09179	0.859668	-0.218148	0.31471	0.613321
BCKDHA	0.846791	0.727621	0.673996	1.08541	0.798588	0.811442	0.937965	0.959412	0.678287	0.799034	0.701119	0.767617	0.81502	0.723504	0.834341	0.836235	1.08718	1.00863	0.662072	0.475966	0.7126	0.571392	NA	0.81997	0.772232	0.941781	-0.086536	0.479245	0.745919
RNASE3	0.861058	0.65534	0.981204	1.00431	1.82968	0.855083	1.05645	1.07319	1.39731	0.814599	0.649148	0.600303	0.996886	1.65752	0.881513	0.752998	0.822961	0.692995	0.68483	1.25106	1.06113	1.62658	0.105587	1.01613	0.927863	0.913139	-0.131094	0.593185	0.818686
ACTN1	0.804274	1.17172	0.892597	1.694	0.977626	1.55211	0.842647	0.569255	0.769382	0.982878	0.689336	1.4275	1.37837	3.23002	0.499637	3.79905	1.09213	2.33082	2.22714	2.57032	1.37461	1.8127	6.22653	0.995075	2.33074	2.34227	1.22791	0.00356045	0.139181
ACE	1.27707	1.21584	0.868485	0.636036	1.05116	1.33076	1.28729	1.02081	0.988669	1.31799	0.750084	1.66452	1.02649	1.04595	0.978688	0.0635067	0.954062	0.769033	1.03011	1.38145	1.02263	0.919446	0.391729	1.06765	0.937301	0.877907	-0.18786	0.360832	0.657195
CDH1	1.31258	1.26409	1.42669	0.716448	0.849091	0.837002	0.521048	1.14189	1.05256	0.655883	0.810296	0.826533	0.98152	0.514038	1.32101	0.609396	1.1023	0.574574	0.738086	0.174768	0.918392	0.542436	0.405269	0.962507	0.725694	0.753962	-0.407437	0.0791885	0.340073
SRC	1.20849	1.17139	1.20382	1.03574	0.961225	1.29378	0.799925	1.29774	1.22493	0.94009	1.16847	1.01691	0.987394	0.902078	1.07459	0.844034	1.00945	0.948465	0.755273	0.99196	1.2719	0.886607	1.01173	1.11869	0.975033	0.871583	-0.198289	0.0297095	0.233431
PEPD	1.18302	1.23444	1.19113	1.0434	1.151	1.14552	1.17447	1.02893	1.11456	1.13351	1.22219	1.69997	0.90567	1.32872	0.983202	0.957701	1.00311	1.07133	1.15316	1.41884	1.3215	1.22685	1.23849	1.14747	1.19238	1.03914	0.0553864	0.527809	0.772682
XRCC6	1.03532	1.72681	1.2493	0.947191	1.03553	1.16603	0.965484	1.23767	1.08702	0.978454	1.16443	1.34561	1.02878	1.01431	1.40805	0.869106	0.944959	0.834213	0.939734	0.663699	0.973835	0.887581	0.56037	1.14484	0.955854	0.834924	-0.260284	0.062376	0.309553
XRCC5	1.00549	1.71182	1.2251	0.964295	1.00919	1.28405	1.01864	1.05984	1.18874	1.23427	1.15993	1.36752	1.05254	1.04989	1.38687	0.819129	0.970847	1.08186	1.02836	1.0682	1.00621	0.848553	0.610555	1.16922	1.02421	0.875982	-0.191028	0.116779	0.390616
COX4I1	0.860586	0.34338	0.344621	0.654487	0.708849	0.476049	0.651166	0.854072	0.629166	0.696322	0.681786	0.273129	0.576404	0.281146	1.41227	1.10551	0.869863	0.983239	0.667101	0.384985	0.820756	0.469275	0.200734	0.627317	0.670368	1.06863	0.0957599	0.726286	0.898127
IFITM1	1.00168	0.964955	1.17865	1.33707	1.17284	1.56499	1.28244	1.12032	1.60735	1.07783	2.48889	1.26484	1.21537	1.09791	3.37091	0.498843	0.980996	0.358334	0.922314	1.78002	0.959662	1.12942	1.8092	1.34518	1.28232	0.953266	-0.0690495	0.379339	0.666768
IFI30	1.09846	1.11182	0.954155	1.66275	1.28637	2.1249	1.23256	1.12218	1.49006	1.53385	1.42624	1.25269	1.34688	1.07128	1.55141	0.684436	1.12616	0.796065	0.804903	1.37934	1.37007	1.56318	0.994401	1.36758	1.16173	0.849484	-0.235341	0.133897	0.412594
LAMP2	1.27851	0.912748	0.651354	0.823199	0.783824	0.580874	1.39764	1.4198	1.10304	1.01915	0.904807	0.794048	1.00168	0.561467	1.5294	0.55779	0.979093	0.565367	0.790425	0.982978	0.744803	0.866046	0.531453	0.988632	0.82538	0.834871	-0.260375	0.183326	0.47957
RNH1	1.01454	0.904542	1.02149	1.19006	0.9274	1.03059	1.17745	0.846947	0.900886	1.16869	0.94448	1.14466	0.87411	1.2434	0.845979	1.62625	0.912712	1.49907	1.22929	1.44271	1.01677	1.22809	1.62364	1.01155	1.22389	1.20991	0.274904	0.0792306	0.340073
CYBA	0.936067	1.31889	1.21033	1.69521	1.91513	1.52944	0.726724	0.79217	0.942705	1.52048	1.44002	1.46461	1.28647	0.815374	1.3758	2.9098	0.552718	2.23512	1.63366	1.52544	1.27966	1.43106	1.37656	1.2752	1.49052	1.16886	0.2251	0.31918	0.617473
NCAM1	0.927763	0.422744	0.626529	1.09015	0.919563	0.698018	0.723815	0.359811	0.77947	0.617447	0.639937	0.69723	0.723999	1.30977	0.412537	2.05226	0.768955	2.14438	0.9638	1.06302	1.29468	0.993039	1.9938	0.709568	1.20146	1.69322	0.759772	0.0156056	0.177439
VCAN	0.929095	1.95417	1.04723	1.16597	0.859755	1.14438	1.1976	2.97575	1.08535	1.06589	1.25245	2.24558	1.62728	1.68192	0.649873	0.969004	0.976075	0.907448	1.20065	3.63771	1.59422	1.46285	2.89885	1.33433	1.65429	1.23979	0.310094	0.413411	0.695932
ITGA4	NA	NA	NA	NA	NA	NA	1.14942	1.15907	1.20535	1.72605	1.30417	NA	NA	NA	1.20565	0.834095	1.19669	0.999553	1.09227	1.58262	1.02583	1.21614	1.08303	1.30881	1.13732	0.868971	-0.202621	0.220245	0.520619
EEF2	1.01029	1.5263	1.24818	0.791348	1.07285	0.86019	0.97327	1.08222	1.08694	1.28459	1.61752	1.12861	0.993915	0.686087	1.25446	0.819479	0.89659	0.857375	0.824919	0.839526	0.751429	0.761579	0.572448	1.14125	0.865534	0.758412	-0.398946	0.00922751	0.15293
PDIA4	1.13217	0.924827	1.31265	0.857781	1.00012	0.607268	0.873718	0.719963	0.863783	1.26551	0.955867	0.781084	0.662616	0.623252	0.627098	0.382746	0.986167	0.628107	0.588519	0.28622	0.486311	0.707171	0.37044	0.955787	0.594144	0.621628	-0.685876	0.000394791	0.126611
C6	0.88515	0.945155	0.991709	1.29477	1.03144	1.81661	1.56279	1.42531	1.01957	0.968076	1.17451	1.13469	1.40034	1.42834	0.959621	0.91291	0.825433	1.21074	1.10683	3.26033	0.968014	2.32825	2.13928	1.19228	1.4729	1.23536	0.304935	0.65055	0.845822
P4HA1	0.915284	2.44468	1.1211	1.05556	0.937301	1.22221	1.7841	1.29832	1.0357	1.19782	2.05503	1.50928	1.39101	1.26894	1.68642	0.944804	0.728302	1.11738	1.1327	2.9324	0.891614	1.41386	1.04594	1.36974	1.33855	0.977234	-0.0332246	0.927908	0.975985
TPT1	0.986405	1.8675	1.02488	0.865902	0.960955	1.22891	1.12728	1.04715	1.00697	1.11928	0.989527	1.44823	1.13824	1.19958	0.800064	1.55052	1.00501	1.07447	1.16525	1.54162	1.06002	1.32988	1.28006	1.11134	1.21608	1.09425	0.129936	0.0792306	0.340073
ALAD	0.957143	0.841118	0.850358	1.08158	0.860939	0.817858	0.871864	0.776041	0.769576	0.77528	0.633835	0.888184	0.913127	1.00695	0.707357	1.53212	1.01291	1.22981	0.855989	0.680162	0.966873	0.955661	1.29633	0.839599	1.00379	1.19556	0.257685	0.0438791	0.266772
PRG2	1.61062	0.773383	1.21467	1.0924	2.3902	0.809976	1.045	1.04461	1.07056	0.719412	0.650902	1.28038	0.88931	1.26493	0.742887	1.22509	0.832602	1.64482	0.837619	0.937169	1.75018	1.44507	0.805548	1.12925	1.13797	1.00772	0.0110967	0.525399	0.770107
HLA-E	1.10885	0.970744	1.08818	1.23998	1.0368	1.26642	1.28825	1.06466	1.39852	1.35919	1.0665	0.995875	1.10555	1.08987	1.58125	1.0961	0.784736	1.29513	0.885517	0.702234	1.03435	1.11245	2.20279	1.17164	1.15715	0.987633	-0.0179531	0.486503	0.745919
HLA-DRB4	NA	NA	NA	NA	NA	NA	1.24256	1.51501	0.679295	1.24593	1.03418	NA	NA	NA	1.81497	0.948494	0.566569	1.00064	0.630813	2.66776	2.23848	1.62803	1.65707	1.1434	1.46143	1.27815	0.354052	0.277304	0.579093
LCP1	1.02469	0.756055	0.848549	2.02251	1.17112	1.19028	1.39587	0.75995	1.11332	1.74129	0.755815	1.2195	1.21622	1.24965	1.04285	0.70581	1.14741	1.21381	0.966965	1.00859	0.869257	1.45352	1.01406	1.16177	1.0923	0.940207	-0.0889491	0.927908	0.975985
PLS3	0.993996	1.24651	0.924017	1.11419	0.881978	1.10257	1.57688	1.24174	0.97043	1.00181	1.36491	1.19703	1.09456	0.973041	0.947779	0.874804	1.13174	1.15772	0.994233	1.92168	1.01181	1.22384	1.21202	1.129	1.14502	1.01419	0.0203272	0.975933	0.993664
APEH	1.11148	0.992934	1.169	1.02238	0.987929	0.994412	0.920488	0.800911	0.92644	1.00163	1.24073	0.808803	0.925077	0.816441	0.970503	1.11286	0.912838	1.10058	0.851168	0.338318	0.878367	0.998497	0.857506	1.0153	0.880913	0.867636	-0.204838	0.0512189	0.288411
ETFA	1.01289	1.00535	0.852505	0.788224	0.734668	0.608469	0.922277	1.00326	0.702909	0.888218	1.08202	0.793304	0.627514	0.425782	1.26364	0.91321	0.930571	0.884112	0.757559	0.337891	0.727953	0.664096	0.364561	0.8728	0.724183	0.829724	-0.269296	0.113741	0.390616
GYS1	0.980459	1.04363	0.953629	0.869205	0.952748	1.09788	0.995202	1.18399	0.986515	1.03733	1.36813	0.807107	0.944924	1.10435	1.07568	1.27505	1.15227	1.01433	1.03207	1.2308	0.952408	1.02429	1.53605	1.04261	1.09578	1.05099	0.0717556	0.525399	0.770107
PRKAR2A	0.998563	0.946491	0.972486	0.957754	0.821947	0.80463	0.954114	1.01172	0.825711	0.959872	0.853803	0.829825	0.905074	0.938706	0.957023	1.77669	0.934394	1.21229	1.26263	1.04875	1.12065	1.18232	1.61828	0.918826	1.14889	1.25038	0.32237	0.0512189	0.288411
GTF2F2	0.958244	1.81549	1.21737	1.38589	1.07295	2.12044	0.897745	1.07703	1.23245	1.39422	1.51899	1.20725	0.96583	0.967988	1.11988	1.28861	1.03921	1.28093	1.0274	1.06491	1.21975	1.20877	0.963958	1.33553	1.11287	0.833282	-0.263123	0.133549	0.411789
CD59	1.19585	1.01021	1.1553	1.13626	1.26576	1.27047	1.14936	0.963199	0.881052	0.918921	0.583646	1.57922	0.941855	1.52752	0.560187	1.38536	1.11807	1.185	1.15373	1.59343	1.52122	1.49565	2.07637	1.04818	1.3448	1.28298	0.3595	0.0321442	0.236905
CTSE	2.775	0.338524	2.06238	0.362689	0.532185	0.265493	0.36586	0.081812	0.615419	0.820308	0.0638711	0.127717	0.288947	0.188482	0.254927	0.0999314	0.413031	0.393925	0.418024	0.0843255	0.228569	0.354365	0.12794	0.753049	0.248349	0.329791	-1.60038	0.103709	0.381447
MIF	1.08691	1.33188	0.837917	1.3177	1.18209	0.521164	0.932216	0.876282	0.746594	1.47905	1.04389	1.54332	0.989587	0.865245	1.23821	1.84278	1.07835	1.3963	0.970587	1.88329	0.530549	1.07766	1.18903	1.03234	1.21708	1.17895	0.237508	0.210823	0.507549
FOLR2	0.985448	0.561171	0.87166	1.1961	1.09289	0.984394	1.32659	0.320923	0.705163	0.970321	0.604932	1.27359	0.891504	1.42223	0.415169	1.65261	1.04293	1.09951	1.1497	0.677332	0.695109	1.39528	1.755	0.874509	1.1225	1.28357	0.360167	0.108879	0.390616
CD99	1.05944	0.816727	1.05148	1.37682	1.09319	0.915869	1.15806	1.51201	1.0176	1.30116	0.216247	1.70793	0.560999	1.48651	0.650556	1.12006	1.09944	1.31875	1.35828	1.75004	1.31875	1.24853	1.66069	1.04715	1.27338	1.21605	0.282198	0.146476	0.430869
PRKCSH	1.10521	0.981673	1.09243	0.912387	0.923196	1.14499	1.08475	1.6927	1.42153	1.29579	1.10639	0.889151	0.950328	0.929833	1.03968	0.708501	0.924929	0.71137	0.878093	0.846777	0.952091	1.19872	0.81196	1.1601	0.903452	0.778774	-0.360723	0.00279866	0.135078
HCLS1	0.944561	0.734983	0.904217	2.28382	1.2181	0.939402	1.1261	0.986756	1.02673	1.78327	1.10833	1.11295	0.973732	1.18643	1.03153	0.977333	1.0453	1.21401	1.1412	0.917083	0.987552	1.05102	1.069	1.18693	1.05893	0.892155	-0.164633	0.832752	0.937838
FDPS	1.04177	1.47026	1.04311	1.22465	1.0147	1.46537	0.72484	1.28286	1.15235	0.996433	1.14066	0.964318	1.07882	1.41272	0.747256	1.05596	0.83626	1.03331	0.970739	1.00684	0.933655	0.895313	1.06256	1.14155	0.999812	0.875841	-0.19126	0.0951353	0.367501
CPM	NA	NA	NA	NA	1.03688	1.43103	1.07939	0.772138	0.755765	1.41792	0.955824	NA	NA	2.61862	0.808566	0.797058	1.08379	0.6324	0.725378	1.20057	0.866406	0.9511	0.993682	1.06414	1.06776	1.0034	0.00490095	0.536199	0.777744
COX7A2	0.827893	0.311761	0.289974	0.893068	0.636612	0.629222	0.525358	0.671101	0.477937	0.604395	0.471506	0.374153	0.617326	1.04309	1.45593	2.50259	0.777125	1.22817	0.544653	0.142368	0.665693	0.196362	0.499678	0.576257	0.837261	1.45293	0.538966	0.486503	0.745919
SI	1.31141	0.554733	1.27554	1.10218	1.73002	1.08101	0.617609	0.461022	1.41153	NA	NA	0.482645	0.94179	1.39622	0.314047	0.222608	0.966163	0.742105	1.28634	1.39093	NA	NA	NA	1.06056	0.860316	0.81119	-0.301889	0.350711	0.646731
NID1	0.887184	0.741912	0.83936	1.4105	1.24416	1.03327	1.16917	0.79964	0.783522	0.764822	0.62816	1.58211	0.907193	2.2615	0.52894	2.36318	1.40082	1.68795	1.19678	2.01532	1.79378	2.02533	2.75691	0.936519	1.70998	1.82589	0.868603	0.00148356	0.133971
AKR1A1	1.20851	0.726723	1.02346	0.938987	0.891168	0.749631	1.09567	0.846233	0.831794	1.22803	0.825638	0.705139	0.837598	0.49916	0.562727	0.657037	0.940066	1.01978	0.780824	0.646874	0.641259	0.541096	0.366799	0.94235	0.683196	0.724992	-0.463964	0.00247137	0.135078
PLA2G2A	0.73714	0.926999	0.86446	0.462747	2.0093	1.71585	0.985614	3.54965	2.92576	0.587948	0.917833	3.91326	0.857413	1.36244	0.394743	0.748876	0.548703	0.725589	1.99264	1.87418	2.61984	2.6281	1.41721	1.42576	1.59025	1.11537	0.157527	0.927908	0.975985
PKM	0.747584	0.970828	0.783003	1.47484	1.04259	1.09166	0.81425	0.60575	0.721932	0.849157	0.439972	1.54029	0.862612	2.11413	0.340239	5.00737	0.868042	1.87181	2.09255	1.61537	2.03176	1.80408	4.66172	0.867415	2.0675	2.38351	1.25309	0.00279866	0.135078
HSP90B1	1.05094	0.820787	1.17582	0.891092	1.01085	0.805578	0.865508	0.878752	0.927998	1.74283	0.809584	0.990295	0.847561	0.656034	0.727866	0.228435	0.923685	0.468013	0.639289	0.242966	0.512658	1.01435	0.321756	0.998159	0.631075	0.632239	-0.661458	0.00450565	0.143526
MYL6B	NA	NA	NA	NA	NA	NA	1.14354	0.871686	0.803403	0.94953	0.816621	NA	NA	NA	0.826382	1.56165	1.26434	1.60863	1.02159	1.18177	1.12355	1.57065	1.69324	0.916957	1.31686	1.43613	0.522181	0.00572064	0.14409
SNRPB	1.03799	1.67722	1.18442	0.85503	0.971742	0.715192	0.859424	1.35414	1.26557	1.01667	1.85572	1.24645	1.02652	1.06873	1.70609	0.860142	1.19205	0.718416	1.02457	0.814748	1.22439	1.32282	1.07386	1.16301	1.10656	0.951467	-0.0717744	0.671394	0.861322
IDE	1.09065	1.43794	1.30621	0.993306	0.994462	1.02635	1.14136	1.10255	1.3054	1.05205	1.31111	1.11061	0.945307	0.906014	0.925919	1.20875	0.866082	1.11815	1.01523	1.05705	0.988734	0.921517	1.53517	1.16013	1.04988	0.904968	-0.144061	0.132416	0.411789
MMP9	0.839629	0.907377	1.03694	0.508614	0.84137	0.968308	0.889955	1.97491	1.52946	0.919829	1.67847	1.15283	3.59868	1.39116	1.6599	0.719609	0.702482	0.886877	0.708163	2.54052	1.77214	2.25746	1.4082	1.09953	1.5665	1.4247	0.510656	0.346999	0.642893
COX6B1	0.847702	0.365058	0.372315	0.703105	0.726033	0.549399	0.911917	0.781541	0.627249	0.73293	0.6605	0.454133	0.67382	0.812255	1.24071	0.772835	0.982049	0.810876	0.670053	0.423377	0.754918	0.625592	0.785683	0.661614	0.750525	1.13439	0.181911	0.292835	0.591926
HNRNPL	1.03313	1.41011	1.1502	0.979328	0.984895	1.13167	1.07934	1.3374	1.23825	1.20163	1.4677	1.28304	1.11639	1.0827	1.32625	0.80126	1.12361	0.689482	1.03461	1.00279	1.13362	1.0772	0.966063	1.18306	1.05309	0.890138	-0.167899	0.0852476	0.355261
DARS	1.00535	1.2904	1.04647	0.993034	0.927441	1.01931	1.00418	1.18285	1.01983	1.1198	0.979936	1.1843	1.12594	0.82341	1.17967	1.08039	0.977161	0.985579	1.06116	1.11754	1.20381	0.979192	1.24784	1.05351	1.0805	1.02562	0.0364933	0.574052	0.802383
JUP	1.26999	3.04904	1.54654	0.504802	0.88532	0.992535	0.637029	1.24595	1.20945	0.765204	0.907723	1.12149	1.26762	0.652594	1.22612	0.750391	1.05144	0.578158	0.840519	0.477462	1.02579	0.587037	0.677226	1.18305	0.854653	0.722413	-0.469104	0.189587	0.482121
UQCRB	0.854501	0.28595	0.327264	0.709257	0.791947	0.621029	0.680793	0.976618	0.70101	0.688032	0.24929	0.277771	0.446506	0.451231	1.44722	1.19307	0.976381	0.726415	0.691524	0.253242	0.718169	0.392103	0.15793	0.625972	0.644297	1.02927	0.0416274	0.893762	0.965899
CPA3	1.0036	0.796848	0.826448	0.682032	0.765706	1.80966	1.0977	0.298535	0.737743	0.495234	0.560463	1.53124	0.771138	1.99999	0.359272	0.335603	0.385337	4.18989	1.08519	3.18738	1.82218	2.7187	2.68548	0.824906	1.75595	2.12867	1.08995	0.0908424	0.35807
FABP4	0.385497	0.195511	0.302572	2.43306	1.14215	1.49434	0.862391	0.239367	0.360674	0.429399	0.288229	0.730257	0.0739483	0.840606	0.339225	0.241129	0.696299	1.33444	0.681313	0.42893	1.18958	3.43668	4.61937	0.73938	1.21765	1.64685	0.719709	0.413411	0.695932
GLUL	0.885754	0.228362	0.221627	0.660503	0.492658	0.36406	0.998119	0.976397	0.444077	0.55516	0.198943	0.269583	0.529947	0.308148	1.27497	0.856703	0.82126	0.978393	0.413711	0.330818	0.538221	0.463792	0.344943	0.547787	0.594207	1.08474	0.11735	0.721334	0.893638
AKR1B1	0.868645	0.480766	0.599615	1.26123	0.91058	0.831438	1.23469	0.878172	0.868015	1.35721	0.70662	0.964218	0.621356	0.945816	1.08723	1.11883	0.963597	1.49999	0.962803	1.08395	0.892959	1.27308	1.02306	0.908817	1.03641	1.14039	0.18953	0.232743	0.531597
ANPEP	0.893108	0.760746	0.978903	1.46497	1.77525	1.24124	0.99102	0.908346	1.2425	1.00536	0.800869	1.46265	0.82083	1.95596	0.593567	0.267479	0.823711	0.918499	0.867186	1.85193	1.12529	1.56463	1.18747	1.09657	1.11993	1.0213	0.0304099	0.894433	0.965899
RAC2	0.965814	0.616741	0.822284	1.94039	1.44119	0.823065	1.07433	1.02592	1.0704	1.18096	0.68352	1.01822	1.2386	1.03659	1.06185	0.720112	1.03813	1.01667	0.783107	0.999757	0.955289	1.01752	0.386601	1.0586	0.939371	0.887369	-0.172394	0.525399	0.770107
GSPT1	1.05199	1.38841	1.15322	0.948679	0.94951	0.927847	0.966416	1.1122	1.22401	1.00635	1.27403	1.05611	0.992762	1.02417	1.10933	1.13944	0.970303	1.02575	1.01672	1.15664	1.03225	1.06851	1.27105	1.09115	1.07192	0.982375	-0.0256538	0.718021	0.890992
ARSA	0.930981	0.803128	1.29947	1.27151	1.16554	1.05839	1.23691	0.807823	0.939184	1.39967	1.30626	1.11987	1.05286	1.12812	0.715512	0.619393	0.803624	0.940849	1.02749	1.54575	0.703256	0.916182	0.625458	1.11081	0.933197	0.840107	-0.251355	0.091079	0.358704
B4GALT1	0.98063	NA	0.945344	NA	NA	NA	0.987329	1.49308	0.934855	1.01038	1.26733	NA	1.09483	NA	1.15189	1.10749	0.777461	1.10633	1.04475	1.16687	1.09938	1.05734	1.43091	1.08842	1.10373	1.01406	0.0201459	0.874049	0.959205
EZR	0.827664	0.269946	0.541128	0.683486	0.634807	0.647607	0.654094	0.693041	0.714041	0.777655	1.1194	0.244097	1.24905	0.215523	2.43915	0.529637	0.829663	0.650048	0.606155	0.199887	1.04835	0.40045	0.155185	0.687534	0.713933	1.0384	0.0543576	0.346999	0.642893
UCHL3	0.995508	1.40363	0.980215	1.14636	0.916452	1.08169	0.989642	1.13598	1.08186	0.993436	1.21013	1.11675	0.897354	1.11886	0.951483	1.23651	0.831686	1.19319	0.975465	0.933024	1.01372	1.01201	1.09	1.08499	1.03084	0.950089	-0.0738652	0.331226	0.631478
HPGD	2.08837	0.714294	1.42771	0.74616	0.838773	0.553152	0.60878	0.519363	0.709024	0.579556	0.128107	0.541618	0.64592	0.353917	0.127618	0.322566	0.585836	1.03395	0.615974	0.416531	0.357815	0.357263	0.465921	0.810299	0.485411	0.599051	-0.739249	0.0317437	0.234973
VAV1	1.85669	1.02687	1.2553	0.98893	1.34056	1.94323	NA	NA	0.975416	1.60386	1.2352	0.246231	0.548315	2.435	NA	NA	NA	NA	0.893216	1.61946	0.798376	0.956861	0.757836	1.35845	1.03191	0.759623	-0.396645	0.25708	0.558143
ELN	0.8795	0.735736	0.949019	1.12631	1.19509	1.21416	1.12026	2.03027	2.6766	0.399097	0.486762	1.16158	0.60549	1.51662	0.642167	1.01883	1.12074	0.553979	1.02331	0.964514	5.04127	1.27425	0.682197	1.1648	1.30041	1.11643	0.158887	0.975933	0.993664
CD46	0.874144	0.987606	0.958804	0.260162	0.727516	0.62206	0.665654	1.40364	1.13824	0.843809	1.20568	0.689879	2.35636	0.431663	1.51933	0.738897	0.923637	0.573038	0.883459	0.71225	1.04864	0.800582	0.490756	0.880664	0.930708	1.05682	0.0797355	0.694703	0.872529
NME1	0.98162	1.06175	1.25439	1.0587	1.03451	1.8116	1.39097	1.10603	0.9132	0.92448	1.78469	0.987733	0.96304	1.10134	1.40315	0.914036	1.04992	1.35322	1.15901	1.0826	1.64305	1.16318	1.09758	1.21109	1.15982	0.957671	-0.0623975	0.927908	0.975985
NQO1	2.21477	1.1357	1.4753	0.613225	0.497696	0.905613	0.38811	0.250809	0.628288	0.674591	0.757751	0.192244	0.299473	0.0702024	1.28325	0.565877	2.11954	0.343845	0.510085	0.172267	0.985732	0.332806	0.75171	0.867441	0.635586	0.732713	-0.44868	0.150667	0.430869
GNS	1.05139	1.01725	1.1057	1.10334	0.890137	0.999703	1.36027	1.39886	1.07644	1.12141	1.41071	1.32826	1.34526	1.40256	1.13279	0.808845	1.08238	0.713031	0.946278	1.44853	0.741372	1.24786	1.03767	1.13957	1.1029	0.967827	-0.0471786	0.692368	0.872529
IGLL1	NA	NA	NA	NA	NA	NA	2.09381	0.819564	0.653605	0.718956	0.582595	NA	NA	NA	0.640795	1.57608	0.948001	1.10399	0.82553	1.40095	0.647899	1.71676	NA	0.973706	1.1075	1.13741	0.185751	0.43512	0.716615
ARSB	0.918793	1.56417	0.870255	0.73839	2.55702	1.31675	1.2785	1.15927	1.19426	1.00979	1.17751	1.17214	1.03209	1.59217	0.917244	0.748456	1.01522	0.662768	0.843707	0.940056	1.0721	1.42006	1.86367	1.25316	1.10664	0.883082	-0.179381	0.449137	0.720979
RPS2	0.693957	0.90605	0.801352	0.841235	1.07185	0.881643	0.995836	0.958325	0.818755	0.871868	1.21664	0.983885	0.742745	0.694223	1.04181	0.580906	1.13533	0.590106	0.839716	0.426525	0.70801	0.527668	0.202096	0.914319	0.706085	0.772252	-0.372855	0.0306522	0.234973
ST6GAL1	NA	NA	NA	NA	1.18457	1.59964	0.8034	0.860031	NA	1.99404	0.716782	NA	NA	0.980198	0.435855	0.386644	2.07725	NA	NA	NA	1.17501	1.19311	0.171751	1.19308	0.917116	0.768698	-0.37951	0.41095	0.695932
DSP	1.26352	1.83754	1.56704	0.677993	0.953985	0.963422	0.595823	1.39113	1.47066	0.785029	0.457015	1.23482	1.20259	0.776356	1.14879	0.500929	1.00466	0.547332	0.860605	0.586799	1.0213	0.649625	0.325972	1.08756	0.821648	0.755496	-0.404504	0.115539	0.390616
RPA2	1.00298	1.26813	1.47828	1.1221	1.04137	1.47045	1.03946	1.20465	1.08975	1.18934	1.4138	1.53218	1.33456	1.29941	1.45278	0.961511	0.943894	1.1552	1.31135	1.58937	1.16799	1.17598	1.03335	1.21094	1.24646	1.02934	0.0417183	0.664993	0.856595
MUC1	1.12692	1.01815	0.759949	0.298223	0.75486	1.59342	1.13206	0.508273	1.06835	0.732557	0.63528	0.671505	1.9376	0.806676	2.65357	1.36555	0.733797	0.451169	1.01314	0.710852	0.728237	0.610607	0.58508	0.875278	1.02231	1.16799	0.224027	0.832752	0.937838
COX7C	0.964357	0.373907	0.358794	0.714785	0.742468	0.610679	0.735067	0.884016	0.672719	0.761686	0.720186	0.121661	0.620668	0.210643	1.51565	1.01002	0.905819	1.0883	0.716808	0.250285	0.885774	0.393941	NA	0.685333	0.701779	1.024	0.0342116	0.909249	0.9728
TIMP2	NA	NA	NA	NA	NA	NA	1.94799	1.04376	1.10292	1.00357	0.807616	NA	NA	NA	0.710818	0.888441	0.853577	1.3717	1.01398	2.60591	0.951915	1.36082	1.06147	1.18117	1.20207	1.01769	0.0253014	0.898102	0.965899
CD44	0.963791	0.952229	1.32011	1.15494	1.21471	1.02143	1.02961	0.803043	1.10439	1.51189	1.19279	1.2231	0.944299	1.31945	1.47052	1.57549	0.947122	1.21925	1.17025	1.37344	1.05016	1.30599	1.87875	1.11536	1.28982	1.15642	0.209662	0.0873179	0.35807
NQO2	0.732286	0.271266	0.954024	1.78879	0.925538	0.943034	0.957822	1.20961	0.923051	1.09268	1.24669	2.17021	0.68197	1.55288	1.99882	1.20591	1.06171	0.776976	1.07288	1.0949	0.953652	0.895744	1.50449	1.00407	1.24751	1.24245	0.313193	0.17918	0.471106
H2AFX	0.826466	1.09727	0.950942	1.86186	1.02445	1.04079	1.35553	0.719218	1.21614	0.983874	0.932618	1.16024	0.764528	1.47457	1.26172	0.208607	1.12063	0.824558	0.937451	0.866221	0.867849	1.38622	0.246235	1.09174	0.92657	0.848709	-0.236659	0.27641	0.577866
ITGB4	1.13047	1.41532	1.39382	0.79135	1.16567	0.91719	0.960405	0.84132	1.12208	0.998076	1.02218	0.890139	1.2526	1.11203	1.77893	0.746593	1.02141	0.828527	0.844881	0.92568	1.17376	1.03633	0.875578	1.0689	1.04054	0.973468	-0.038795	0.565784	0.794422
CBR1	1.57337	0.672023	1.0601	0.786602	0.924878	0.788309	0.750134	0.657464	0.844929	0.822571	0.393536	0.666002	0.798412	0.626211	0.72935	1.46893	0.857309	1.58856	1.09379	1.12432	0.741883	0.756626	0.559477	0.843084	0.917572	1.08835	0.122145	0.880112	0.959205
ANK1	0.803336	0.765757	1.05134	1.00332	0.965769	0.964558	0.879972	1.16644	1.19892	0.955341	1.39657	1.12347	0.854544	1.32025	1.52424	NA	0.698817	0.530708	0.6564	1.46876	0.944034	1.6331	1.45373	1.01376	1.10982	1.09476	0.130616	0.474094	0.744019
ACADS	0.936874	0.3607	0.558848	0.915538	0.601356	0.603823	0.898847	0.607472	0.759389	0.774824	0.568309	0.440582	0.740343	0.435337	1.07951	0.802366	0.973909	0.942768	0.661555	0.478696	0.756601	0.713909	0.204949	0.689634	0.685877	0.994552	-0.00788148	0.967872	0.993664
CREB1	1.07052	1.48857	1.27609	1.20767	1.0001	1.13639	0.918575	0.874527	1.35542	1.3109	1.43155	1.75451	1.08036	1.60819	1.21984	0.202054	1.2134	0.573026	1.10453	1.11679	1.01367	0.975084	0.393584	1.18821	1.02125	0.859487	-0.218452	0.265102	0.564579
GLB1	0.897709	1.04156	1.10222	0.967098	1.14556	1.05627	1.44514	1.33357	1.14331	1.0899	1.29606	1.00532	1.07712	1.61878	1.07443	0.724538	1.08518	0.748096	0.890729	1.61202	1.06511	1.00472	0.84654	1.13804	1.06272	0.933815	-0.0987912	0.444675	0.720979
PECAM1	0.881134	0.948976	0.990184	1.31813	1.10645	1.19011	1.62191	1.10254	0.981974	1.38768	1.0361	1.30483	1.11964	1.41043	0.843109	0.872711	1.1116	1.06353	1.03789	1.82415	1.01718	1.72759	1.12113	1.14229	1.20448	1.05444	0.0764838	0.607524	0.818686
PPP3CB	NA	NA	NA	NA	NA	NA	1.23459	1.08453	0.86023	0.924793	0.77219	NA	NA	NA	1.2354	1.77091	0.925987	1.1656	1.49215	1.44609	1.08234	1.20353	2.30336	0.975266	1.40282	1.4384	0.524461	0.0223168	0.204272
NCK1	1.08048	1.09958	1.19086	1.28662	1.15565	1.33254	1.10499	0.84686	0.913185	1.24691	1.33956	1.19636	1.11696	1.31105	0.662714	2.58811	1.18544	1.63704	1.15371	1.25958	1.17895	1.37368	1.785	1.1452	1.37072	1.19692	0.259326	0.150667	0.430869
HIST1H1B	0.339083	0.928186	0.569032	2.32008	1.48604	1.71641	1.50346	0.869824	1.46379	1.2817	1.4738	1.45705	1.32759	1.68108	0.974781	0.208961	1.46265	0.548064	1.30362	0.427189	1.05719	1.30095	0.664019	1.26831	1.03443	0.815596	-0.294073	0.29274	0.591926
HIST1H1D	0.407741	0.587318	0.46493	3.49123	1.46667	0.681319	0.962705	0.455513	0.965681	0.925803	0.360121	0.854329	0.556022	1.39043	0.497416	0.129771	1.1885	1.41199	1.11614	0.0765396	1.09391	1.46271	0.612491	0.979003	0.865853	0.884424	-0.177191	0.694703	0.872529
HIST1H1C	0.251793	0.472318	0.319997	2.98754	1.36579	0.698562	0.971342	1.03842	1.03586	0.703118	1.24409	1.0087	0.544389	1.60717	0.857805	0.0977289	1.29308	0.754464	0.912708	0.0620416	1.25054	1.12141	0.101869	1.00808	0.800991	0.794574	-0.331746	0.739898	0.898907
EPCAM	0.815177	2.45812	2.33535	0.459896	1.56257	2.02644	0.548692	1.38083	3.16159	0.843036	2.89228	1.55469	1.63703	1.28797	2.9505	0.475363	0.766803	0.58297	1.25457	0.533765	1.79443	0.906454	1.0922	1.68036	1.2364	0.735791	-0.442633	0.316386	0.613321
POR	1.3153	1.75617	1.36172	0.761046	1.1111	0.975828	0.981569	1.20189	1.39906	0.984556	1.06958	1.10358	1.3558	0.985171	1.16219	0.697798	1.03764	1.10289	1.12869	1.5593	0.958092	1.04398	1.11242	1.17435	1.10396	0.940064	-0.0891697	0.498853	0.756982
MGMT	1.00614	1.21633	0.977641	1.33436	1.06451	0.903008	1.17056	1.25501	0.836308	1.10114	0.831154	1.27126	0.945237	1.21025	0.930151	1.24456	1.04074	0.932081	1.03806	1.05546	1.28171	1.12199	1.06409	1.06329	1.09463	1.02948	0.0419159	0.62757	0.835465
ATP2A2	1.18057	1.26008	1.33835	0.50866	1.06578	0.988947	0.993187	1.13443	1.14874	1.0727	1.17452	1.24742	1.65488	0.917562	1.10265	1.07861	0.965106	1.0788	1.12176	1.05899	0.888595	0.85769	1.07871	1.07872	1.08756	1.00819	0.0117737	0.413411	0.695932
CD36	0.959161	0.566469	0.772414	1.08197	0.8852	0.82268	1.33764	0.691703	0.63697	0.613077	0.429237	0.833113	1.00152	0.549976	0.457419	0.403031	0.753628	1.21498	0.597558	0.301141	0.617743	2.20064	1.04198	0.799684	0.83106	1.03924	0.055524	0.65055	0.845822
CPE	NA	NA	NA	NA	0.688379	0.570516	1.06088	0.519465	0.781494	0.554647	0.61486	NA	NA	0.619975	0.396028	0.843353	0.951541	0.996255	0.783103	1.10263	0.827168	0.934134	0.869739	0.68432	0.832392	1.21638	0.282592	0.143861	0.426997
PLCG2	0.8726	0.118821	0.143314	0.693478	0.745652	0.473924	0.95884	0.745966	0.793007	1.65613	0.894052	0.166611	0.749094	0.495165	0.770788	0.626276	1.07473	0.929836	0.652874	0.768456	0.925531	1.24192	0.810845	0.73598	0.767678	1.04307	0.0608339	0.834213	0.939036
FAH	1.26599	0.975953	1.27166	0.980633	0.991391	1.06544	1.14273	0.884884	0.912717	1.08823	0.78516	1.58351	1.49187	1.06502	0.842197	0.917337	0.957186	1.07717	0.836074	1.15368	0.788952	1.29535	1.01857	1.03316	1.08558	1.05073	0.0713947	0.554566	0.792956
STMN1	0.95021	1.07558	1.33214	1.3207	0.961082	1.42015	0.881226	1.53481	1.33572	1.13973	1.56863	1.23628	1.39226	1.14184	1.94174	0.840059	0.830799	0.998746	1.14326	1.16364	1.00258	1.44444	1.16036	1.22909	1.19133	0.969282	-0.0450115	0.742399	0.900627
YBX3	0.74958	1.39514	1.1203	0.941503	0.44827	0.675541	1.49549	1.31293	0.984324	NA	NA	2.06144	0.841147	0.907037	0.784962	1.51638	1.01152	1.29559	1.61323	2.09458	NA	NA	NA	1.01367	1.34732	1.32914	0.410498	0.126198	0.406065
NAGA	0.966669	1.06135	1.08905	0.984196	1.1041	1.57793	1.34799	1.02099	0.974491	1.27261	0.971676	1.02503	1.04287	3.93408	0.923443	1.07074	1.1504	0.901194	1.42991	1.85978	0.864935	1.45231	1.1004	1.12464	1.39626	1.24151	0.3121	0.694703	0.872529
HSPA6	0.919361	0.920629	1.06066	0.980175	0.942114	1.03797	1.00399	0.998316	0.961323	1.10301	1.49282	1.39329	1.07129	0.777063	1.14291	1.03868	0.99891	0.9565	0.997822	1.1217	1.06107	1.16754	0.908666	1.03822	1.05295	1.0142	0.0203358	0.413411	0.695932
HMGA1	0.887657	1.63213	0.805759	1.19274	1.12504	1.17998	0.547637	1.32048	0.942056	0.880772	1.19378	1.4594	0.886038	0.923152	1.14175	0.0988968	1.09395	0.696903	0.717825	0.19417	1.3103	0.914413	0.476705	1.06437	0.826126	0.776166	-0.365563	0.125625	0.40505
TMEM11	0.850507	0.864771	0.891911	1.13798	0.973643	1.15668	NA	NA	NA	0.942226	1.16672	1.02915	0.878805	1.33995	NA	NA	NA	NA	NA	NA	1.09774	1.42168	1.15456	0.998055	1.15365	1.15589	0.20901	0.137694	0.419379
GOT1	0.783392	0.336353	0.41311	0.682945	0.626696	0.454029	0.867899	0.952747	0.679096	0.750611	0.800388	0.266178	0.560168	0.259631	1.04023	1.54968	0.887759	1.14397	0.677631	0.399813	0.644618	0.543098	0.209724	0.667933	0.681875	1.02087	0.0298032	0.916907	0.975697
BPI	0.70506	0.893088	0.89072	2.50749	0.919076	0.915468	1.6938	0.977371	1.31123	0.859442	1.71882	1.27124	2.29285	1.42824	1.40104	1.08397	0.819369	0.772508	0.819889	1.46456	1.72489	1.20095	0.698845	1.21742	1.24819	1.02528	0.0360214	0.927908	0.975985
PRKCA	0.959196	0.704095	0.938702	0.814152	1.03221	1.57834	0.996143	0.719731	0.803348	0.834696	0.898743	0.827295	1.24831	1.58037	0.562459	1.96374	1.37284	1.40759	1.22089	1.66473	1.21834	1.21884	2.2355	0.934487	1.37674	1.47326	0.559012	0.00880052	0.15293
ITGA2	0.927378	1.18244	0.854508	0.82095	1.13819	1.13291	0.824763	1.40366	1.55833	1.06049	1.09646	1.16105	1.13117	1.08322	1.05271	0.750287	0.881115	1.01784	1.00297	1.0081	1.07107	1.03702	1.10243	1.09092	1.02491	0.939499	-0.0900359	0.412565	0.695932
GJA1	NA	NA	NA	NA	NA	NA	1.01667	1.08783	0.700175	0.782902	1.1504	NA	NA	NA	1.19209	1.29569	1.04646	0.909604	3.17155	2.47109	1.19825	1.03581	1.90566	0.947597	1.58069	1.6681	0.738208	0.041958	0.266772
UBTF	1.09751	1.20365	1.07746	1.34015	1.07752	1.28625	1.19218	1.1029	1.11223	0.94879	1.40286	1.12867	1.0826	1.19264	1.0637	0.734928	1.17471	0.860112	1.13808	1.18166	1.2662	1.15515	1.55714	1.16741	1.12797	0.966213	-0.0495871	0.583038	0.80968
CKMT2	1.07281	1.27893	0.885661	0.689544	0.887138	1.04718	0.707718	0.542354	0.657238	0.596044	0.494471	0.448819	0.678292	0.373339	0.815637	2.52847	0.854259	1.77997	0.678985	0.343709	0.865043	0.584462	0.535773	0.805371	0.873896	1.08508	0.117808	0.379339	0.666768
NDUFB7	0.93645	0.283726	0.35265	0.854381	0.66455	0.269401	0.920549	0.788372	0.659545	0.674143	0.623603	0.450175	0.598788	0.278488	1.13056	1.24872	0.980453	1.25348	0.811183	0.773794	0.987185	0.352879	0.372486	0.638852	0.769849	1.20505	0.269094	0.310831	0.613107
PRKACA	1.00276	0.659685	0.733573	0.965797	0.979805	1.06166	0.805424	0.808627	0.824181	0.936606	0.834295	0.837549	0.803551	1.20766	0.760061	2.44917	0.811887	1.60424	1.28421	1.06443	1.22018	1.09309	1.70978	0.873856	1.23715	1.41574	0.501554	0.0268002	0.2219
CAPN2	1.20183	0.921247	1.02771	0.927611	0.959173	0.571158	1.11969	0.750825	0.867167	0.995549	0.767064	0.882939	0.970694	0.964722	0.752382	0.926397	0.92035	1.30386	0.925073	0.996064	0.938879	0.817078	0.786783	0.919002	0.932102	1.01425	0.0204191	0.84697	0.946222
DES	0.599217	0.267843	0.633244	2.13174	0.911912	2.27629	0.274558	0.294972	0.426035	0.435418	0.346967	0.673747	0.872888	7.62034	0.232919	6.99954	0.860859	3.33683	2.73332	2.19004	1.46846	2.22085	10.0971	0.781654	3.27558	4.19057	2.06715	0.00862524	0.152229
GAP43	NA	NA	NA	NA	1.27427	0.896694	0.969614	0.915318	0.552131	0.642917	0.752708	NA	NA	3.74069	0.372496	2.0538	1.00119	1.84385	0.928044	2.33826	1.3956	1.60517	3.37952	0.857665	1.86586	2.17551	1.12136	0.0135747	0.168084
HLA-G	1.85511	1.33943	1.32772	1.44362	0.912361	0.900972	1.00842	1.15226	2.04613	0.843163	2.21755	1.16842	1.10386	0.866623	2.0324	0.59867	1.53368	NA	0.942688	0.105857	1.38556	0.674094	1.05447	1.36788	1.04239	0.762048	-0.392046	0.13928	0.420461
PTPN2	NA	NA	NA	NA	NA	NA	1.28188	0.972075	0.724867	1.15922	1.4485	NA	NA	NA	0.743528	1.32095	0.777973	1.30606	1.24153	1.29222	2.616	1.43591	2.1191	1.11731	1.42814	1.2782	0.354113	0.297702	0.597172
CTPS1	0.929265	1.19181	1.17069	0.982805	0.988884	1.09848	0.995775	1.05555	1.15376	0.843901	1.27392	1.34706	1.40332	1.34688	1.37932	1.22224	1.10733	1.06817	1.07645	1.17305	1.36709	1.12201	3.31015	1.06226	1.41026	1.3276	0.408822	0.00448939	0.143526
ENG	0.885154	1.38566	0.859635	1.0266	NA	NA	1.09377	2.05049	1.67554	1.06428	1.18042	1.36441	1.27864	NA	0.618028	0.55725	1.1176	0.469863	1.18571	2.68809	1.45869	2.12808	1.87979	1.24684	1.34056	1.07517	0.104559	0.707065	0.882432
DDX5	0.982448	1.4269	1.289	0.938165	1.05817	1.39753	1.00135	1.33737	1.35822	1.25934	1.85385	1.47732	1.35389	1.18729	1.53073	0.926896	1.13055	0.793788	1.06497	1.04226	0.994958	1.13688	0.890634	1.26385	1.12751	0.892125	-0.164682	0.203813	0.503676
PFKL	1.20877	1.065	1.30593	0.939292	0.966659	0.936854	0.982062	0.80289	1.04443	1.01234	1.01585	1.0654	0.967907	0.948268	0.911191	0.843445	1.00122	0.934074	0.867054	0.792073	0.796016	0.7526	0.639012	1.02546	0.876522	0.854758	-0.226412	0.0114066	0.157758
GM2A	1.04775	0.737017	0.85466	1.23396	0.88906	0.921971	1.28834	0.885587	1.10835	1.48053	1.06963	0.708178	1.03896	1.56317	0.986314	1.28785	1.14059	1.40255	0.973643	1.04299	0.89532	0.915681	1.61929	1.04699	1.13121	1.08044	0.111624	0.430579	0.712417
LGALS3	1.21346	1.14933	1.98028	0.755226	1.14959	1.36787	1.03462	0.516647	1.10731	0.997201	1.19711	1.07306	1.21164	1.33251	0.776704	0.242328	1.43962	0.449192	1.02067	0.815725	0.956588	0.930543	0.661041	1.13351	0.909135	0.802051	-0.318235	0.147944	0.430869
PSMC3	1.13295	1.1399	1.13374	0.907114	1.02477	1.07979	1.07156	1.10953	1.13977	1.11223	1.07848	1.14442	1.1049	1.03859	1.13129	0.942861	1.05448	0.765784	1.06201	1.16965	0.925595	1.12009	1.20592	1.08453	1.05547	0.973203	-0.0391875	0.739898	0.898907
TCP1	1.02359	1.22203	1.25038	1.09176	0.979874	1.01439	0.95098	1.06633	1.11258	0.964787	1.87399	1.21847	1.05486	0.918958	1.2089	1.1296	0.932958	0.949496	1.03097	1.16452	1.07138	1.01074	1.39082	1.14097	1.09014	0.955448	-0.0657514	0.785949	0.918591
PTPN1	1.03461	1.04493	1.21128	1.13527	1.17595	1.43964	1.00562	1.55697	1.309	1.7158	1.32009	1.2967	1.24444	1.22184	1.32874	0.948781	1.08061	0.856444	1.1375	1.15902	1.14846	1.17232	1.36709	1.26811	1.1635	0.917506	-0.12421	0.214567	0.512847
IGFBP2	1.48007	0.798228	1.39617	0.974398	1.07419	0.975997	0.778099	1.01353	0.902035	0.733464	0.626235	0.641372	0.737608	0.787316	0.68963	0.547204	0.683982	0.713744	0.68741	0.956409	0.599485	0.673703	0.319022	0.977491	0.66974	0.685163	-0.545482	0.0012943	0.126611
RPL35A	0.723684	1.1299	0.89824	0.778401	1.24595	0.881934	1.01608	1.19279	1.00071	1.3488	1.08543	0.995948	1.04676	1.08637	1.20549	0.801534	1.32285	0.38034	0.790295	0.424891	0.619951	0.875114	0.660925	1.02745	0.850872	0.828142	-0.272051	0.105313	0.385251
ITGB5	NA	NA	NA	NA	NA	NA	1.50234	0.913969	1.46613	1.74497	1.23975	NA	NA	NA	1.38835	0.82306	0.965862	0.859392	1.01432	1.88784	0.923793	1.33529	1.19143	1.37343	1.15437	0.840499	-0.250681	0.255429	0.558143
ARF4	1.03999	1.03497	1.30749	0.784223	0.946856	0.913854	1.04681	1.10078	1.20996	1.16853	1.40059	0.988235	1.12074	0.659731	1.36194	0.711603	0.946585	0.741734	0.868491	1.36919	1.04103	0.742948	0.444655	1.08673	0.916406	0.843267	-0.245938	0.0951356	0.367501
RPL7	0.614685	0.742439	0.658354	1.05236	1.18741	0.930817	0.911535	0.877921	0.706167	0.739149	1.1216	1.10218	1.16353	0.982123	0.985928	0.521783	1.02206	0.731127	0.766593	0.570151	0.750836	0.676399	0.340749	0.867494	0.801122	0.923489	-0.114833	0.485602	0.745919
VCL	0.924429	0.900792	0.975584	1.3731	1.14169	1.26055	0.940149	0.522361	0.795971	0.886148	0.631355	1.36816	1.01861	2.60133	0.433933	3.10347	0.871928	2.38454	1.94688	1.98247	1.52475	1.65494	4.3198	0.941103	1.93423	2.05528	1.03934	0.0069848	0.145713
GPX2	1.44736	1.99059	1.2131	0.93974	0.87908	0.924282	0.85929	1.62504	1.17983	0.828271	0.670002	0.904837	0.893014	0.883952	0.732607	0.899954	1.22493	0.407483	1.16811	0.807555	0.874739	0.765232	0.942954	1.14151	0.875447	0.766922	-0.382849	0.150667	0.430869
LBP	0.84167	1.18475	0.976677	0.810823	0.860861	1.49698	1.3369	1.03622	0.990715	1.03895	1.43812	0.880009	1.61429	1.61505	0.829246	0.896576	1.12293	0.860425	1.05776	3.35002	0.743873	1.48303	2.47688	1.09206	1.41084	1.29191	0.369504	0.525399	0.770107
PTPRA	0.93438	1.41833	0.802212	0.877662	NA	NA	1.18974	1.38461	1.38244	NA	NA	1.01447	1.03235	NA	1.07875	1.40306	1.14966	1.1115	0.937892	1.35901	NA	NA	NA	1.14134	1.13584	0.995179	-0.00697236	0.963154	0.993664
NAT1	1.09879	1.15576	2.0082	0.918582	1.0223	0.902106	0.898048	1.00392	1.16958	NA	NA	1.2403	1.58932	0.783317	0.893512	0.455213	0.659893	0.858568	0.902367	0.912749	NA	NA	NA	1.13081	0.921693	0.815074	-0.294997	0.0770053	0.340073
IL1RN	0.928533	0.696445	1.05486	0.724916	0.990265	1.02981	1.00284	0.945167	0.85458	0.867876	0.857102	0.810089	1.09126	1.02978	1.12056	1.97784	1.07978	1.40147	1.1075	1.39167	0.685962	0.666236	1.1538	0.904762	1.12633	1.24489	0.316017	0.0438791	0.266772
ITGB6	1.3004	1.38029	1.18081	1.1852	1.15917	1.00264	0.927242	0.690013	0.881098	0.883457	0.690558	1.99942	0.921357	1.91131	0.652963	2.26309	1.3952	1.65335	1.28887	1.83299	1.75297	1.74936	3.54213	1.02553	1.74692	1.70342	0.768436	0.00356045	0.139181
SON	1.27836	1.29994	1.38769	0.932069	0.997021	1.1649	1.0064	1.23174	1.12948	1.13064	1.69806	1.22224	1.27133	1.17587	1.20758	1.27597	1.06679	1.07552	1.2115	1.19434	0.994835	1.15683	0.948207	1.20512	1.15008	0.954333	-0.0674357	0.607524	0.818686
NELFE	NA	NA	NA	NA	NA	NA	0.846815	0.926478	1.00186	1.19274	1.04933	NA	NA	NA	1.16308	0.893684	0.945601	0.866319	0.991102	0.959758	0.847487	0.903215	0.745972	1.00344	0.924024	0.920853	-0.118958	0.291005	0.589741
RPL17	0.506344	0.788348	0.502855	0.949265	1.19779	1.21946	1.05064	1.0249	0.94524	1.21226	1.53743	1.09078	1.26688	1.03063	1.15495	0.425162	1.08235	0.676733	0.788908	0.478322	0.641517	0.971853	0.513502	0.994049	0.843465	0.848515	-0.236988	0.245395	0.546091
PGAM1	1.05927	1.15879	1.05268	1.18075	1.07272	1.16784	0.880666	0.93861	0.845946	1.11163	1.13197	1.08132	0.809434	1.27268	1.10455	1.94224	0.794446	1.32124	1.10582	1.15818	1.07108	1.28224	1.48372	1.05462	1.20225	1.13998	0.189003	0.235117	0.531597
RCC1	0.947947	1.32793	1.30917	0.94962	0.986053	1.38849	1.06608	1.13193	1.40797	0.84713	2.15724	1.5261	1.40095	1.87693	1.51993	0.826349	1.19803	0.748154	1.10393	1.14191	1.38195	0.946938	0.946754	1.22905	1.21816	0.99114	-0.0128389	0.94135	0.982426
SDC1	1.07826	1.38641	1.14911	0.907835	1.25352	1.06574	0.684214	0.62239	0.95457	0.995337	1.03106	1.26333	0.78957	0.940416	0.893073	0.927521	0.845676	1.3154	1.07983	0.823741	1.28502	1.32306	4.45822	1.01168	1.32874	1.3134	0.39331	0.694703	0.872529
LIG1	0.938093	1.40473	1.58564	0.574394	1.76292	1.49824	0.495746	2.07851	NA	NA	NA	1.13548	1.99667	2.23668	2.13786	0.472845	0.958942	0.488757	NA	NA	NA	NA	NA	1.29229	1.34675	1.04214	0.0595548	0.880116	0.959205
ATP5J	0.702955	0.320003	0.30648	0.749584	0.608624	0.401869	0.911083	0.906539	0.633477	0.799327	0.932895	0.176402	0.501783	0.17793	1.04382	0.936136	1.0048	0.834886	0.567207	0.130088	0.665077	0.603794	0.220791	0.661167	0.571893	0.864975	-0.209269	0.46595	0.737081
XRCC1	0.964169	1.82926	1.39635	1.18136	1.02971	1.00976	0.920909	1.60965	1.23628	1.24486	1.47297	0.968592	1.00896	1.08542	1.16761	0.591915	1.01126	0.806999	0.925898	0.783774	0.974349	1.1227	0.903782	1.26321	0.945938	0.748838	-0.417274	0.00564403	0.14406
TSPAN8	1.70706	0.796445	1.513	0.928016	0.9892	1.00235	0.271274	0.639623	1.13042	0.469724	1.93195	0.331982	0.581133	1.03647	0.652016	0.275849	1.61073	0.0784526	0.614472	0.0773884	0.516897	0.164444	0.221506	1.03446	0.513445	0.496341	-1.0106	0.0174725	0.191301
PLCG1	0.789757	1.44711	0.844635	1.13902	NA	NA	NA	NA	1.04445	1.12527	0.993683	1.44009	1.21353	NA	NA	NA	NA	NA	1.08991	1.54052	1.16548	1.28701	1.79453	1.05485	1.36158	1.29079	0.368251	0.0299655	0.234609
UGT1A6	0.943269	0.858969	0.871511	1.07192	1.07261	0.751311	0.398707	0.300726	0.6657	0.5019	3.09396	0.832493	0.779767	0.685081	0.205057	0.809622	1.80418	0.974697	0.701085	0.0683621	0.891031	0.545256	0.728789	0.957326	0.752118	0.785645	-0.348051	0.525399	0.770107
VCAM1	NA	NA	NA	NA	NA	NA	1.19393	0.958961	1.08546	1.37726	1.18902	NA	NA	NA	0.940895	1.39056	1.09455	1.45355	1.22467	1.62462	1.16729	1.79168	1.52524	1.16093	1.35701	1.1689	0.225148	0.11151	0.390616
NCL	0.98775	2.20309	1.40055	0.796426	1.09936	1.40632	0.772706	1.53227	1.46541	1.23385	1.91246	1.70153	0.952696	0.99957	2.11186	0.682856	1.005	0.631119	1.10129	0.673849	1.15004	1.00952	0.849951	1.34638	1.07244	0.796536	-0.328189	0.148485	0.430869
HK1	1.039	0.619221	0.830646	0.905365	0.775496	0.838007	1.0112	0.901941	0.786882	0.992366	0.651306	0.697955	0.849568	0.921956	0.983026	1.66196	1.12462	1.32702	1.07639	0.84083	0.829987	0.783212	1.15938	0.85013	1.02132	1.20137	0.264686	0.117928	0.390616
POLR2C	0.944111	1.38799	1.19986	1.07502	1.08675	1.15225	1.03497	0.982151	1.16033	1.20162	1.40567	1.61506	0.977847	1.12542	1.06764	0.999751	1.06501	0.839407	0.993922	1.43933	1.17813	1.36866	1.67278	1.14825	1.19525	1.04093	0.0578756	0.604793	0.818686
POLR2E	0.987385	1.05758	0.82241	0.969457	0.558996	1.44271	1.00984	1.34688	1.20155	1.16994	1.6888	1.02696	0.839019	0.64623	1.50617	0.776534	1.07754	1.00844	0.962	1.01805	1.19658	1.16321	0.958962	1.11414	1.01497	0.910994	-0.134486	0.389217	0.6783
NDUFV2	0.968659	0.559863	0.662066	0.843098	0.689721	0.470801	0.874622	0.61911	0.611061	0.831454	0.649127	0.634298	0.709054	0.501595	0.991566	1.32561	0.986258	1.00707	0.848107	0.559975	0.791712	0.748183	0.559808	0.707235	0.80527	1.13862	0.187284	0.252992	0.557879
TRIM21	0.950558	0.902071	0.965154	1.18966	1.04094	1.06471	0.993535	0.910163	0.969353	1.08966	1.13669	1.15618	1.0489	1.83247	1.28498	1.22472	1.02312	1.23892	1.20754	1.92242	1.17133	1.16961	1.51772	1.01932	1.31649	1.29154	0.369096	0.000400864	0.126611
EIF2AK2	0.993184	1.32666	1.43815	1.08039	0.8612	1.60435	0.924723	1.39635	1.01316	1.15353	1.53362	1.42636	1.48307	1.14769	1.90571	0.74518	0.879946	0.747119	1.23011	1.4332	1.00187	1.09085	1.33937	1.21139	1.20254	0.992692	-0.0105821	0.944405	0.985014
SRM	0.933608	1.35239	0.92586	0.999933	1.20903	1.13768	1.30726	0.878123	0.978981	1.56279	1.55761	1.07107	0.972817	1.10824	0.906332	1.09348	0.914433	1.16071	0.994279	1.41183	0.920321	1.36191	1.04357	1.16757	1.07992	0.924927	-0.112589	0.486503	0.745919
SLC9A1	1.18608	0.821958	1.3327	1.00104	0.68087	0.561923	0.928571	0.848266	0.819512	0.801045	0.516057	0.801547	1.76439	0.726382	0.899674	0.798361	0.75109	0.930259	0.763877	0.543817	0.64927	0.861576	0.796608	0.863457	0.857238	0.992798	-0.0104286	0.525399	0.770107
ORM2	0.624313	0.821486	0.795857	0.594481	0.961874	1.23805	1.94616	0.779891	0.749142	0.816635	0.714998	1.13421	2.71355	1.93142	0.388034	0.245661	0.728429	1.52116	0.965881	4.12338	0.647491	2.36745	2.07208	0.912989	1.56989	1.71951	0.781998	0.211497	0.507549
CSNK2A2	1.05794	1.20317	1.08046	1.08844	1.07697	1.14519	1.15549	1.06072	1.08472	0.9193	1.06531	1.21999	0.942093	1.08974	0.954018	1.26031	1.09953	1.03513	1.2345	1.30988	1.11333	1.01382	1.35755	1.08525	1.13582	1.0466	0.0657145	0.282165	0.584737
AOC1	1.95257	1.59681	2.89457	0.661607	NA	NA	0.772005	0.798272	1.49801	1.04356	0.795251	0.649589	1.30612	NA	0.478281	0.763209	1.35886	0.636071	0.995328	1.17317	1.17772	0.973024	1.00945	1.33474	0.956439	0.716574	-0.480812	0.229864	0.531597
ITIH2	0.938635	0.908903	1.19597	1.04552	1.21747	1.28505	1.65608	0.897678	0.896586	0.855009	0.869384	1.95277	1.20189	1.64842	0.697817	1.50798	0.844849	1.78713	1.05572	2.26657	0.931737	2.66809	2.66374	1.06966	1.60223	1.49788	0.582923	0.0792306	0.340073
ITIH1	1.00012	1.06058	1.24763	1.0559	1.09668	1.28674	1.48957	1.23915	0.915601	0.883651	0.951566	1.9199	1.24698	1.42051	0.71033	1.21818	0.830715	1.48731	1.08745	2.20049	0.955686	1.86278	2.85588	1.11156	1.48302	1.33417	0.415947	0.189587	0.482121
NFKB1	1.10874	0.974193	1.11495	1.14215	0.935926	0.937782	1.11876	0.961302	1.02691	1.0518	1.36495	1.07295	1.1872	1.21414	1.12287	1.32417	1.10476	1.28421	1.12179	1.14163	1.10112	1.15842	1.09719	1.06704	1.16087	1.08793	0.121589	0.048178	0.284853
NCF2	1.06769	0.81904	0.958427	1.57914	0.906583	0.993981	1.20289	1.12892	1.17854	1.43178	1.25672	1.12099	1.42705	1.05192	1.75504	1.15796	0.988866	1.0802	0.855728	1.6215	1.02	1.47654	1.24817	1.13852	1.23366	1.08357	0.11579	0.375896	0.666768
TYMP	0.891032	0.874204	1.04182	1.53271	1.10098	2.46498	1.10366	1.1172	1.06991	2.43836	1.36597	1.46659	1.70169	1.53401	2.70903	0.785196	0.88047	0.868532	1.2252	1.59551	1.01313	1.12917	1.00788	1.36371	1.32637	0.972615	-0.0400596	0.975933	0.993664
ATP2B1	1.1848	0.915915	1.18494	0.979973	1.06014	1.02238	0.983803	0.873375	0.931698	0.920307	1.43598	0.966339	0.949207	0.620003	1.00299	1.68756	0.873348	1.77919	1.02165	1.14935	1.16716	1.03505	1.10739	1.04485	1.11327	1.06548	0.0915097	0.694703	0.872529
HLA-DPA1	1.05266	0.859012	0.846547	1.39975	0.958206	1.53194	0.946727	0.672486	0.94024	1.53844	1.04697	0.955789	0.821787	1.51257	2.32551	0.540653	1.03575	0.481791	0.864973	0.930279	0.986202	0.986954	0.934998	1.07209	1.03144	0.962083	-0.0557671	0.449137	0.720979
EIF2S2	0.964407	0.963425	1.09781	1.0063	0.960035	1.33188	1.06558	1.1666	0.979652	0.935231	1.51992	1.06976	1.09476	0.874981	1.24214	1.03613	1.00804	0.999739	1.00375	0.786212	1.0025	1.05697	1.28392	1.09008	1.03824	0.952449	-0.0702865	0.975933	0.993664
ANXA7	1.09555	1.21019	1.13994	1.20488	1.05201	1.02885	1.08531	0.90432	0.992088	1.01788	1.09998	1.29447	0.925773	1.26261	0.817089	1.36949	1.13422	1.39193	1.32274	1.42467	1.26237	1.15816	1.8954	1.07554	1.27158	1.18226	0.241552	0.0128868	0.162981
PGC	0.849148	0.319655	0.420561	0.455029	0.546278	0.247611	0.357166	0.186498	0.331648	0.463065	0.113968	0.517075	0.638325	0.264481	0.115632	0.188744	0.440546	0.349675	0.309438	0.280398	0.193308	0.110272	0.17939	0.390057	0.29894	0.766402	-0.383828	0.245865	0.546753
AZU1	0.586812	1.07143	0.937767	3.45405	0.694078	0.844648	0.589244	1.88713	1.10084	0.809745	1.41142	0.824851	2.18705	1.32162	1.75717	0.685024	0.734805	0.575292	0.867546	1.37344	2.03077	1.77804	0.696873	1.21701	1.23604	1.01563	0.0223788	0.785949	0.918591
TPSAB1	1.35089	0.279122	0.69011	0.801917	0.573222	0.62022	1.24032	0.208888	0.732481	0.715857	0.206847	0.574099	0.43346	0.801852	0.190601	0.204666	0.232891	3.308	0.794054	1.53954	1.05436	1.64745	0.753601	0.674534	0.961214	1.42501	0.510967	0.607524	0.818686
BTF3	0.955772	1.44385	1.23487	0.741917	1.07291	0.942407	0.928504	1.36017	1.03845	1.19505	1.47692	0.974747	0.789629	0.996087	1.14895	0.858621	1.05233	0.662032	0.935384	0.925117	0.825115	1.16139	1.19431	1.12644	0.960309	0.852518	-0.230197	0.0670197	0.32101
ALOX5AP	NA	NA	NA	NA	1.90333	0.551654	1.30616	1.1297	1.23754	1.19065	1.07646	NA	NA	1.31365	1.07489	1.09063	1.01044	1.03034	1.15704	1.99529	1.05274	1.56785	1.18449	1.19936	1.24774	1.04034	0.0570499	0.739613	0.898907
RAB3A	1.08486	0.658758	0.919297	0.818818	0.839315	0.782268	1.12782	0.876542	1.15868	NA	NA	0.775169	0.871721	0.714469	0.804859	1.51973	1.01132	1.027	1.51728	1.36931	NA	NA	NA	0.918485	1.06787	1.16265	0.217411	0.604813	0.818686
RAB4A	0.824459	1.06462	0.82257	0.765815	NA	NA	1.43949	0.440179	0.607858	0.975736	0.643189	0.899063	0.917008	NA	0.179408	0.361763	0.902993	1.40676	0.646032	1.35595	0.851883	2.47112	1.9069	0.842658	1.08172	1.2837	0.360304	0.411896	0.695932
RAB5A	1.14459	1.19815	1.27419	0.952301	1.05598	1.02251	1.28332	0.992451	0.9813	1.17329	1.26508	1.18187	1.02487	0.968661	0.878422	1.47759	1.02848	1.38739	1.00947	0.785788	1.15326	1.23354	1.6567	1.1221	1.14884	1.02382	0.0339657	0.751278	0.906415
RAB6A-2	1.13415	1.01897	1.13352	0.926137	0.946637	0.872381	1.02362	1.09207	1.12159	1.04257	1.34404	0.961404	1.06912	0.684071	1.2198	1.07015	0.966365	0.943896	1.0385	1.05731	1.04009	0.966081	0.953117	1.05961	0.997492	0.941379	-0.0871517	0.255297	0.558143
MX1	0.868166	0.838143	1.35204	0.163439	0.649731	0.967941	0.607423	1.09411	0.888055	1.21733	1.09179	1.51676	4.30271	0.80734	2.77724	0.809607	0.82218	0.851273	0.94	0.997095	0.998141	1.16686	1.05847	0.885289	1.42064	1.60472	0.682321	0.346999	0.642893
MX2	1.03347	0.850118	0.990173	1.02354	0.825791	1.1807	1.0437	1.64048	NA	0.924052	1.02459	1.10521	1.22025	1.26083	1.19959	0.729151	1.15691	0.748543	NA	NA	0.970589	1.01074	1.49395	1.05366	1.08958	1.03409	0.0483561	0.733437	0.898907
PSMB1	1.05341	1.11198	1.18618	1.27104	1.02174	1.26888	0.961282	1.07441	0.965204	1.10316	1.30938	1.15061	1.09323	0.956354	1.19754	1.28779	0.924166	1.052	1.02463	0.938927	0.952569	0.962968	1.13513	1.12061	1.05633	0.942639	-0.0852233	0.214698	0.512847
M6PR	1.28168	1.00588	1.47404	0.917942	0.992935	1.14211	0.914228	1.4037	1.41209	0.970592	1.29446	1.54791	0.937114	0.440982	1.78228	0.835552	0.907251	0.88384	0.790936	1.99584	1.61429	1.14007	1.37196	1.16452	1.18733	1.0196	0.0279968	0.881236	0.95966
ATP4A	0.704131	0.20731	0.131725	0.74807	0.340906	0.229742	0.614312	1.38327	0.37753	0.433971	0.279029	0.224533	0.455032	0.192168	1.28329	0.526621	1.00787	0.560535	0.417038	0.303573	0.499971	0.201152	0.0839621	0.495454	0.479645	0.968093	-0.0467828	0.832752	0.937838
COX5A	0.908845	0.441786	0.308974	0.744413	0.750217	0.529925	0.7699	0.949417	0.567429	0.693007	0.74216	0.391221	0.549593	0.604909	1.77608	0.922054	0.923763	0.745034	0.570587	0.265862	0.699189	0.361873	0.41003	0.673279	0.685016	1.01743	0.0249332	0.607524	0.818686
LMNB1	1.12358	1.33144	1.22791	1.36829	1.04848	1.17929	1.27792	1.0489	1.20685	1.30749	1.35566	1.41584	0.971422	1.2698	1.44896	0.440012	1.15347	0.692251	1.11046	1.20061	0.885858	1.36777	0.69357	1.22507	1.05417	0.860494	-0.216763	0.260448	0.558143
ITGAL	NA	NA	NA	NA	2.00296	1.80794	1.15734	1.11007	1.3607	1.48126	0.764753	NA	NA	1.16021	1.60377	0.702979	1.11269	1.05802	1.55111	0.802252	0.816031	1.29688	1.28443	1.38358	1.13884	0.823112	-0.280839	0.220522	0.521014
OGN	0.538327	0.218017	0.592875	1.49943	1.31604	1.00737	0.899441	0.391809	0.441615	0.579526	0.345978	1.75411	0.284568	2.8853	0.18064	0.950812	1.39161	1.96602	1.02586	1.31804	1.19087	2.81955	2.73672	0.711857	1.54201	2.16618	1.11515	0.0268002	0.2219
CAST	1.41032	1.1854	1.42787	1.29475	1.03217	0.987948	1.1281	0.930182	0.991397	1.14168	0.912488	0.925169	0.92083	1.4015	0.755543	1.25463	0.857085	1.21342	1.19078	1.09738	0.881056	1.12334	1.0939	1.13112	1.05955	0.936729	-0.0942968	0.370078	0.666309
CYP3A5	1.50326	1.00923	1.97936	0.627863	1.05121	0.867272	0.916672	0.832563	0.854717	0.675672	0.516524	0.554511	0.708206	0.578364	0.445261	NA	1.12812	0.487968	0.713519	0.519424	0.839115	0.395972	0.781321	0.984941	0.650162	0.660102	-0.599238	0.0192308	0.193535
C4BPB	0.782649	0.953469	1.12768	1.20515	NA	NA	2.13308	1.41513	1.24693	0.788975	1.06318	2.04049	1.89111	NA	0.610811	1.08024	0.626839	1.32966	0.78919	2.52259	0.837258	2.88907	2.00134	1.19069	1.51078	1.26882	0.343492	0.602679	0.818686
COL5A1	0.996414	1.00184	1.06905	0.948816	1.36682	1.0388	1.02299	5.56213	2.24035	0.645179	1.07106	1.32355	1.04405	2.31375	0.482109	0.903306	0.631172	0.336957	0.876156	1.75115	3.95002	1.54129	1.67928	1.54213	1.40273	0.909605	-0.136688	0.880112	0.959205
AGA	0.864289	1.08684	1.04863	1.17329	1.1151	0.879986	1.22942	1.08556	0.98163	1.1416	1.02464	1.53079	1.16299	1.26645	0.923125	0.902125	1.07536	0.773107	0.850511	1.42054	0.941502	1.21791	1.29462	1.05736	1.11325	1.05286	0.0743116	0.480927	0.745919
PTMS	0.951358	2.01143	1.16637	1.10023	0.932141	1.34253	1.4098	1.55445	0.915378	1.242	1.10536	1.62688	1.03041	1.95332	0.708695	1.18531	0.99667	1.15275	1.14886	1.55164	1.09749	1.37126	1.57309	1.24828	1.28303	1.02784	0.0396182	0.805252	0.930348
CDK11B	1.08691	1.27607	1.31535	0.970984	1.15084	1.24078	1.0243	1.10967	1.21969	1.2012	1.03799	1.07622	1.26072	1.45858	1.37204	1.01774	1.16447	1.26647	1.36593	0.664485	0.85555	1.05876	2.15998	1.14853	1.22675	1.0681	0.0950521	0.607524	0.818686
GSTM3	0.783144	0.513416	0.977454	1.05115	0.714746	0.775795	0.691368	0.485932	0.550071	0.674116	0.237211	0.739391	0.751067	0.629132	0.670612	2.26398	1.16358	1.93245	0.82557	0.8624	0.977211	1.01184	1.07011	0.677673	1.07478	1.58598	0.665377	0.0225002	0.204272
ATP6V1B2	1.04517	1.30483	1.20286	1.27323	0.907422	1.06683	1.09197	1.01079	1.04156	1.22061	1.47872	1.07766	1.05976	0.882529	1.28538	1.19076	1.01142	1.19854	1.05774	1.20431	1.00127	1.17021	1.23906	1.14945	1.11489	0.969927	-0.0440525	0.570765	0.799474
ATP6V1C1	0.989518	0.963315	0.992279	0.990006	1.02471	1.33639	1.03267	1.33186	1.20271	1.19187	1.4362	1.26853	1.09991	0.93787	1.32071	1.04865	1.00682	1.01906	1.04941	1.24121	1.1774	1.04913	1.41559	1.13559	1.13619	1.00053	0.000758915	0.739898	0.898907
CSRP1	0.687673	0.751013	0.898371	2.47975	1.24482	1.94812	0.567478	0.349555	0.522873	0.778791	0.452609	0.978367	1.0026	4.11301	0.271477	5.03718	0.704397	2.96499	2.15232	1.55879	1.2886	2.25254	7.82965	0.971005	2.51283	2.58786	1.37176	0.0225002	0.204272
FLNA	0.766466	0.766694	0.812246	1.89769	1.13914	1.50209	0.750613	0.41097	0.59451	0.744568	0.532436	1.42324	0.986497	3.66716	0.33982	3.94657	0.953595	2.72163	2.34161	1.90357	1.6514	2.04846	6.73116	0.901584	2.39289	2.6541	1.40822	0.00356045	0.139181
MAOA	1.20525	0.625335	1.0015	0.92675	0.917672	0.774246	0.830417	0.772352	0.730952	0.574026	0.191638	0.520561	0.764452	0.790639	0.481131	0.894005	1.2159	0.934505	0.901194	0.729243	0.846174	0.411369	0.264887	0.777285	0.729505	0.938529	-0.0915267	0.668903	0.85974
ACO1	1.28269	0.69312	1.02108	0.898459	0.860298	0.695542	1.11034	1.06002	0.814876	0.847131	0.598957	0.657226	0.630357	0.655957	0.811228	1.47004	0.693511	1.26556	0.852526	1.01457	0.816785	0.761296	0.64623	0.89841	0.856274	0.9531	-0.0693011	0.316386	0.613321
NT5E	1.0385	0.928084	0.946721	1.26088	1.10137	1.44786	1.08851	0.834004	0.956519	0.892718	0.894759	1.30239	1.21212	1.8396	0.908512	1.84589	1.19767	1.5598	1.30084	1.77186	1.14996	1.56291	2.47705	1.03545	1.51072	1.459	0.54498	0.0012943	0.126611
GPD1	0.833669	0.67854	1.0452	1.65299	1.31215	1.34484	0.711938	0.625515	0.811806	0.664094	0.759965	1.17903	0.772491	1.05692	0.578569	0.00163867	0.830211	0.779663	0.600471	0.410749	1.3452	2.35823	1.65073	0.949155	0.963659	1.01528	0.0218796	0.944803	0.985069
MDK	NA	NA	NA	NA	1.43574	2.03415	0.536418	2.83483	1.76299	NA	NA	NA	NA	1.9942	1.31886	0.423702	0.790388	0.487604	0.891597	1.18358	NA	NA	NA	1.72083	1.01285	0.588583	-0.764683	0.14657	0.430869
VDAC1	0.995188	0.92645	0.82849	0.699212	0.775913	0.863063	0.730391	1.49195	0.821687	0.828815	0.946051	0.539875	0.672351	0.284694	1.80656	0.769264	0.786127	0.705479	0.816727	0.380466	0.898555	0.431279	0.187405	0.900656	0.689899	0.765996	-0.384592	0.0156056	0.177439
BGN	0.546019	1.15541	0.623883	1.75946	1.12872	1.33217	1.31313	1.5891	0.796836	1.1397	0.733597	2.17717	0.95726	1.61101	0.60354	0.809562	1.37902	1.03656	1.50904	2.98296	1.10526	1.58275	3.85893	1.10164	1.63442	1.48363	0.56913	0.211497	0.507549
SDHB	0.826196	0.235915	0.452939	0.748071	0.671109	0.526134	0.834418	0.612793	0.67856	0.903885	0.815242	0.373822	0.736779	0.157038	1.3884	0.925538	0.984763	0.856371	0.691468	0.34465	0.739865	0.627388	0.104091	0.664115	0.660847	0.99508	-0.00711531	0.978992	0.994922
CD9	1.08514	1.37679	1.2496	0.715581	1.0909	0.858835	0.763797	0.79091	1.31388	0.762209	0.487934	1.5541	0.798015	1.54077	0.326528	1.87669	1.30268	1.42782	1.07032	1.19008	2.19753	1.47722	2.08563	0.954143	1.40395	1.47142	0.557213	0.0196618	0.196487
BCKDHB	0.661234	0.14	0.123672	0.672754	0.572244	0.439704	1.20456	0.965054	0.720786	0.746431	0.634208	0.231418	0.533245	0.0837308	0.776842	1.42879	1.36037	0.990066	0.622049	0.681495	0.702761	0.566843	0.181213	0.625513	0.679902	1.08695	0.120286	0.729496	0.898907
COMT	0.976535	1.86739	1.14316	0.879369	0.792621	0.803214	0.954408	0.960977	0.896028	0.953804	0.777275	1.12216	1.07365	0.742879	1.51934	1.01447	0.906681	1.15274	1.11955	0.853957	0.887188	1.05334	1.61188	1.00044	1.08815	1.08768	0.121256	0.211497	0.507549
TGM2	0.956919	0.759255	0.74056	1.45552	1.28387	1.65691	1.37777	0.752179	1.11719	1.188	0.577479	1.32935	1.13893	1.73097	0.631803	0.890644	1.29916	0.896387	0.833703	3.00498	1.94521	2.05075	1.43969	1.0787	1.43263	1.32811	0.409379	0.189587	0.482121
MUT	0.940446	0.726418	0.923629	0.815876	0.879574	1.00153	0.911147	1.57856	0.940001	0.775103	2.30093	0.732407	0.999113	0.511107	0.989291	0.866841	1.02827	0.768923	0.908996	0.898562	1.20311	0.725527	0.943666	1.07211	0.881318	0.82204	-0.282719	0.525399	0.770107
OSBP	1.05949	1.01881	1.15672	0.950887	0.939267	1.02746	0.886794	1.2561	1.13912	0.974397	1.1145	1.1263	1.04665	0.954062	1.08377	1.29558	0.976002	1.03704	0.994016	1.1127	1.10475	0.896671	0.879765	1.04759	1.04227	0.994922	-0.00734532	0.910753	0.974188
PCMT1	1.00082	1.13658	0.897377	0.859877	0.955979	0.92489	0.938393	1.22016	0.892814	0.979307	1.20679	1.14604	1.17086	1.44506	0.821972	1.45858	0.879502	1.51285	1.28238	1.17861	1.21782	1.18409	1.58606	1.00118	1.24032	1.23885	0.309007	0.0070406	0.146062
FBL	0.863574	1.71112	1.12474	1.20699	1.05952	1.27157	0.911955	1.219	1.21866	0.813498	1.65614	1.38566	0.826376	0.936934	1.13096	0.375307	1.03113	0.762078	1.04808	1.10451	1.53369	1.15	0.711206	1.18698	0.999661	0.842191	-0.247781	0.149115	0.430869
GART	0.907223	1.18327	1.1174	1.15656	1.25886	1.1251	0.908107	1.17099	1.31964	0.90086	1.58264	1.14135	1.10776	1.28149	1.22037	1.31363	0.921183	1.29755	1.06273	1.03121	1.32152	0.864956	0.964454	1.14824	1.12735	0.981806	-0.0264896	0.788499	0.920662
TNXB	0.838713	0.62691	1.07773	1.17587	1.01101	0.867021	1.12015	0.509698	0.819649	0.946875	0.58243	1.90419	0.742996	1.53633	0.357016	1.49229	1.3611	1.36807	1.58661	0.653823	1.21929	1.61083	3.36461	0.87055	1.4331	1.6462	0.719137	0.0156056	0.177439
PAICS	0.914192	1.49781	1.32284	0.976171	1.18841	1.49844	0.789983	1.09954	1.31168	0.901036	1.80875	1.16395	1.15083	1.09601	1.79688	1.05584	0.894874	0.978638	1.11841	1.00019	1.26662	0.952047	2.08751	1.2099	1.21348	1.00297	0.00427176	0.832752	0.937838
SCP2	1.28442	1.09169	2.03597	0.643515	1.07693	1.17305	0.896504	0.951687	1.40181	1.0034	0.656257	0.974235	1.52131	0.964611	1.85723	0.452033	0.894852	0.521278	0.99085	0.894318	0.905142	0.878667	0.97537	1.11048	0.985824	0.88775	-0.171775	0.211497	0.507549
UBA1	1.10983	1.72657	1.40231	0.894931	0.931266	0.957243	0.912811	1.16368	0.970962	1.16717	1.06756	1.1631	1.07986	0.966617	1.30826	1.15839	0.89446	1.30521	1.12024	0.741081	0.859377	0.87051	1.13688	1.11858	1.05033	0.93899	-0.0908177	0.469022	0.740479
GPX3	1.21433	0.777794	0.911623	1.41415	0.856117	1.18987	1.06072	0.764239	0.915671	1.4333	0.681076	1.23892	0.796381	1.60939	0.53443	0.948167	1.93093	1.0131	1.29067	1.8461	1.23597	2.2779	1.8235	1.0199	1.37879	1.35189	0.434975	0.0505389	0.288411
NME2	0.962736	1.137	1.26299	0.888477	1.00391	1.72994	0.899625	1.68556	1.02889	1.12927	1.38636	0.787843	1.09774	0.802472	1.37977	1.09659	0.747005	0.851392	1.00128	0.878494	1.12815	0.920723	0.845861	1.19225	0.961444	0.80641	-0.310415	0.0187948	0.191301
USF2	0.662229	0.893943	0.887782	0.678575	0.94397	1.13583	1.66327	0.97152	1.15542	1.75321	1.18118	1.63594	1.13813	1.31524	1.01811	1.32905	1.60746	0.601424	1.53797	1.466	0.558054	1.17237	NA	1.08427	1.21634	1.12181	0.165829	0.402793	0.692552
FDXR	1.02423	0.895573	1.01455	1.1705	1.06824	1.00413	1.15622	1.02563	0.896957	0.796835	1.25456	1.04909	1.07158	1.53694	1.42844	0.872808	0.939106	1.17929	1.24609	1.00119	0.977181	0.822679	0.962836	1.02795	1.0906	1.06095	0.0853552	0.413806	0.696053
HNRNPA2B1	1.08874	1.74397	1.30804	0.958905	0.993587	1.1461	0.962264	1.69555	1.23784	1.36394	1.5592	1.44511	1.06777	1.07451	1.61856	0.777622	0.996767	0.592093	1.07855	1.16507	0.972544	1.01732	0.701768	1.27801	1.04231	0.815569	-0.294121	0.0621588	0.308835
PRKACB	0.865498	0.545905	0.703397	1.04122	0.812237	0.77357	0.802954	1.0106	0.699008	0.985229	0.646455	0.721881	0.754205	1.38193	0.772301	2.83218	0.838621	1.41606	1.52287	0.974206	1.49441	1.14513	1.10049	0.807824	1.24619	1.54265	0.625412	0.0187948	0.191301
UQCRC2	0.859564	0.580047	0.541075	0.813882	0.793482	0.713093	0.77349	1.02203	0.746853	0.715739	0.466683	0.515617	0.723524	0.491857	1.33076	1.12632	0.929564	1.03039	0.746096	0.395209	1.0129	0.597135	0.313912	0.729631	0.767774	1.05228	0.0735148	0.716723	0.890274
CPN2	NA	NA	NA	NA	NA	NA	1.73378	0.833839	1.07471	0.826126	0.93548	NA	NA	NA	0.719915	1.40526	0.551573	1.86004	1.17274	3.05194	0.852961	2.66062	2.25108	1.08079	1.61401	1.49337	0.57857	0.146228	0.430869
FECH	1.00975	0.835623	1.06728	1.11276	1.15967	1.48795	0.938144	1.14859	0.851373	0.660133	1.08877	1.16003	1.01974	1.24164	0.978052	1.14586	0.773195	1.40701	1.75855	1.6287	1.42196	1.47004	3.62001	1.03273	1.46873	1.42218	0.508108	0.0317437	0.234973
MRC1	0.664573	0.382282	0.652127	1.41332	1.09397	1.13994	1.28633	0.758371	0.924567	1.34341	0.923245	1.29334	1.31023	1.38764	0.736563	1.32404	0.949756	1.27463	1.25894	1.37504	0.801648	1.51903	1.70491	0.962013	1.24465	1.2938	0.37161	0.0391078	0.259903
CES1	0.820116	1.00776	0.988804	1.06961	0.850876	1.06551	1.63881	0.835185	0.896201	1.16999	0.583514	1.75842	0.806901	2.38249	0.437586	1.64438	0.75171	1.454	2.25864	1.19023	1.07572	2.34092	2.46918	0.993307	1.54752	1.55794	0.639643	0.059498	0.304766
FBLN1	0.822687	1.9062	0.941755	0.665266	0.9061	1.54512	2.58789	1.69214	1.02157	1.70365	1.34408	1.67894	1.88865	3.1827	0.619015	1.45479	0.737286	1.57367	1.50993	4.9755	1.54386	1.5402	2.48846	1.37604	1.93275	1.40457	0.49013	0.413411	0.695932
FBLN1-4	0.884378	1.3208	0.898893	0.918806	1.12871	1.25724	2.60043	1.24861	1.01224	1.15985	1.08124	2.00246	1.28869	3.55196	0.617122	1.36455	0.894722	1.63923	1.31629	3.91281	1.40162	1.48238	2.2276	1.22829	1.80829	1.4722	0.557971	0.0317437	0.234973
TCEA1	1.03453	1.28795	1.30737	1.26106	1.027	1.07428	0.92985	1.46349	1.14498	1.15312	1.28424	1.23486	1.3016	1.21345	1.38974	0.879412	0.983609	0.926837	0.943662	1.02578	1.45702	1.25827	1.02529	1.1789	1.13663	0.964145	-0.0526784	0.571918	0.800676
PTGS1	1.19045	0.714831	1.03819	1.27296	1.1761	1.05449	1.24843	0.581273	0.847619	0.831935	0.616649	0.965518	0.819245	1.16855	0.583599	1.81661	0.820946	1.36537	1.26711	1.73647	1.08144	1.43788	1.32829	0.961175	1.19925	1.24769	0.319264	0.0859331	0.357488
ITGA6	0.998915	1.31958	1.22907	0.813285	1.08774	0.747547	0.795683	1.01566	1.04444	0.847807	1.10996	0.756502	1.10618	0.722693	2.13865	0.680445	1.10615	0.563869	0.872338	0.895085	1.1685	0.98378	0.500312	1.00088	0.957876	0.957033	-0.0633597	0.316386	0.613321
SFPQ	1.08697	1.65051	1.262	0.971864	1.05261	1.20845	1.07049	1.33055	1.26175	1.17177	1.73216	1.44022	1.12528	1.13551	1.44251	0.65985	1.01429	0.833327	0.917887	1.00106	1.16282	1.12512	0.932387	1.25447	1.06586	0.849649	-0.235061	0.0682434	0.32101
TUBG1	NA	NA	NA	NA	0.952985	0.858271	0.943314	1.1662	1.01761	1.1755	1.60392	NA	NA	1.27367	0.958396	1.58805	0.907308	1.26095	1.13702	1.40099	1.33101	1.32916	2.53133	1.10254	1.37179	1.24421	0.315225	0.133073	0.411789
PPIB	1.08046	1.07774	1.19689	0.826696	1.02556	0.890217	1.52711	0.894558	1.06513	1.24135	1.41138	1.00549	1.15075	0.943739	0.866024	0.443121	1.00196	0.540016	0.662429	0.776002	0.623481	1.013	0.519922	1.11246	0.795495	0.715076	-0.483832	0.00292782	0.139181
S100A1	0.906177	0.469963	NA	0.79891	0.921023	0.824932	0.929276	0.468196	0.834807	NA	NA	0.930441	0.273438	0.627142	0.513549	1.09048	0.985464	1.22311	0.800595	0.387966	NA	NA	NA	0.76916	0.759132	0.986962	-0.018934	0.938943	0.982426
ME2	1.07004	0.742473	0.9468	1.07753	0.889991	0.903456	0.837832	1.28536	0.747351	0.993621	0.816139	0.865569	0.856181	0.683403	0.964504	1.12659	0.945761	0.963471	0.858375	1.61589	0.716901	1.23009	0.97014	0.937327	0.983072	1.0488	0.0687456	0.832752	0.937838
WARS	1.05507	0.653525	0.905943	1.99308	1.02046	2.7215	0.780872	0.892	1.08652	2.5154	1.16023	1.20129	0.710181	1.07365	3.10562	0.984512	0.669479	0.769322	0.98952	0.654289	0.799564	0.872874	0.912745	1.34405	1.06192	0.790087	-0.339916	0.211497	0.507549
RPS3	0.930323	1.02919	1.03226	0.861128	0.993955	0.862968	1.04871	1.09604	1.01956	1.19265	1.34533	0.962322	0.859691	0.824198	1.23825	0.659591	1.03282	0.70629	0.867592	0.821137	0.821864	0.820181	0.457517	1.03746	0.839288	0.80898	-0.305824	0.0103312	0.15293
GCSH	0.86243	1.01511	0.65376	0.980428	0.788054	1.03925	1.00407	0.771997	0.778217	0.950884	1.55705	0.813284	0.820304	0.997382	1.39472	1.05717	1.13704	1.0546	0.87288	0.866294	0.811218	1.00738	0.839821	0.945569	0.972674	1.02867	0.0407747	0.379339	0.666768
JAK1	1.13761	1.33643	1.11326	0.942713	NA	NA	0.96995	0.521853	0.753522	NA	NA	1.14767	1.37607	NA	0.562583	3.46652	1.48987	1.86241	1.81071	1.2484	NA	NA	NA	0.967904	1.62053	1.67427	0.743528	0.0205128	0.200881
SP100	1.14454	0.831424	0.846866	1.24123	0.977105	1.19589	1.12611	0.980481	0.990692	1.32579	1.03061	1.15712	0.966369	1.33415	1.55679	0.748291	0.983289	0.867341	1.07403	1.06397	1.0254	1.10157	1.09522	1.06279	1.08113	1.01725	0.024674	0.813801	0.936336
AHCY	1.07546	1.75567	1.14149	0.999524	0.977672	1.51241	0.710999	1.17783	1.32957	1.02374	0.916623	1.38747	0.848839	0.905494	1.08656	1.17399	0.952778	1.02489	1.06256	0.760747	1.09784	0.816985	0.865641	1.14736	0.998649	0.870387	-0.200271	0.163105	0.452214
CFL1	1.42876	1.52793	1.35004	1.12025	1.14692	1.14989	0.977102	1.32871	1.2268	1.33044	0.97899	1.22471	1.11722	1.39434	1.07936	1.94457	1.20188	0.582587	1.10736	0.916389	0.670999	0.84108	1	1.23326	1.09004	0.883872	-0.178091	0.232975	0.531597
EIF4B	0.98288	1.4362	1.12973	0.890682	0.941756	1.11289	1.06015	1.30711	1.12548	1.15766	1.37918	1.52871	1.00881	0.88476	0.958768	1.07288	0.974172	1.04759	1.01556	0.912611	1.07495	1.04668	0.951088	1.13852	1.03971	0.913216	-0.130971	0.0908424	0.35807
ATP2B4	1.08939	1.01289	1.08924	1.08535	1.09329	1.19282	0.739235	0.752201	0.83887	0.876372	0.84887	1.26201	0.904472	1.8712	0.763432	2.3823	0.920046	1.93488	1.82345	1.40786	1.45564	1.43303	3.52155	0.965321	1.63999	1.69891	0.764606	0.00448939	0.143526
DGKA	1.02921	1.05754	1.02993	1.27077	1.16252	1.10025	1.21638	0.916702	0.957715	1.37325	0.904447	1.19335	1.10916	2.24076	0.750157	1.35148	1.21078	1.45449	1.32051	1.30655	1.02475	1.16971	1.77512	1.09261	1.32557	1.21321	0.278831	0.059498	0.304766
CPT2	1.07985	0.68003	1.03952	0.933039	0.854308	0.808484	0.84273	1.16761	0.803587	0.86702	0.751394	0.842246	0.862444	0.870552	0.975875	0.942886	0.950717	0.859689	0.736672	0.527302	0.868159	0.454843	0.404657	0.893416	0.77467	0.867088	-0.20575	0.118842	0.392544
DTYMK	0.962253	1.19448	1.0242	1.02752	1.13446	1.17472	0.890209	1.15512	1.13417	1.05252	1.07623	1.15549	1.06223	1.01591	1.25105	0.716545	0.884581	1.00571	0.973469	1.04134	1.02842	0.872548	1.05237	1.07508	1.00497	0.934787	-0.0972901	0.166871	0.452214
RRM1	1.06213	1.07548	1.0772	0.774265	1.19784	1.27411	0.900436	1.40699	1.22998	0.844697	3.12556	1.08909	0.974688	1.01796	1.67924	0.998264	0.936156	0.842077	0.960249	1.05891	1.01671	0.716161	0.737177	1.26988	1.00222	0.789225	-0.341492	0.0908424	0.35807
CMA1	0.704715	0.81388	0.845504	0.769541	0.805484	1.56061	1.18634	0.701206	0.846396	0.692103	0.839519	1.38426	0.953194	1.68886	0.76523	0.697672	0.81162	2.56893	1.23625	3.04479	1.43378	2.25538	2.3064	0.887754	1.59553	1.79727	0.845803	0.0225002	0.204272
LAMA2	0.9054	0.496085	0.625906	0.906952	1.21321	0.750373	1.16752	1.13572	0.902033	0.834842	0.84061	1.04578	0.685143	1.05564	0.767217	1.44942	1.38467	1.27647	1.01552	2.03436	1.57534	1.60271	1.43063	0.888968	1.27691	1.43639	0.522451	0.00770375	0.152229
PRTN3	1.14677	1.1316	1.1141	1.04719	1.0146	0.814781	0.949701	1.32727	1.39648	0.840407	1.3762	1.01561	1.96045	1.31596	2.00404	1.07694	0.778618	0.699096	0.587981	2.62745	1.4423	1.35817	0.898876	1.10537	1.31379	1.18855	0.249203	0.739898	0.898907
GPT	0.97113	0.917918	0.873199	1.12018	0.897051	0.96727	NA	NA	1.01974	0.828334	0.888471	0.943127	0.985049	0.963978	NA	NA	NA	NA	1.56896	1.78253	1.20988	1.20864	4.25042	0.942587	1.61407	1.71239	0.776008	0.0111065	0.155887
COX7A1	1.18966	1.16459	1.17483	1.53252	NA	NA	1.22704	0.660463	0.863305	0.972312	0.740002	1.47275	1.10789	NA	0.484555	1.77565	1.29695	1.56557	1.54816	1.53637	1.42748	1.58952	3.02197	1.0583	1.52971	1.44544	0.53151	0.0124673	0.162981
COX7B	0.962545	0.462518	0.526053	0.728217	0.776862	0.673287	0.70411	0.933381	0.54743	0.60688	0.616779	0.416304	0.631882	0.443916	1.54244	0.962521	0.727989	0.964965	0.561182	0.207486	0.97141	0.522902	0.508449	0.685278	0.70512	1.02895	0.0411794	0.739898	0.898907
KDELR1	1.12241	1.14196	1.63257	0.357252	0.868103	0.807716	1.154	0.931351	1.76427	1.16543	0.871873	1.01156	1.45054	NA	0.974617	0.557362	1.28333	0.506749	0.880594	0.936431	0.720283	0.902039	1.05185	1.07427	0.934124	0.869546	-0.201666	0.343382	0.642893
EEF1B2	0.928494	1.60133	0.940478	0.69841	0.994163	1.01332	1.25239	1.18884	0.994663	1.44705	1.48268	0.966691	0.918373	0.830768	1.05635	0.571388	1.0341	0.66432	0.763485	0.713547	0.812553	1.18844	0.605763	1.14017	0.843815	0.740081	-0.434244	0.00891194	0.15293
ATP5F1	0.821751	0.451101	0.46583	0.872916	0.857441	0.552919	0.859462	1.00107	0.672785	0.75906	0.875348	0.478337	0.652761	0.84689	1.17766	1.26876	0.905036	1.0753	0.708811	0.554884	0.797998	0.464018	0.418105	0.744516	0.779047	1.04638	0.0654065	0.732016	0.898907
TBXAS1	1.13971	0.871438	0.992466	1.07509	1.29245	1.03982	1.14285	0.969791	1.14335	1.1749	1.29951	1.19782	0.842862	0.920032	0.95896	0.870715	1.02885	0.937922	1.03008	0.942231	1.15809	1.50985	0.94231	1.10376	1.02831	0.931643	-0.102151	0.269905	0.571209
IGFBP5	1.02248	1.39499	1.0868	0.986807	1.46006	0.932604	0.964805	2.12012	NA	0.928435	1.05101	1.42589	0.758351	1.73033	1.12278	1.10129	0.735399	1.2844	NA	NA	1.29736	1.55244	1.00681	1.19481	1.20151	1.0056	0.00805934	0.966346	0.993664
ACP1	0.975288	1.2633	1.08826	0.931338	0.920292	0.983015	1.01265	0.908587	1.02521	0.942284	1.46695	0.919349	1.02373	1.17727	1.07736	1.19665	0.926764	1.36154	0.95515	1.04219	1.01302	1.21944	1.21579	1.04701	1.09402	1.0449	0.0633596	0.316386	0.613321
ACAT1	0.748303	0.179662	0.166337	0.800457	0.564935	0.379523	0.793442	0.835242	0.515657	0.733848	0.48145	0.296707	0.513118	0.259131	1.16851	1.2931	0.919307	1.08856	0.672811	0.397495	0.718017	0.444236	0.295037	0.563532	0.672169	1.19278	0.254326	0.409115	0.695932
TNC-4	0.706694	1.27595	0.840608	1.68789	1.34056	1.32813	1.73079	1.13822	1.25915	1.42361	0.909526	1.43251	1.89197	2.91508	0.830971	3.33517	1.04549	1.18366	1.60914	3.52961	1.09153	2.25404	5.92317	1.2401	2.25353	1.81721	0.861727	0.0792306	0.340073
TNC	0.785356	0.758867	1.0842	1.1171	1.13198	1.473	0.720541	1.664	0.923861	1.00095	1.06722	1.12602	1.01775	3.43233	0.911189	5.54858	1.27399	2.54182	2.30707	1.37401	1.92759	1.68766	4.65518	1.0661	2.31693	2.17328	1.11988	0.00448939	0.143526
TNC-6	0.579448	1.18158	0.518918	3.42363	1.7384	1.31234	0.439504	0.617525	1.13492	1.29163	0.771347	1.3785	0.459998	1.87986	0.673669	2.23114	1.4139	1.23254	1.37792	1.51193	0.949316	2.09206	7.64877	1.18266	1.90413	1.61004	0.6871	0.0908424	0.35807
MYL9	0.725516	0.767586	0.770009	2.1837	0.97718	1.57385	0.650148	0.41218	0.456578	0.715093	0.516088	1.04003	0.824197	4.23384	0.332145	5.03238	0.520523	3.25937	2.02521	1.55834	1.5546	2.03713	6.62362	0.886176	2.42011	2.73096	1.44941	0.0268002	0.2219
POLR2A	0.965872	1.07831	1.01973	1.07025	1.05843	1.09911	0.998047	1.14246	1.24967	0.983558	1.16318	1.11505	0.991178	0.943872	1.273	0.989851	1.01573	1.05074	1.02736	1.14152	0.862282	0.956305	0.646638	1.07533	1.00113	0.930996	-0.103152	0.16611	0.452214
ADRBK1	1.01736	1.33221	1.24609	1.50114	0.850944	0.982371	1.20857	0.98892	1.50061	1.12393	1.45369	0.49496	1.33512	1.34215	1.09731	1.31806	1.09351	1.01008	1.06602	1.03175	1.12331	1.14206	1.08441	1.20053	1.0949	0.91201	-0.132879	0.273748	0.574203
MCM3	0.911698	1.8766	1.41628	1.0136	0.915111	2.8815	0.766162	1.48056	1.41646	1.1451	2.40825	1.50959	1.24262	0.830271	2.09441	0.956027	1.05207	0.755129	1.22719	1.20061	1.13343	1.1016	0.99879	1.47558	1.17514	0.796398	-0.328439	0.379339	0.666768
AZGP1	0.847012	0.782547	0.663769	1.10541	0.971914	1.11316	1.7783	0.776707	0.685885	0.832575	0.518456	1.01221	1.24792	1.24325	0.346752	0.794291	0.883158	1.53976	1.04291	2.14848	0.86881	1.97583	1.57736	0.915976	1.22339	1.33562	0.417507	0.10447	0.383057
MPST	1.15755	2.09709	1.33482	0.841696	1.04234	1.28288	0.90716	0.855291	1.01781	0.82743	0.814129	0.986206	0.872345	0.853944	1.41742	0.917137	1.08636	0.918327	1.14176	0.969316	1.39578	0.807158	0.795232	1.10711	1.01342	0.915372	-0.127571	0.785949	0.918591
RPS12	0.979945	1.03665	1.07648	0.881717	0.934482	0.944647	1.07761	0.973854	0.918202	1.40034	1.36743	0.823205	0.825579	0.519993	1.23977	0.482676	1.13185	0.506701	0.760964	0.547196	0.620316	1.06085	0.508025	1.05376	0.75226	0.713883	-0.48624	0.00454237	0.143526
FAS	1.34201	0.96824	2.23747	1.33486	NA	NA	1.09566	0.942683	1.10243	1.30442	1.55514	1.75014	0.809716	NA	1.39065	0.745189	0.977985	1.00231	0.966261	1.32811	1.4017	1.38565	1.97641	1.32032	1.24856	0.945646	-0.0806278	0.689807	0.872529
DNAJB1	1.01192	1.46941	1.16012	0.916616	0.922958	1.09695	0.804856	0.93027	0.956717	0.875369	1.39415	1.06359	0.937197	1.05032	1.4023	1.14085	0.977353	0.984576	1.0604	0.697585	1.04314	0.757079	0.953913	1.04903	1.00569	0.958687	-0.0608684	0.605545	0.818686
DNAJB2	1.03517	1.58394	1.4177	1.31721	0.9719	0.914243	1.23676	0.930759	1.08781	0.943733	1.15392	1.83454	1.35367	1.31337	1.08502	1.17716	1.11016	1.25263	1.19299	1.41359	1.15204	1.22922	1.32414	1.14483	1.28655	1.12379	0.168368	0.123491	0.401451
ATP5A1	0.767526	0.286387	0.255043	0.675072	0.635883	0.318801	0.826721	0.938272	0.597392	0.796289	0.802913	0.274036	0.440462	0.214705	1.37822	1.22903	0.893638	1.00515	0.760549	0.464872	0.604468	0.468093	0.14688	0.6273	0.656675	1.04683	0.066024	0.831435	0.937838
CTSS	1.179	1.11432	1.54808	1.70395	1.16621	2.11284	1.21482	1.28319	1.20185	1.5171	0.767081	0.920466	1.14006	1.3119	1.47376	0.586213	1.0031	0.654203	1.10694	0.86114	1.03816	1.0587	1.12503	1.34622	1.02331	0.760131	-0.395679	0.0228501	0.206262
PSMA1	1.07624	1.18243	1.14196	0.943399	1.03518	1.15399	1.03508	1.01352	0.85531	1.26999	1.25055	1.10518	1.00675	0.98793	1.29956	1.11364	0.995769	0.804582	1.01361	0.806936	0.769069	0.905635	0.756704	1.08706	0.963781	0.886596	-0.173652	0.0562139	0.301995
PSMA2	0.946835	0.942344	1.0513	1.18166	1.03968	1.2867	0.850295	1.13635	1.16048	1.24872	1.2852	0.903985	1.12967	1.1587	1.53889	0.943498	0.860459	0.804026	0.919096	0.453201	0.808149	0.881451	0.51833	1.10269	0.909955	0.825214	-0.277159	0.0553741	0.300022
PSMA3	1.02464	1.08133	1.09334	1.01625	1.08923	1.38795	1.03194	0.991417	1.08946	1.10252	1.28622	1.1703	1.14084	1.14446	1.2577	0.875018	0.862741	1.2341	0.971375	1.10539	1.03755	1.22669	1.18396	1.10857	1.10084	0.993028	-0.0100943	0.886492	0.962149
PSMA4	1.1108	1.18656	1.2324	1.13801	1.07929	1.31262	0.965208	1.08353	1.04564	1.08327	1.16908	1.22546	1.20199	1.00199	1.37796	1.04875	0.805785	1.01485	0.987319	0.654143	0.844387	1.01373	0.908579	1.12786	1.00708	0.892914	-0.163407	0.0758243	0.339929
S100P	2.40888	0.610548	2.05086	0.147749	0.376026	0.645455	0.383966	0.163896	0.952287	0.51041	0.167831	0.192749	1.94375	0.0621547	0.517957	0.0562088	0.815691	0.19314	0.523095	0.0582964	0.225649	0.249373	0.117479	0.765264	0.412962	0.539633	-0.889949	0.133549	0.411789
CD40	NA	NA	NA	NA	1.12742	1.40243	1.06901	1.95202	1.17477	1.55467	0.981024	NA	NA	1.21322	1.47436	0.632265	0.846322	0.814857	0.848969	1.06611	1.15481	1.1237	0.324921	1.32305	0.949955	0.718004	-0.477936	0.0421619	0.266772
ITGA3	1.04846	0.831695	1.36705	0.875113	1.13794	1.05968	0.764435	0.834678	0.952345	0.587022	0.894404	1.42099	1.08162	1.73182	0.653909	1.68825	1.23421	2.05516	1.01177	1.6732	2.60634	1.82429	1.87664	0.941165	1.57152	1.66976	0.739638	0.00168865	0.133971
PTX3	NA	NA	NA	NA	NA	NA	1.21498	0.666976	0.817097	0.448094	0.619599	NA	NA	NA	0.927835	0.947595	0.869569	1.18858	0.548707	1.19659	1.63333	2.64603	1.94469	0.75335	1.32255	1.75556	0.811929	0.0829171	0.348002
MSN	0.870747	0.718782	0.760084	1.5588	1.05301	1.19636	1.19652	0.770871	0.871493	1.09172	0.968259	1.18947	1.08835	1.67272	0.869137	1.73971	1.01975	1.36929	1.33664	1.5155	1.01462	1.37156	1.68681	1.00515	1.3228	1.31602	0.396182	0.010473	0.15293
DDX6	1.09297	1.57211	1.28209	0.935282	0.971425	1.16049	1.01602	1.52208	1.1151	1.0816	1.43818	1.12891	1.00933	1.09848	1.22467	1.20197	0.968814	1.08298	1.18021	1.31934	1.31814	1.12111	1.54827	1.19885	1.18352	0.987213	-0.0185666	0.85216	0.950192
DNMT1	0.93269	0.916528	1.17985	1.0463	1.27927	2.95586	0.905469	1.81845	NA	0.987324	1.07281	1.31536	0.669354	1.57162	1.34413	1.37404	1.0512	1.22325	NA	NA	0.848585	0.83624	0.712405	1.30945	1.09462	0.835935	-0.258538	0.684211	0.871618
U2AF2	1.00728	1.44405	1.21993	1.11283	1.00136	1.04664	1.05785	1.34421	1.32736	1.23797	1.51563	1.49076	1.05216	0.91807	1.52008	0.828266	1.14235	0.650188	1.12597	0.8977	1.11106	1.20824	1.0179	1.21047	1.08023	0.892408	-0.164225	0.166907	0.452214
RPL13	0.523417	1.02915	0.679328	1.06631	1.23748	1.26811	1.14091	0.949719	0.97326	1.17202	1.28203	1.13246	1.34677	1.16888	0.936938	0.337026	1.01975	0.941082	0.870325	0.671929	0.816081	1.13836	0.750818	1.02925	0.927535	0.901177	-0.150117	0.349878	0.645716
IVD	1.01819	0.765942	0.826635	0.792787	0.735059	0.701237	0.929085	0.812154	0.841653	1.03372	0.942501	0.783355	0.83473	0.612874	1.22556	0.99448	0.99835	0.933791	0.791882	0.689691	0.911771	0.776831	0.427193	0.854452	0.831709	0.973384	-0.0389197	0.742828	0.900686
S100A4	0.889665	4.56963	1.09145	1.11219	0.911279	0.682938	1.45423	0.811522	1.29555	1.26687	0.906276	1.59036	0.846161	1.34374	0.606896	0.693897	0.785862	1.28284	1.18808	1.17433	1.03953	1.30636	1.84527	1.36287	1.14194	0.837895	-0.255159	0.880112	0.959205
MGAT1	0.709036	0.829836	0.74156	0.445431	1.48902	0.69241	NA	NA	1.00274	1.49542	1.3952	0.435352	0.846161	1.16456	NA	NA	NA	NA	1.04939	1.28994	0.932992	1.29688	1.30911	0.97785	1.04055	1.06412	0.0896583	0.714193	0.888749
HMGB2	0.955077	1.03982	1.16757	1.69438	1.02694	1.09224	0.951414	1.23707	1.51155	1.27865	1.47801	1.12492	1.86991	1.3562	1.21594	0.481211	1.5552	0.308251	1.31866	0.855047	1.07739	1.23011	0.454884	1.22116	1.07064	0.876747	-0.189767	0.343908	0.642893
PTBP1	1.11998	1.79705	1.2923	0.975208	1.0088	1.01674	1.1004	1.26995	1.34171	1.24097	1.54364	1.65281	0.990078	1.08044	1.55817	0.687821	1.1327	0.636145	1.04001	1.0809	0.938548	0.975791	0.696243	1.24607	1.03914	0.833935	-0.261993	0.0933537	0.364627
TARS	1.04607	1.0062	1.07258	0.974114	1.03275	1.19057	0.940294	1.46624	1.11687	1.17801	1.58032	1.09954	1.19929	1.09295	1.27883	1.23	0.86391	0.922459	1.02914	1.01422	0.786462	0.991955	1.17157	1.14582	1.05669	0.922216	-0.116823	0.251691	0.556144
VARS	1.00232	1.16415	1.08981	1.009	1.00608	0.880135	0.997735	1.32567	1.02094	1.13187	1.2941	1.00458	0.982711	0.89445	0.852526	1.32604	0.985375	1.19974	1.14735	1.15663	1.15924	0.996519	1.16344	1.0838	1.07238	0.989465	-0.0152794	0.844132	0.945251
EEF1G	0.940549	1.61787	0.961074	0.632419	1.02633	1.1093	1.11322	1.40158	1.30061	1.32443	1.38824	1.03074	1.28704	0.884983	1.10295	0.812543	1.0969	0.673924	0.860994	1.05632	1.05095	0.898322	0.632899	1.16506	0.949048	0.814595	-0.295845	0.0436251	0.266772
FKBP2	0.97083	0.680514	1.07576	0.976851	1.00566	0.754101	0.893855	0.554971	0.819366	1.37152	0.792154	0.695256	0.822453	0.954177	0.524754	0.534127	0.870774	1.19768	0.746321	0.454576	0.911507	1.39792	0.869635	0.899598	0.831598	0.924411	-0.113394	0.51759	0.770107
MST1	NA	NA	NA	NA	NA	NA	1.61877	1.08525	0.916089	1.10225	1.31318	NA	NA	NA	0.656666	1.21531	1.23024	1.43354	1.09643	2.75051	0.978197	1.89922	2.2874	1.20711	1.50528	1.24701	0.318476	0.266879	0.567432
STOM	0.881455	0.689814	0.827566	1.3531	1.1292	1.30199	1.07001	0.884101	1.0322	1.08395	0.965612	1.50796	1.38471	1.71651	0.875106	2.04788	1.35503	1.45851	1.29725	2.07364	1.40721	1.55606	2.64948	1.01991	1.61078	1.57933	0.659317	0.000288445	0.126611
AK4	0.950579	0.748866	1.23443	0.82856	0.890646	0.910697	0.833789	0.630029	0.767257	0.910589	0.826302	1.04359	1.10181	1.27565	0.796946	2.02707	0.783292	1.46854	1.31549	1.39473	1.22757	0.891013	1.71047	0.866523	1.25301	1.44603	0.532092	0.0069848	0.145713
PON1	0.897272	0.917148	1.00208	1.32606	1.54571	0.721499	1.71362	0.855519	0.921652	0.777401	0.650365	1.61468	1.19814	1.37239	0.76534	1.80097	0.733548	1.84834	1.00785	2.56525	0.853963	2.05477	2.16161	1.02985	1.49807	1.45465	0.540677	0.059498	0.304766
ANXA13	NA	NA	NA	NA	1.56502	2.04243	0.75041	0.896408	4.55503	0.309336	0.267427	NA	NA	2.12701	0.367098	0.72871	1.3949	0.79644	1.45275	NA	5.70894	0.765736	1.11275	1.48372	1.60604	1.08244	0.114283	0.757692	0.91006
MAOB	1.06394	1.34141	1.01848	0.913463	0.987269	0.670729	0.839324	0.532321	0.848024	0.728057	0.382615	0.708349	0.726936	0.869618	0.427376	1.63169	1.14487	1.19959	1.31828	0.942298	1.18434	0.897479	1.79768	0.847785	1.07071	1.26295	0.336794	0.12389	0.402473
YWHAQ	0.921324	1.68619	1.07327	0.99403	0.983974	1.16379	1.04813	1.16933	0.973461	1.08826	0.832163	1.26071	1.093	1.32621	0.805417	1.87183	0.898933	1.53394	1.3629	1.43906	1.18946	1.18228	1.60126	1.0849	1.29708	1.19558	0.257705	0.0656986	0.319706
GIF	0.958412	0.707768	0.418447	0.841857	0.632364	0.531538	NA	NA	0.593473	0.627963	0.489513	0.358612	0.688215	0.502024	NA	NA	NA	NA	0.66369	0.467982	0.529491	0.487507	0.021403	0.644593	0.464866	0.721177	-0.471575	0.0743513	0.336363
MAPK3	1.29385	1.09154	1.2676	1.18301	1.03683	0.98232	1.02809	0.817132	1.15044	0.988926	0.52324	1.1161	0.951649	1.21812	0.935175	0.927351	1.07046	0.965759	0.973726	1.13484	0.909506	0.88263	1.08912	1.033	1.01454	0.982129	-0.0260154	0.802644	0.928717
ATP6V0C	0.784546	1.72019	1.1273	1.1197	NA	NA	1.13845	1.40511	1.09982	0.934542	1.27043	1.2311	2.41855	NA	1.5191	1.06305	1.09896	0.845153	1.22569	1.41904	1.06442	1.07596	3.44087	1.17779	1.49108	1.266	0.340282	0.7103	0.885068
DPP4	NA	NA	NA	NA	1.58951	1.11162	1.22766	1.14152	0.996518	0.748938	0.724407	NA	NA	1.9357	0.429556	0.315606	1.3715	0.633547	0.875678	1.29789	0.926927	1.5681	1.18223	1.07717	1.05367	0.978189	-0.0318145	0.906949	0.971885
RPL10	0.699929	0.93619	0.866166	0.958547	1.21868	1.09614	1.14946	0.852098	0.930208	1.26267	1.34598	1.19365	1.05579	1.0153	0.845979	0.636172	1.13316	0.739419	0.828153	0.891133	0.767189	0.923693	0.606963	1.02873	0.886384	0.861626	-0.214866	0.0932406	0.364486
RPA1	1.28662	1.23064	1.50185	1.09572	1.01465	1.16733	1.00655	1.05067	1.14125	1.14253	1.24257	1.43197	0.989284	1.14315	1.32169	1	1.00589	1.08571	1.1068	1.15229	1.03409	1.03327	0.985036	1.17094	1.10743	0.945759	-0.0804557	0.169317	0.452214
APEX1	1.04119	1.11095	0.96477	0.97142	0.96964	1.06465	1.03237	1.13395	1.09601	1.01322	1.02903	1.57481	1.0694	0.909766	1.04007	0.861049	1.03473	1.03409	1.08613	0.942648	1.23567	0.962263	0.980384	1.03884	1.06092	1.02126	0.0303441	0.694703	0.872529
CD82	NA	NA	NA	NA	1.06938	1.14821	1.00914	0.862893	1.47239	1.10327	0.966023	NA	NA	1.67884	1.11874	0.983253	1.25373	0.889796	1.02223	1.90278	1.0068	1.11764	1.2095	1.09019	1.21833	1.11754	0.160331	0.417318	0.699226
DCK	NA	NA	NA	NA	NA	NA	1.32487	1.09916	1.24191	1.08273	1.38457	NA	NA	NA	1.36105	1.57211	1.00634	0.75976	1.51477	1.42438	0.712643	1.03747	1.26987	1.22665	1.18427	0.96545	-0.0507265	0.73437	0.898907
CAD	1.02575	1.37695	1.27975	1.24704	0.963478	1.12386	1.01824	1.46852	1.17159	1.11378	1.52625	1.41074	1.09515	1.31103	1.15321	1.17071	0.922957	1.1673	0.798883	0.509827	1.38089	1.16332	1.51762	1.21047	1.13347	0.936386	-0.0948244	0.445202	0.720979
CALR	1.00608	0.853199	1.03696	1.0599	0.9712	1.00085	1.04681	1.08359	1.07818	1.40219	0.988222	0.630229	0.875288	0.763584	0.905751	0.369996	0.882977	0.598577	0.641876	0.262837	0.63634	1.01862	0.301421	1.04793	0.657291	0.627231	-0.672932	0.000173128	0.126611
MAP4	0.980644	1.19553	1.04876	1.13342	1.03298	1.20666	1.27106	1.09779	0.843919	1.1676	1.15258	1.15066	1.18355	1.76537	0.822684	1.95175	0.938966	1.30483	1.35314	1.31754	1.02742	1.31604	2.29246	1.10281	1.3687	1.2411	0.31162	0.0908424	0.35807
MAP4-5	1.0033	0.550597	1.10981	0.847326	1.56064	0.860956	1.16822	1.12429	0.806951	0.948262	1.22556	1.49804	2.73155	0.876799	0.853287	1.77074	0.887885	1.69068	1.20282	1.37574	1.10908	1.33346	1.68528	1.01872	1.41795	1.39189	0.477049	0.037418	0.252578
CANX	1.00741	0.898161	1.03928	0.867748	1.03652	1.1494	0.888543	1.06868	1.08966	1.18973	1.42025	1.06617	0.88737	0.738384	1.42155	0.8866	0.875825	0.894366	0.905452	0.70082	0.834334	0.842009	0.757483	1.05958	0.900864	0.850209	-0.234111	0.0105734	0.15293
PSMB8	1.00407	0.921959	1.08704	1.31204	1.1189	1.64318	0.970626	1.10019	1.07122	1.20202	1.10372	1.01238	1.02773	1.48062	1.46594	0.786349	0.847675	1.09293	0.954346	0.897849	0.955009	1.13195	1.1129	1.13954	1.06381	0.93354	-0.0992164	0.287547	0.584737
PSMB9	1.15454	0.721832	0.893494	1.10044	1.03225	1.46969	1.02224	0.939102	1.0612	1.69799	0.832452	0.739025	0.743929	1.01103	1.87669	0.729757	0.917094	0.796103	0.989384	0.982977	0.683354	1.17423	0.705033	1.08411	0.945717	0.872342	-0.197034	0.103709	0.381447
PSMA5	1.06553	1.1596	1.19218	1.03829	0.992753	1.35291	1.05314	1.06852	1.03042	1.19821	1.34424	1.15055	1.02065	1.1699	1.36634	1.00185	0.963998	0.986711	1.05066	0.620486	0.717986	1.01686	0.664544	1.13598	0.977544	0.860526	-0.216709	0.0268002	0.2219
HLA-DMA	NA	NA	NA	NA	NA	NA	1.12364	0.853277	1.17423	1.49033	1.31019	NA	NA	NA	2.11254	0.845891	0.991201	0.860145	1.28609	1.51739	0.985089	1.19506	1.11479	1.19033	1.21202	1.01822	0.0260491	0.797203	0.925531
HLA-DMB	1.02171	0.992376	0.940581	1.25971	0.938839	1.04227	1.32101	0.754996	0.885109	1.89572	1.08199	1.25524	0.86695	1.10625	1.48076	0.959441	1.15372	0.739904	0.890309	0.998191	0.763351	1.16483	1.44041	1.10312	1.06828	0.968418	-0.0462983	0.975933	0.993664
PSMB4	0.873994	1.06064	1.25336	0.838775	0.884424	1.03271	1.11268	1.08853	1.33229	1.05581	1.12336	1.29417	1.36714	1.07922	1.38971	0.916535	1.0447	0.70833	1.14369	0.786825	0.910579	1.24026	0.335029	1.05969	1.01801	0.960675	-0.0578799	0.682813	0.871245
PSMB6	1.06178	1.19503	1.12067	0.782348	0.934344	0.895312	1.08679	1.05416	0.972237	0.795996	1.75918	1.11355	0.956784	1.19453	0.865676	1.31879	0.973365	1.27724	1.2403	1.36172	1.20436	1.20713	1.16931	1.0598	1.1569	1.09161	0.126461	0.305156	0.605546
PSMB5	0.771448	0.99049	0.854835	1.13127	0.926422	0.748817	1.02581	1.07525	0.950507	0.916849	1.67909	1.33826	1.2499	0.865704	0.526586	1.15439	1.02154	1.14374	1.1825	1.42681	1.04745	1.12059	1.71026	1.00644	1.14898	1.14163	0.191094	0.222548	0.522149
GSTM2	0.755893	0.51039	0.474519	0.874548	0.865409	0.576428	0.616693	1.16954	0.742822	0.978988	0.258455	0.702787	0.810964	0.747959	0.38224	2.29502	1.0495	1.66184	0.421316	0.757703	0.866507	0.84963	1.50896	0.711244	1.00454	1.41236	0.498112	0.260448	0.558143
ABCD3	1.05855	1.04881	1.37635	0.783486	0.905818	0.969095	0.807007	0.957796	1.01565	0.847158	1.03855	1.24875	1.32179	0.830511	1.61798	0.653214	1.10363	0.47838	0.834891	0.400804	0.94317	0.540479	0.578902	0.982569	0.879375	0.894975	-0.160081	0.403142	0.692901
TMOD1	0.60628	0.531306	0.95152	1.05376	1.06682	0.971445	0.76578	0.462107	0.923485	0.76486	1.08869	1.31234	1.00385	2.07421	0.557617	3.55854	1.354	1.20991	1.59629	1.20081	1.77248	1.83337	2.7028	0.835096	1.68135	2.01336	1.00961	0.000400864	0.126611
NDUFS1	0.892369	0.481821	0.467045	0.821093	0.802804	0.54949	0.995042	0.861472	0.698051	0.922316	0.652664	0.479504	0.676736	0.502866	1.08827	1.33033	1.02526	0.960121	0.862675	0.58552	0.819257	0.609932	0.232206	0.740379	0.76439	1.03243	0.0460449	0.820805	0.937838
MAPK1	1.0683	1.21756	1.10361	1.04779	0.973972	1.03225	1.00968	0.936701	0.975411	1.04038	0.854427	1.23557	1.08917	1.32796	0.868945	1.59711	0.891631	1.34783	1.26887	1.31906	1.06754	0.840847	1.79593	1.02364	1.22087	1.19267	0.254198	0.068817	0.32101
GCA	0.880765	1.05176	0.914035	1.39812	0.832218	0.861395	0.914381	1.45596	1.22415	0.85355	0.986386	1.11695	1.89485	1.66292	1.86823	0.920005	0.914918	0.915966	0.761311	1.9527	0.920098	0.990587	1.39846	1.03388	1.27642	1.23458	0.304025	0.103709	0.381447
GRN	0.903279	1.01865	1.03437	1.3907	1.04322	0.938987	1.19886	1.87342	1.32397	1.10602	1.39407	1.15262	1.82877	1.17362	1.14445	0.803102	0.981559	0.73908	1.00504	1.38908	1.18048	1.12047	1.18655	1.20232	1.14207	0.949885	-0.0741759	0.65055	0.845822
LAP3	1.00941	0.810482	0.924326	1.61936	0.950226	1.25741	1.01258	1.09082	0.9878	1.72635	1.18318	1.12378	0.79881	1.25623	1.62457	0.720598	1.16645	0.804095	1.10813	0.567742	0.850874	1.17099	1.00531	1.1429	1.01646	0.88937	-0.169144	0.305205	0.605546
CD38	1.028	0.695914	0.956349	1.4666	1.48976	1.13468	0.873813	0.457333	0.875234	2.24385	0.97925	1.08279	0.787592	1.22527	0.851879	0.834803	1.27186	0.698511	0.814609	0.425279	0.871806	1.30407	0.482423	1.10916	0.887574	0.80022	-0.321531	0.189587	0.482121
TPP2	1.09856	1.64415	1.07141	0.880694	1.08208	1.24632	1.01415	0.884079	1.01866	1.11396	1.0687	1.31658	1.0131	1.0475	0.839964	1.17331	1.01298	1.15413	1.06461	1.3826	1.12006	1.08728	1.0669	1.10207	1.10658	1.0041	0.00589985	0.832752	0.937838
IMPA1	0.92573	0.830564	1.02813	0.905056	0.994466	1.09779	0.950382	1.12865	0.957324	0.951864	1.09362	1.08605	1.12876	1.40767	1.33589	1.56008	0.784128	1.2789	1.16011	1.2092	1.13142	1.40835	1.35163	0.987598	1.23685	1.25238	0.324673	0.00138624	0.128567
EPHA2	1.04784	1.38163	1.18968	0.86598	NA	NA	1.107	0.923329	1.17696	1.06706	1.73692	1.06264	1.18346	NA	1.3365	1.0534	0.893987	0.659689	1.20739	1.06945	0.856974	0.880113	0.819561	1.16627	1.00211	0.859241	-0.218865	0.142557	0.424617
PTPN6	1.08839	0.955234	1.15983	1.33223	1.10493	1.01559	0.956173	1.00824	1.05757	1.31755	1.01418	1.02755	1.10076	1.18526	1.19173	0.636688	0.945287	1.10777	0.917725	1.22517	0.84027	1.02373	0.493834	1.09181	0.974647	0.892688	-0.163772	0.141394	0.42354
SHC1	1.09781	1.29156	1.04829	0.866953	1.21446	1.4652	0.950949	1.25556	1.00232	1.0728	1.41661	1.06063	1.14255	1.41726	1.10367	0.916138	1.03766	0.780256	1.00727	1.12619	1.05462	1.07011	1.05428	1.15295	1.06422	0.923037	-0.11554	0.232307	0.531597
CRABP2	0.668987	1.03805	1.3085	1.44938	NA	NA	4.5283	1.1887	0.869113	1.3892	1.58664	1.40438	0.77219	NA	0.712433	1.03627	0.531064	1.15617	1.66929	7.89417	0.954257	1.75109	5.83801	1.55854	2.1563	1.38354	0.468363	1	1
TKT	1.04102	1.54507	1.09434	1.14149	1.02557	1.20548	0.995359	1.24389	1.00116	1.10556	1.11948	1.10088	1.23348	1.18769	1.11399	1.15974	0.90512	0.929108	1.0045	1.12024	1.09465	1.19452	0.999284	1.13804	1.08693	0.955093	-0.0662866	0.694703	0.872529
CASP1	1.0264	0.76562	1.07419	1.42086	1.2719	2.53724	0.93556	1.23944	1.01624	1.05045	2.26854	1.11747	0.973093	1.51086	1.40754	0.469233	0.828929	0.70822	0.765163	0.663102	0.971964	1.12276	1.24422	1.32786	0.981879	0.739446	-0.435483	0.133549	0.411789
LMOD1	0.859707	0.586198	0.888338	1.63138	1.08885	1.45967	0.619707	0.376388	0.626361	0.566459	0.513964	0.965645	1.00369	3.22681	0.345761	4.35638	0.889548	2.87683	2.23894	1.91006	1.73787	1.83841	6.24447	0.837911	2.30287	2.74835	1.45856	0.00356045	0.139181
RBMS1	0.834173	1.5141	0.996429	1.09841	1.11693	1.13696	1.36512	1.42141	1.02608	1.1738	1.2214	1.36613	1.29328	1.44405	0.815081	1.16283	1.00597	1.10085	1.27956	1.52504	1.19176	1.92989	1.70638	1.17316	1.3184	1.1238	0.168384	0.188921	0.482121
PML	1.04073	1.2598	1.14187	1.27726	1.02234	1.40414	1.25866	1.2013	1.16652	1.48027	1.1223	1.39163	1.35227	1.37082	1.24906	0.875811	1.10892	1.20132	1.11734	1.44929	1.06874	1.60541	1.36698	1.21593	1.26313	1.03882	0.0549509	0.516151	0.770107
SERPINA4	1.07757	1.05487	1.02801	1.18437	0.89062	0.983218	1.73883	0.981301	0.964899	1.0403	0.434333	1.48587	1.23947	0.832329	0.582027	1.98434	1.26051	0.83984	1.18758	1.43074	0.546302	1.0991	1.21786	1.03439	1.14216	1.10419	0.142983	0.475099	0.744136
EEF1D	0.872795	1.41764	0.962331	0.885079	1.02979	1.37324	1.20134	1.28412	1.21813	1.29686	1.27362	0.93967	0.958479	1.00759	1.01845	0.921571	1.05464	1.00072	1.00401	1.17423	0.983989	1.31273	1.20636	1.165	1.04854	0.900034	-0.151948	0.105827	0.386195
OAS2	0.994721	0.826328	1.19961	0.576495	0.826377	1.20527	0.783828	1.09425	0.877671	1.46024	0.921843	1.23084	2.98635	0.928756	2.44043	0.946706	0.9631	0.90209	0.829134	0.521092	0.858436	0.778942	0.720359	0.978786	1.17552	1.201	0.264234	0.975933	0.993664
MARCKS	1.20835	1.10162	0.911557	0.931207	0.934386	1.16769	1.33937	1.37766	0.898184	1.18113	0.694033	1.11742	1.09276	1.17339	0.619562	0.887067	0.8613	1.56947	0.881438	1.47144	0.642905	0.943203	1.07732	1.06774	1.02811	0.962878	-0.0545755	0.709118	0.884528
AQP1	0.895859	1.65465	0.892986	1.15469	1.22062	1.45531	1.05015	0.795239	0.576149	0.531759	0.604608	2.04313	0.925324	1.96954	1.73707	1.97704	1.38665	1.50195	2.14741	1.77179	2.25675	2.07707	2.52883	0.984728	1.86021	1.88906	0.917671	3.19715e-05	0.0756127
GNA11	1.05599	1.01567	0.961931	0.984327	1.02116	1.20442	0.906703	0.766845	0.914019	0.801922	0.59589	1.06446	0.930388	0.994599	0.94112	1.11156	1.32266	1.07224	1.11048	1.19007	1.26661	0.971086	1.3778	0.929897	1.11276	1.19664	0.258993	0.0110157	0.155072
ALDH4A1	0.791779	0.774603	0.274835	0.891758	0.635578	0.481021	0.943551	1.00782	0.62323	0.72861	1.12135	0.656299	0.740792	0.407001	0.909566	1.10749	1.12139	0.951576	0.655108	0.437547	0.798164	0.597109	0.336473	0.752195	0.726543	0.965898	-0.0500575	0.810018	0.934646
PBLD	1.01809	0.525817	0.95684	0.782418	0.794104	0.71635	0.695935	0.283212	0.710925	0.573031	0.37455	0.494219	0.773174	0.192441	0.518814	0.166409	0.669023	0.897301	0.56445	0.730817	1.00363	2.11838	0.828989	0.67557	0.74647	1.10495	0.143979	0.927908	0.975985
ERP29	1.11582	0.843085	1.10732	0.579471	0.889031	0.68299	1.01387	0.765066	0.903112	1.31206	0.867856	0.654961	1.00526	0.403417	1.01799	0.58112	1.17821	0.424092	0.721056	0.362436	0.572049	0.884758	0.484057	0.916335	0.690784	0.753856	-0.407639	0.0366947	0.252578
PRDX6	1.07263	0.779975	0.830987	0.953593	0.73351	0.807578	0.879518	1.14766	0.753464	0.901901	0.969506	1.00328	0.817984	0.896508	0.728453	1.78036	0.855675	1.71219	0.970165	1.22136	0.930806	0.980547	1.11843	0.893666	1.08465	1.2137	0.279417	0.117928	0.390616
BLVRB	1.12321	0.608931	1.01136	1.15399	0.848949	0.771044	1.11592	0.827155	0.816336	0.81013	0.993021	0.895778	0.77215	0.849114	0.860982	1.12122	0.984928	1.07222	0.851059	1.23003	0.864094	0.899524	0.63871	0.916367	0.919984	1.00395	0.00568349	0.959281	0.993664
PRDX5	1.09792	0.248286	0.439371	0.659195	0.543518	0.227835	1.08127	0.786519	0.571119	0.779052	1.63844	0.234901	0.559294	0.155489	0.786213	0.74578	1.00643	0.640636	0.513759	0.33583	0.602275	0.409794	0.147602	0.733865	0.5115	0.696994	-0.520781	0.148605	0.430869
DDT	0.933453	0.442032	0.568521	0.92801	0.595544	0.67778	0.653889	0.854726	0.614501	0.831372	1.46829	0.643235	0.674792	0.672416	1.1742	1.70217	0.79671	1.36099	0.718234	0.502175	0.610096	0.55855	0.365452	0.77892	0.814918	1.04621	0.0651787	0.832752	0.937838
PRDX3	0.880564	0.837704	0.797876	0.877181	0.785764	0.84768	0.832569	1.32503	0.761816	0.933888	1.15066	0.715495	0.72403	0.729776	1.29385	1.01786	0.891213	0.913467	0.997404	0.467816	1.10019	0.848543	0.588648	0.911885	0.857358	0.940204	-0.0889544	0.524248	0.770107
ATP5D	0.749165	0.22887	0.270273	0.673841	0.618531	0.402899	0.914923	0.956107	0.62303	0.773347	0.88351	0.264733	0.443509	0.252126	1.43669	0.983343	0.916174	1.05357	0.67282	0.52857	0.740173	0.765933	0.318728	0.644954	0.69803	1.08229	0.114093	0.684461	0.871702
RPL12	0.951293	1.00836	1.03201	0.854552	0.930418	0.810341	0.994357	0.963332	0.964622	1.10661	1.32332	0.862618	0.855895	1.50067	1.16129	0.824512	1.05231	0.869105	0.806964	0.955871	0.852286	0.919868	0.580105	0.994474	0.936791	0.941997	-0.0862063	0.189587	0.482121
ECHS1	0.892441	0.563627	0.724012	0.896129	0.778885	0.698211	0.763637	1.18018	0.73752	0.864666	1.5139	0.616049	0.516336	0.619593	1.12157	0.82672	1.0448	0.723509	0.773707	0.408185	0.863422	0.647041	0.35694	0.873928	0.709822	0.812221	-0.300056	0.130429	0.411789
CMPK1	1.06056	1.18126	1.89659	0.759901	0.972648	0.661639	0.770392	1.05517	1.37071	0.815109	1.60352	0.716882	1.67544	1.11442	1.65035	0.711399	0.710925	0.652207	0.844835	0.274848	0.979362	0.677175	0.590687	1.10432	0.883211	0.79978	-0.322325	0.200884	0.499045
PEBP1	0.980236	0.74136	0.900045	0.942484	0.992065	0.955683	0.750922	0.88495	0.632095	1.02548	0.679157	0.839997	0.762762	1.5152	0.548224	2.44118	1.03678	1.4768	1.10384	0.957505	0.613158	1.00149	1.25497	0.862225	1.12933	1.30978	0.389325	0.117928	0.390616
PDIA3	1.21	1.14569	1.3761	0.70633	0.935637	0.94943	1.04054	0.842218	1.08934	1.26474	1.46145	1.12312	0.951595	0.711987	1.38109	0.502175	0.940389	0.526827	0.704406	0.419211	0.598342	0.765718	0.403036	1.09286	0.752325	0.688399	-0.538683	0.00575704	0.14409
PPP2R1A	1.07874	1.23527	1.17371	0.965788	1.05126	1.23696	0.95995	1.04845	1.0652	0.998165	1.17355	1.1871	1.25373	1.13888	0.988345	1.26156	0.987585	1.25368	1.14401	1.2667	1.06941	0.958423	1.01629	1.08973	1.12714	1.03433	0.0486995	0.413411	0.695932
CDC27	NA	NA	NA	NA	NA	NA	0.955663	1.1619	1.25635	1.03815	1.45509	NA	NA	NA	1.03031	1.56412	1.06729	1.19298	1.19443	1.19518	1.23702	1.10712	0.59758	1.17343	1.13178	0.964506	-0.0521372	0.737948	0.898907
FCER1G	0.860627	1.18664	1.09918	1.45412	1.14421	2.36539	1.38101	1.42264	1.26794	1.60233	1.43725	1.67702	1.92201	1.19444	1.42485	0.907925	0.966924	0.909992	1.04069	1.70985	0.912893	1.1206	1.41981	1.38376	1.26725	0.915803	-0.12689	0.460975	0.732173
PPIF	1.16128	0.277721	0.43198	0.670772	0.657912	0.429701	0.818449	1.37023	0.799247	0.716332	0.883365	0.193424	0.41688	0.220549	1.62478	1.01946	0.914628	0.631587	0.657185	0.236394	0.527645	0.296031	0.084284	0.746999	0.568571	0.76114	-0.393766	0.278194	0.580179
NMT1	0.993854	1.03071	1.14015	0.999913	1.15738	1.26941	0.927702	1.74165	1.04764	1.08854	1.35225	1.0594	1.12011	1.86435	1.37981	1.23395	0.863866	0.993816	1.15919	0.948847	1.2193	1.05747	1.21102	1.15902	1.17593	1.01459	0.0208977	0.785949	0.918591
HLA-F	NA	NA	NA	NA	NA	NA	0.939945	0.634548	1.09153	1.50608	1.14465	NA	NA	NA	1.63384	0.823815	0.9041	0.82389	1.17091	1.2415	1.09112	1.37977	1.84805	1.06335	1.213	1.14073	0.189963	0.439503	0.719125
HMOX2	0.902254	0.994914	0.709241	0.859964	0.814675	0.906022	0.975502	0.950954	0.793959	0.77617	1.16917	0.597829	0.745966	0.643056	1.39339	1.28381	0.989008	1.14076	0.852534	0.652114	1.35877	0.846536	1.07739	0.895711	0.965098	1.07746	0.107641	0.45642	0.727381
ADSS	1.13968	1.30601	1.07579	0.988339	0.979857	1.24581	1.10682	1.12884	0.9355	0.947601	1.17252	1.13755	1.19974	1.2807	1.04902	1.23156	0.892652	0.959989	1.24166	1.17047	0.997332	1.08107	1.32562	1.09334	1.13061	1.03409	0.0483607	0.495194	0.753625
LRPAP1	0.936287	1.42603	1.15254	0.982168	0.967501	1.11377	1.40151	1.20471	1.0617	1.06774	1.37121	1.44983	1.17549	1.25325	1.13667	0.815707	1.08467	0.934758	0.987829	1.63023	1.02088	1.39996	1.14867	1.1532	1.16983	1.01442	0.0206569	0.848269	0.947194
TSPO	1.47578	1.11852	1.44492	0.183709	0.831005	0.803807	0.979686	0.858105	0.744988	0.812893	1.1187	0.782811	1.40483	0.664283	1.52561	0.710325	0.8987	0.69125	0.802358	0.627766	0.878676	0.669568	0.340708	0.942919	0.833074	0.883505	-0.17869	0.452579	0.724919
ADSL	0.863379	1.45809	1.10467	1.06583	0.971305	1.12242	0.980005	0.862758	0.996696	1.10884	1.13096	1.6091	1.26547	1.29746	0.889777	1.65458	0.89882	1.57624	1.21354	1.22526	1.24593	1.12348	2.08725	1.06045	1.34058	1.26416	0.338177	0.0105734	0.15293
CLIP1	1.043	1.30207	1.06123	1.09091	0.924675	1.06566	1.09232	1.07521	0.908498	1.16731	1.22343	1.16437	1.06528	1.68007	0.782323	1.71024	1.0179	1.39097	1.36642	1.58801	1.16106	1.4154	2.44055	1.08675	1.39855	1.28691	0.363906	0.0438791	0.266772
SRI	1.41164	1.69164	1.21506	0.822247	1.07911	0.910397	1.01075	0.946325	1.06925	1.49101	0.887868	1.05381	0.873451	1.30309	0.835287	0.789379	1.74863	0.496306	1.17488	1.25063	1.1795	1.05531	1.05626	1.13957	1.06805	0.937233	-0.09352	0.569014	0.797936
GSTT1	0.718156	1.17362	1.11118	1.09272	0.967525	0.84958	0.951885	1.14414	0.683467	NA	NA	0.811332	0.691937	1.06191	0.548338	1.64106	0.629031	1.1401	1.39713	1.46546	NA	NA	NA	0.965808	1.04292	1.07984	0.110824	0.607248	0.818686
SERPINB1	1.03339	1.27836	2.02758	0.992041	1.17311	0.829129	0.710061	1.03211	1.31804	0.999288	0.743535	0.992803	0.888729	0.938465	0.651757	1.55367	0.718073	0.736241	1.00842	0.6514	0.53647	0.78834	0.25776	1.10333	0.810177	0.734302	-0.445555	0.0532656	0.295365
ALDH1B1	0.988159	1.13732	0.972241	1.015	1.20515	1.67472	0.963737	1.0446	1.25134	1.06536	1.14723	1.23669	1.39354	2.48654	0.865383	2.63251	1.34054	1.46231	2.2968	2.27854	1.49578	1.44928	4.27927	1.13317	1.93477	1.7074	0.771797	0.00218479	0.135078
ALDH3A1	1.43167	0.526302	1.1093	0.600895	0.607404	0.480149	0.585396	0.132763	0.770571	0.523254	0.225682	0.1156	0.452198	0.210231	0.248845	0.27499	0.676591	0.547418	0.539559	0.358248	0.545833	0.218413	0.373049	0.635762	0.380081	0.597836	-0.742178	0.059498	0.304766
POLR2B	0.677092	0.265128	0.22693	0.600426	0.961318	0.858259	1.03813	1.18813	1.23809	1.19705	1.08277	0.257778	0.318789	0.745217	1.37426	0.930957	1.15979	0.94506	1.0651	1.2537	1.13139	1.02586	1.15053	0.848483	0.946537	1.11556	0.157773	0.565784	0.794422
SDHA	0.835396	0.289436	0.542998	0.752916	0.757687	0.726056	0.844091	0.840777	0.702533	0.870082	0.768832	0.441638	0.798599	0.474325	1.34591	1.02491	1.01259	0.787583	0.788126	0.446553	0.776764	0.716377	0.247497	0.720982	0.738406	1.02417	0.0344509	0.865973	0.95863
CORO1A	1.11665	0.802893	0.819633	1.87871	1.2693	0.805218	1.30502	0.660807	1.1051	1.50532	0.619609	1.24114	0.974001	1.26796	0.86198	0.604127	1.00412	1.35177	0.889243	0.822553	0.666629	1.19531	0.4304	1.08075	0.942436	0.872019	-0.197569	0.348326	0.644845
GDI1	0.938443	1.11436	0.912599	1.06545	0.899893	0.971806	0.999263	0.804799	0.805166	1.14348	0.789028	1.05222	1.04069	1.26672	0.719451	2.54085	0.985683	1.80308	1.41826	1.45011	0.99792	1.27559	2.46814	0.94948	1.41823	1.49369	0.578877	0.0105734	0.15293
MAT2A	1.10382	1.24119	1.31817	0.86829	1.03649	1.1582	0.836427	1.10798	1.14611	1.05889	1.13	1.31444	0.998984	0.923796	1.61367	1.01789	0.865257	1.02516	1.04563	0.947205	1.00885	1.10964	0.959783	1.09142	1.06919	0.979639	-0.0296781	0.211497	0.507549
PRKAR2B	0.997728	0.887354	0.955722	0.984374	1.02641	0.859708	0.798675	0.551576	0.913232	0.736236	0.638907	1.25514	0.925308	1.06547	0.418567	2.65307	0.839823	1.18983	1.21772	0.539409	2.05049	1.41608	1.12687	0.849993	1.22482	1.44097	0.527042	0.0438791	0.266772
CPS1	0.780327	0.721122	2.21907	0.0814167	1.10504	2.78588	0.513695	0.638264	3.0598	0.793266	0.775859	0.879436	4.52552	0.901027	2.12949	0.197308	1.11413	0.288758	2.01358	0.980643	1.36153	1.29153	0.729846	1.22488	1.36773	1.11662	0.159141	0.486503	0.745919
RRM2	NA	NA	NA	NA	1.51524	2.06755	0.837387	1.28869	NA	1.12691	2.22172	NA	NA	1.64581	1.86624	0.992684	0.915118	1.08062	NA	NA	1.10648	2.47767	1.99209	1.50958	1.50959	1.00001	8.35271e-06	0.999977	1
SDC4	1.39389	0.574967	1.04263	0.894123	0.698819	1.04748	0.533896	1.41588	0.832363	0.824515	0.569492	0.462112	0.956617	0.74948	1.2543	1.33165	1.09616	0.910824	0.632817	0.407015	1.59502	0.558421	2.63124	0.89346	1.0488	1.17387	0.23127	0.785949	0.918591
TIA1	NA	NA	NA	NA	1.02262	1.5726	1.28446	1.07711	1.10401	1.31464	1.79896	NA	NA	1.1902	0.923911	1.4079	1.56729	0.567769	1.37143	1.30573	1.22509	1.21327	2.24771	1.31063	1.30203	0.99344	-0.00949536	0.961314	0.993664
FMO3	1.18386	0.819125	1.17132	0.920943	NA	NA	1.31467	0.724783	1.36264	1.43609	0.71597	0.85958	0.794516	NA	0.64964	0.909509	1.67041	0.650407	0.920488	0.372915	1.08505	0.788691	0.302652	1.07216	0.818532	0.763445	-0.389403	0.0969054	0.372002
DNAJA1	1.09447	1.23594	1.17337	0.920611	1.10984	1.45152	0.842796	1.59077	1.09262	1.11355	2.36839	1.40485	1.09759	1.04929	2.15831	1.01721	0.908035	0.671446	1.09619	1.03178	0.965664	0.912849	0.596327	1.27217	1.0758	0.845639	-0.241886	0.068817	0.32101
AKT1	NA	NA	NA	NA	NA	NA	1.19197	0.919122	1.06299	1.0036	1.09673	NA	NA	NA	1.07781	1.82882	1.11209	1.30875	1.34523	1.4497	0.933899	0.877515	1.27696	1.05488	1.24564	1.18084	0.239808	0.102703	0.381447
UQCRC1	0.869933	0.518354	0.516872	0.881097	0.789532	0.623766	0.905289	0.956953	0.759305	0.765048	0.590225	0.602979	0.645538	0.511705	1.22456	1.24853	0.916821	1.08566	0.797804	0.68586	1.01668	0.753505	0.507623	0.743307	0.833106	1.12081	0.164542	0.328539	0.629911
HIBADH	0.881485	0.682509	0.699575	0.760081	0.76282	0.770654	0.925226	1.00955	0.789001	0.772148	0.654508	0.652877	0.89826	0.726752	1.14653	1.36703	0.997467	1.13207	0.928483	0.621331	1.01198	0.846856	0.573888	0.791596	0.908627	1.14784	0.198924	0.145803	0.430869
ATIC	1.22128	1.22584	1.23948	1.04237	0.986697	1.21925	0.797021	1.0743	1.13847	1.10027	1.12119	1.20181	0.974185	1.04205	1.3982	1.53939	0.878371	1.19729	1.15064	1.03003	0.995779	0.857849	1.33283	1.10601	1.1332	1.02458	0.0350332	0.712582	0.88721
HNRNPH3	0.980455	1.09122	1.03313	1.20533	1.01137	1.07147	1.00045	1.24467	1.08492	1.11899	1.27408	1.19433	1.12846	1.38414	1.01951	1.09993	1.08592	0.943591	1.20789	1.14216	1.19806	1.18891	1.03656	1.10146	1.13579	1.03116	0.0442749	0.44921	0.720979
HNRNPH1	0.98101	1.2889	1.23926	0.982406	1.0515	1.10797	1.0353	1.51223	1.06559	1.25486	1.49106	1.35839	1.19339	1.02283	1.54318	0.897514	1.12335	0.656305	1.18713	1.09972	1.0388	1.17078	1.03705	1.18274	1.1107	0.939097	-0.0906534	0.410264	0.695932
YWHAB	1.04601	1.22817	1.12537	1.29653	0.969525	1.39312	1.04891	1.51706	1.17628	1.09035	0.787197	1.09894	1.22117	1.34424	0.728095	1.21853	1.02826	1.14099	1.11206	1.07358	1.14025	0.977179	1.12312	1.15259	1.10053	0.954833	-0.0666797	0.497066	0.755987
SFN	1.35969	1.86137	1.62048	0.972256	0.976934	1.063	0.880563	0.840256	1.0054	0.855892	1.96353	0.967379	0.743271	1.17272	1.37186	1.29619	0.903764	0.989935	1.04499	0.683006	0.822586	0.718551	1.42735	1.21813	1.0118	0.83062	-0.267739	0.260448	0.558143
STIP1	1.11011	1.1721	1.2463	0.972018	1.00567	1.17467	0.989202	1.17518	1.11548	1.0618	1.65991	1.03907	1.23422	1.05825	0.935452	1.20705	1.0051	0.938638	1.0442	1.13426	1.11572	1.1624	1.20555	1.15295	1.08999	0.945395	-0.0810114	0.565784	0.794422
S100A11	1.43404	2.26936	1.38524	1.12347	0.944367	1.34928	1.5471	1.24113	1.69802	1.41506	1.24384	1.33134	1.76961	1.36749	1.6522	0.581939	1.17881	0.568838	1.17265	1.3671	0.809991	1.0614	1.07568	1.42281	1.16142	0.816286	-0.292853	0.0971163	0.372002
L1CAM	NA	NA	NA	NA	1.19722	0.884698	0.718873	0.992069	1.22807	1.39469	1.59678	NA	NA	2.09737	0.349226	1.44263	0.674464	1.68698	1.25221	1.64441	1.32807	1.77514	3.06283	1.14463	1.53133	1.33784	0.419909	0.164975	0.452214
PRDX2	0.96992	0.834418	0.883547	0.996291	0.937652	0.923033	0.663757	1.13552	0.83641	0.771204	0.934629	0.652866	0.522699	0.483154	1.16653	1.42711	0.688788	1.35769	0.902396	0.582424	0.782899	0.929828	0.831554	0.898762	0.860661	0.957607	-0.0624944	0.70288	0.879762
GK	NA	NA	NA	NA	1.13738	1.48849	1.70393	1.40989	1.3083	1.49099	1.10997	NA	NA	1.52988	0.928726	0.722527	0.888839	0.67581	1.05487	1.65427	0.789452	1.24378	1.42517	1.37842	1.09133	0.791727	-0.336926	0.0534656	0.295488
CDA	0.746959	1.41968	0.857714	0.74489	0.877031	0.902611	1.31433	1.32612	1.32226	0.814081	0.799729	1.17405	3.40358	1.1615	1.37791	0.832181	0.759183	0.888189	0.745713	1.5258	1.16914	1.31455	0.631564	1.0114	1.24861	1.23454	0.303974	0.65055	0.845822
DCTD	NA	NA	NA	NA	NA	NA	1.62259	1.35115	1.00607	1.03863	1.27972	NA	NA	NA	0.702939	0.984381	1.11607	1.10924	1.06609	1.2674	1.04857	1.13549	1.08566	1.25963	1.05732	0.839386	-0.252594	0.155622	0.439195
PYCR1	1.02856	0.892424	1.24053	0.92075	1.02491	1.07664	1.19586	0.904137	0.968723	0.962673	1.6768	1.09744	1.11437	0.854902	1.34223	0.922398	0.975246	0.789592	1.07332	1.26379	1.0334	0.874052	0.966517	1.08109	1.0256	0.948674	-0.0760152	0.832752	0.937838
GBP1	0.942918	0.854168	1.01728	1.49754	0.886656	2.57171	1.14154	0.94219	1.0561	2.12174	1.06103	1.56476	1.65492	1.46028	2.79989	1.50703	0.564476	1.20842	1.54994	1.63203	1.17021	1.14307	1.96392	1.28117	1.51825	1.18505	0.244943	0.059498	0.304766
GBP2	0.935126	0.848288	1.08748	1.29855	1.16705	1.90582	0.928456	0.769757	1.01601	1.29661	0.952835	1.11011	1.17753	1.58318	1.61938	2.43046	0.671727	1.72954	1.59287	1.52272	1.42914	1.76715	2.14732	1.10963	1.56509	1.41046	0.496165	0.0115318	0.158758
STX2	NA	NA	NA	NA	NA	NA	1.23805	0.955273	0.738584	0.979868	1.02334	NA	NA	NA	0.790312	1.65087	1.2125	1.26662	1.1121	1.51248	1.7571	1.93641	2.86555	0.987023	1.5671	1.58771	0.666946	0.028971	0.230433
CTH	1.40227	0.714076	0.802707	0.758178	0.863521	0.733929	NA	NA	0.871814	0.941454	2.46848	0.806492	0.928911	0.800392	NA	NA	NA	NA	0.75773	0.783742	1.0356	0.938946	0.589277	1.06183	0.830136	0.781801	-0.355127	0.672974	0.862171
RPL9	0.883818	1.01161	0.924192	0.968316	0.940323	0.865214	1.1316	0.980253	0.869215	1.24092	1.49535	0.900535	0.84157	0.629359	1.11624	0.757968	1.22028	0.47522	0.822168	0.552385	0.627103	0.677125	0.210348	1.02825	0.735858	0.715638	-0.482697	0.00757578	0.152229
ACSL1	0.939574	0.844107	0.700097	1.32404	0.907825	1.29416	0.945251	0.859001	0.73312	0.92077	0.974677	0.787255	0.890157	1.16845	0.936489	0.672524	0.908362	0.948196	1.05111	0.923101	0.927284	1.11843	0.806229	0.94933	0.928132	0.977671	-0.0325785	0.771214	0.918591
CDH5	NA	NA	NA	NA	1.19544	1.65599	1.73199	1.10572	1.09095	NA	NA	NA	NA	1.87308	0.780971	0.912611	1.16469	1.12883	0.891514	1.65193	NA	NA	NA	1.35602	1.20052	0.885327	-0.175718	0.474299	0.744019
KIF5B	1.17941	1.29775	1.26393	0.902175	0.980359	1.25537	1.02603	1.30574	1.05884	1.00921	1.05818	1.24316	1.18293	1.08188	0.849779	1.27495	1.03293	1.11984	1.29976	1.20742	1.12371	1.08032	1.37668	1.12154	1.15611	1.03082	0.043796	0.565332	0.794422
CSTF2	0.907519	1.52176	1.09916	1.25118	1.18482	1.38539	0.935698	1.36107	1.10595	1.06552	1.20614	1.3651	1.27577	1.22123	1.28008	1.03119	1.05825	1.00095	1.17717	1.10458	1.23133	1.27283	2.33376	1.18402	1.27936	1.08052	0.111723	0.694703	0.872529
LSP1	0.904616	0.688591	0.844979	2.20727	1.02981	1.02646	1.16179	0.910767	1.10292	1.80796	1.04916	1.07062	1.09048	1.34115	1.16926	0.570961	1.22407	1.01612	0.967532	0.777933	0.935966	1.35711	1.00473	1.15767	1.04383	0.901666	-0.149334	0.975933	0.993664
DUT	1.02891	1.79957	1.32878	1.07441	0.970466	0.873465	1.24164	0.907599	1.2567	1.15307	1.07522	1.05283	1.01588	1.05469	1.73813	1.24812	1.05653	0.935111	1.01703	0.991446	1.0594	1.20748	1.41593	1.15544	1.14938	0.994758	-0.00758224	0.832752	0.937838
ABCC1	3.27785	0.649087	1.74946	0.460134	0.629867	0.550512	1.08843	1.11785	0.9854	1.05216	1.62862	0.428356	0.745459	0.198539	0.704563	0.888817	1.0051	1.17774	1.13521	1.45469	1.19326	1.06243	1.57213	1.19903	0.963858	0.803863	-0.314979	0.880112	0.959205
MAN1A1	1.12384	0.833379	1.19071	0.912112	0.986404	1.08778	0.839938	1.25102	1.28557	1.48004	0.878742	1.0336	0.88867	0.86451	1.06893	1.00146	0.906448	0.907516	0.958534	0.849525	1.03024	1.1164	0.793899	1.07905	0.951644	0.881929	-0.181266	0.088133	0.35807
MCM4	1.03192	2.19924	1.56603	0.895212	1.33286	1.93301	0.750387	1.55782	1.62264	0.979892	1.80525	1.63077	1.35336	1.02819	2.18688	0.672016	0.973664	0.598752	1.28142	1.27756	0.84563	0.911335	0.477641	1.42493	1.1031	0.774143	-0.369329	0.118055	0.390762
MCM5	0.95719	1.7511	1.48623	0.995981	1.04318	1.3365	0.820149	1.30481	1.56769	1.18961	2.12633	1.42641	1.33093	1.10113	2.06881	0.677767	1.10981	0.942766	1.33223	1.11997	1.02402	1.143	1.40535	1.32534	1.22352	0.923169	-0.115333	0.512631	0.768673
MCM7	0.872876	2.17708	1.47951	1.02648	0.998992	1.50769	0.816245	1.56607	1.67388	1.17248	2.29713	1.7504	1.22428	1.14659	2.16248	0.652618	1.02282	0.886681	1.21715	1.50832	1.04817	1.18447	1.50198	1.41713	1.2755	0.900056	-0.151914	0.466558	0.737081
GALNS	0.92471	1.07446	1.17627	1.08939	1.42184	1.44155	1.24277	1.11265	0.699177	0.919892	1.44578	0.938182	1.11435	1.54007	1.15395	0.923488	1.06379	0.609272	0.378491	0.892373	0.795154	0.84588	0.780408	1.14077	0.919618	0.806136	-0.310904	0.0588891	0.304766
RNASE4	1.10072	0.743677	0.99699	1.16741	1.05607	1.21914	1.62832	0.622691	0.955717	0.401057	0.472836	1.16645	0.919268	1.18506	0.591474	0.935194	1.1178	0.825256	0.923248	0.975679	1.47382	1.52101	5.81989	0.942239	1.45451	1.54368	0.62637	0.449137	0.720979
SDC2	0.927364	1.66337	1.06965	1.02566	0.892608	1.40622	1.03882	2.31111	1.01832	1.28585	0.880057	1.39487	1.03209	1.17294	0.798092	1.07882	1.01212	1.11961	1.63902	1.49905	1.4927	1.2016	3.10143	1.229	1.37853	1.12167	0.165642	0.346999	0.642893
SHMT1	0.99298	0.94304	1.09779	0.980793	0.904327	0.892218	0.852827	0.790698	1.03612	0.87459	1.4968	0.989476	0.815218	0.559895	1.27077	1.03041	0.95692	0.99713	1.0528	0.884502	0.792287	0.913595	0.575175	0.987471	0.903182	0.914641	-0.128722	0.31171	0.613321
SHMT2	1.02834	1.47418	1.34608	0.877281	1.03907	1.43029	0.830863	1.67624	1.34843	1.037	2.90764	1.18098	0.938054	0.803763	1.99935	0.649445	0.801163	0.655395	1.08052	0.934845	0.966963	0.973932	0.972881	1.36322	0.99644	0.730946	-0.452163	0.0268002	0.2219
EPHX2	1.30865	0.650303	1.91169	0.674436	1.62564	0.622854	0.611136	0.558228	0.996925	0.736383	1.07529	0.723807	0.834389	0.826544	1.07042	0.988818	1.01967	1.1899	0.913412	1.05986	1.0163	0.95063	0.819353	0.979231	0.951091	0.971263	-0.0420656	0.525399	0.770107
HSPA4	0.995168	1.17587	1.20916	1.04188	1.01203	1.23523	0.905444	1.42152	1.01244	1.0559	1.4559	1.33337	1.04883	1.07082	1.23798	1.08279	0.860407	1.04131	1.17601	1.09437	0.931825	0.982178	1.33466	1.13823	1.09955	0.966012	-0.049887	0.58023	0.807297
GRK5	NA	NA	NA	NA	0.47093	1.13745	0.812942	0.525359	0.779653	NA	NA	NA	NA	0.622123	0.467292	1.36756	0.771161	1.53465	1.6504	1.55621	NA	NA	NA	0.745266	1.13849	1.52762	0.611288	0.110315	0.390616
MPI	1.08132	0.98489	1.02628	1.05833	1.14106	1.01698	1.09196	0.748467	0.859199	1.10823	0.839406	0.839385	1.07814	0.938296	0.807218	1.60223	1.02575	1.53867	1.0094	1.1219	0.879843	0.990439	1.18595	0.996011	1.08477	1.08911	0.123152	0.785949	0.918591
GPC1	0.809163	1.25807	0.723573	0.643046	NA	NA	1.10703	1.79448	0.779996	1.08948	2.05496	1.12443	1.16286	NA	0.692306	1.77973	0.954504	1.36996	1.56545	1.323	1.16008	0.937818	1.86976	1.13998	1.26726	1.11166	0.152713	0.528693	0.773295
PFN2	0.873659	1.00673	1.2381	1.3708	0.990582	1.87201	1.25323	1.27175	0.810918	0.851378	2.92458	1.51083	0.993258	2.49714	0.419525	2.85414	1.51647	1.07457	1.64589	1.72541	1.10915	1.34119	2.77593	1.31488	1.62196	1.23354	0.302801	0.189587	0.482121
PFN2-2	NA	NA	NA	NA	NA	NA	1.45914	1.39407	0.749832	1.16465	1.37357	NA	NA	NA	0.360424	1.83995	1.1913	1.83032	2.01128	2.32693	0.998196	1.55449	2.68097	1.22825	1.64376	1.33829	0.420396	0.150409	0.430869
CA8	0.519945	1.30496	1.53842	1.03907	0.936915	1.33413	0.920893	2.3577	NA	1.01682	1.2537	1.21848	0.916144	1.03395	1.35255	0.947629	0.784436	0.845528	NA	NA	1.37344	1.02683	1.58894	1.22226	1.10879	0.90717	-0.140556	0.684211	0.871618
CTNNA1	1.24127	1.0125	1.29662	0.723108	0.890767	0.869621	0.791542	1.15779	1.00132	0.676184	0.887804	0.808913	0.914466	0.665643	1.24794	0.659723	0.953386	0.695326	0.796109	0.678204	0.9388	0.535163	0.238756	0.958958	0.761036	0.793607	-0.333503	0.0496663	0.288411
CTNNB1	1.16827	0.968106	1.23927	0.654726	0.923838	1.00992	0.858926	1.14111	1.11958	0.842391	1.08335	0.983621	1.15503	0.748017	1.37731	0.727236	1.14816	0.660109	0.805424	0.692601	0.901116	0.71906	0.503581	1.00086	0.868439	0.867691	-0.204747	0.155257	0.43869
PHB	0.90136	1.04059	0.984169	0.793746	0.890023	0.857387	0.889878	1.15873	0.974526	0.894653	1.46613	1.00816	0.910258	0.797657	1.70218	0.850463	1.03153	0.804101	0.959432	0.699342	1.01204	0.756167	0.825335	0.986472	0.946389	0.959367	-0.0598456	0.379339	0.666768
SERPINB6	0.826401	1.68018	2.52551	1.00599	1.56953	1.04714	0.942295	0.893428	0.890498	1.01161	0.644707	1.01446	0.887071	1.5552	0.632355	2.03116	1.02035	0.848422	1.62201	1.02337	0.832405	1.10938	1.88113	1.18521	1.20478	1.01651	0.023626	0.739898	0.898907
RDX	0.872495	0.928031	0.800936	1.03684	0.917081	0.873021	1.1117	0.844937	0.841892	1.1877	1.31166	1.10176	1.47062	1.26238	0.843735	1.48142	1.0695	1.2854	1.09574	1.77283	0.902334	1.37183	1.71471	0.975117	1.28102	1.31371	0.393647	0.0128868	0.162981
RPA3	1.11108	1.38579	1.1734	1.03199	0.953751	1.10824	1.17525	1.13432	1.07778	1.0982	0.959658	1.07152	1.24835	1.11504	1.43983	1.09191	1.1524	0.888216	1.02289	1.10107	0.931785	0.853059	0.712506	1.10995	1.05238	0.948135	-0.076836	0.392813	0.682704
RFC4	NA	NA	NA	NA	0.864594	1.11589	1.07168	1.31528	1.04477	0.995747	1.50577	NA	NA	0.658844	1.58833	1.10421	1.05418	1.04644	1.08472	1.48679	1.94006	1.28114	1.15836	1.13053	1.24031	1.0971	0.133694	0.439962	0.719579
RPL22	0.884041	0.879646	0.582501	0.597474	0.991418	0.820478	1.28905	0.614796	0.85695	1.45519	0.495986	1.05203	0.554676	0.693907	0.389966	1.0487	1.3047	0.996962	0.966415	1.15201	0.658096	1.05611	0.527436	0.860684	0.866751	1.00705	0.010134	0.961091	0.993664
GTF2F1	0.868943	1.45851	1.06056	0.974628	0.903	1.46483	0.983343	1.5385	1.23112	1.15159	1.5253	1.23498	0.966605	1.03799	1.34686	0.974642	1.0016	0.966977	1.21392	0.996732	1.47129	1.28533	1.11884	1.19639	1.13465	0.948388	-0.07645	0.739898	0.898907
SPR	1.03018	0.974287	1.09658	0.99084	0.773859	0.764718	0.656868	1.0311	0.657632	0.684121	0.980252	0.741054	0.749204	0.769829	1.51128	1.37332	0.965	1.17807	0.905015	0.936275	1.32346	0.940313	2.26933	0.876403	1.13851	1.29907	0.377484	0.260448	0.558143
THBS2	1.79226	0.674302	0.794812	0.597036	0.0691079	0.00902375	1.57985	2.28645	1.50666	1.55975	2.02944	0.214666	0.537684	NA	1.10941	0.959185	0.840225	0.950283	1.03192	10.4797	1.12327	1.22939	1.8638	1.17261	1.84905	1.57687	0.65706	0.948729	0.987346
THBS4	1.08525	0.884851	0.848084	2.16118	0.850036	1.34373	1.26447	0.763386	0.81339	0.786052	0.742128	1.40861	0.840268	2.93644	0.589534	2.48076	0.943888	2.62315	2.6925	2.49587	1.55236	1.42032	7.43932	1.04932	2.28525	2.17783	1.12289	0.0105734	0.15293
SAA4	0.811281	0.996421	1.14361	1.03214	1.29347	1.47477	1.85434	0.980916	0.942182	0.853386	0.955061	1.70728	1.74707	2.0052	0.762073	0.512427	0.581423	1.26626	0.942697	3.63492	0.925143	1.60418	1.89426	1.1216	1.46525	1.30639	0.385586	0.565784	0.794422
FBN1	1.00771	1.16324	1.13424	0.880457	1.05052	0.851377	0.697389	2.0212	1.15989	0.566475	0.653123	2.18558	0.683856	0.952631	0.430823	0.438621	1.00192	0.788304	1.23624	0.584032	2.84942	1.91938	2.05392	1.01687	1.26039	1.23948	0.309733	0.880112	0.959205
FBN2	1.53515	1.1456	1.47769	0.688828	1.22694	0.797752	0.974865	1.61558	1.09841	0.686908	0.740619	0.916348	0.863596	0.890848	0.739539	0.671012	0.899834	0.797799	0.822412	0.235726	2.96347	1.04411	1.06597	1.08985	0.992555	0.910727	-0.13491	0.260448	0.558143
AGL	1.10668	1.31071	1.13186	0.936131	0.89879	1.04547	1.00444	0.973597	0.882751	0.763202	2.39266	1.19105	0.918306	1.30082	0.914703	1.75038	0.916434	1.39845	1.09201	1.37391	1.10498	1.03336	1.68977	1.13148	1.22368	1.08149	0.113015	0.211497	0.507549
MYH9	1.03173	1.95131	1.19271	0.918713	1.03068	1.4298	1.65524	1.2871	1.10408	1.38862	1.37824	1.6046	1.47341	1.258	1.04026	0.757954	1.13679	0.759636	1.04436	1.93786	1.04566	1.11688	1.1441	1.3062	1.19329	0.913559	-0.130431	0.408685	0.695932
MYH10	0.816841	1.44583	0.867101	1.40356	0.995094	1.74951	1.78088	1.16717	0.941053	1.41576	1.11292	1.8844	1.19947	1.95795	0.620999	1.25723	1.4714	1.16989	1.16031	3.49173	1.3398	1.65948	2.35353	1.24507	1.63052	1.30958	0.389106	0.133549	0.411789
COPB2	1.10484	1.09314	1.31751	0.748479	1.03839	0.966269	1.0504	1.05578	1.13608	1.2042	1.31616	0.972962	1.38248	0.758645	1.081	0.769297	0.937941	0.764716	0.841382	1.00059	0.914813	0.774793	0.603647	1.09375	0.900189	0.823029	-0.280984	0.0181938	0.191301
SOAT1	0.592758	1.04983	1.27738	1.02966	0.613369	1.16159	0.81458	1.86662	0.982722	1.22261	1.28303	1.04141	1.25331	0.228304	1.55747	1.12013	0.875755	0.6075	0.752212	0.945109	1.05366	0.898354	0.824158	1.08129	0.929781	0.859885	-0.217785	0.303775	0.604069
ADD1	1.18484	1.19843	1.24987	0.978842	1.01561	0.957693	0.974637	1.04954	0.90184	0.968881	0.687099	1.28112	0.897042	1.18574	0.905841	0.861319	1.16338	1.09681	1.05441	1.17676	1.03173	1.16581	1.49009	1.01521	1.10917	1.09255	0.127706	0.193305	0.487904
BSG	0.975475	0.771333	0.976238	1.13027	0.841481	0.770273	0.776111	0.832465	0.80976	0.764909	1.42671	0.742516	0.684476	0.866973	1.8043	1.4502	0.694343	1.13547	1.14305	0.924	1.07655	0.773885	0.953481	0.915911	1.02077	1.11449	0.156378	0.607524	0.818686
FUS	1.2467	2.14396	1.50769	0.917171	1.16714	1.27792	1.00185	1.25648	1.17805	1.00805	1.22413	2.07839	0.938906	1.19515	1.149	0.97075	1.26128	0.935156	1.29373	0.976364	0.963432	1.16344	1.22128	1.26628	1.17891	0.930997	-0.103152	0.287547	0.584737
NUP214	1.02373	1.24103	1.20676	1.16975	NA	NA	1.18229	1.09959	1.07786	1.16413	1.24357	1.15004	1.11829	NA	1.36534	1.18554	1.03225	1.13718	1.16184	1.13896	1.18044	1.24694	1.41014	1.15652	1.19336	1.03185	0.0452352	0.386566	0.675206
DEK	0.960516	1.59896	1.04345	1.30774	0.990491	1.21184	0.930657	1.42375	1.19136	0.867762	1.14557	1.29099	1.23469	1.26578	1.57176	0.7481	1.09939	0.726162	1.11246	0.829404	1.12366	1.16395	0.594546	1.15201	1.06341	0.923092	-0.115454	0.414588	0.696873
MYH11	0.604421	0.495858	0.608391	1.46411	0.788579	1.41252	0.453423	0.399872	0.341977	0.527126	0.506768	0.860442	0.564557	5.92581	0.212906	10.207	0.0478493	3.5218	6.17296	1.69433	1.48143	1.05538	10.9053	0.691186	3.55415	5.1421	2.36236	0.0317437	0.234973
GLRX	0.883577	0.863488	0.869207	1.3149	1.21094	0.958629	1.05234	0.782758	0.843856	1.70029	0.828692	0.774234	1.02757	0.989668	0.684623	0.602571	1.02721	0.925336	0.77825	1.06885	0.798316	1.31994	0.46761	1.02806	0.872015	0.848213	-0.237501	0.163748	0.452214
PPM1A	1.04532	1.00098	1.06205	0.790519	1.00235	1.32699	1.02197	1.01737	0.950199	0.965559	1.14859	0.952064	1.18234	1.18521	1.03954	1.29533	0.976019	1.25212	1.09988	1.13958	1.09213	1.01441	1.33876	1.03017	1.13061	1.0975	0.13422	0.075083	0.337909
IGFALS	NA	NA	NA	NA	1.06105	1.24744	1.1351	1.02871	NA	0.764907	1.0478	NA	NA	1.24576	0.748002	1.79501	1.10321	1.18221	NA	NA	0.899465	1.97101	1.84993	1.0475	1.34932	1.28814	0.365286	0.282384	0.584737
HMGCL	1.00391	0.7164	0.847219	0.766121	0.780701	0.596505	1.01094	0.974655	0.737356	0.859928	0.778775	0.637796	1.06044	0.592668	1.20947	1.14444	0.939938	1.16749	0.922477	0.953216	0.878598	0.625456	0.353275	0.824774	0.873771	1.05941	0.0832567	0.579543	0.807197
PSMC2	1.01976	1.1667	1.13644	0.974216	0.993372	0.975333	1.08403	1.03476	1.07093	1.06988	1.56657	1.16889	1.06501	0.946951	1.24602	0.981558	1.02344	1.00462	1.09335	1.25332	0.988696	0.998293	1.05235	1.09927	1.06854	0.972043	-0.0409073	0.832752	0.937838
GGT5	0.955334	0.822438	0.838954	1.98676	1.17311	1.2976	0.863183	0.850661	0.797682	1.12977	0.707903	1.27167	0.796743	1.26602	0.532253	0.779338	2.19862	0.929994	1.26921	1.29247	1.23619	1.30329	1.78973	1.03849	1.22213	1.17683	0.234907	0.287547	0.584737
ARL2	0.873961	1.00959	0.979577	1.13219	1.11769	1.13888	1.12847	0.896121	1.01904	1.09679	0.910574	1.31265	0.909848	1.34727	1.16525	1.2947	1.10368	1.07507	1.32582	1.63367	1.06007	0.889626	1.48103	1.02753	1.21656	1.18396	0.243617	0.0178387	0.191301
ARL3	0.989351	1.33997	1.0055	0.845409	0.904413	1.21419	1.25477	1.10902	0.972169	1.16233	0.997532	1.10144	1.19867	1.35321	0.881002	1.7344	1.13266	0.991791	1.0397	1.49236	0.81801	1.19601	1.08556	1.07224	1.16873	1.08999	0.124319	0.285701	0.584737
TRIM23	0.980142	0.614632	0.916779	0.407107	1.06272	0.836904	0.946409	0.71911	0.865758	0.900067	0.711155	0.912401	1.14234	0.361353	1.41229	1.03794	1.08487	0.883289	0.866913	0.88629	0.701744	0.42934	0.056785	0.814617	0.81463	1.00002	2.42662e-05	0.999912	1
MAP2K2	0.897251	1.00831	1.02803	1.17789	0.984175	0.862106	1.10548	0.996414	1.05019	0.880148	0.903033	0.943796	0.951638	0.887998	1.01098	1.3385	0.933778	1.43604	1.02958	1.22233	0.931916	1.09267	1.29405	0.990275	1.08944	1.10014	0.137684	0.235117	0.531597
ATP5C1	0.711249	0.250127	0.235674	0.702069	0.626266	0.415432	0.915998	0.960864	0.673541	0.853869	0.8567	0.279076	0.505031	0.275189	1.33471	1.12805	1.03399	0.815141	0.721067	0.428555	0.691477	0.673649	0.446648	0.654708	0.694382	1.0606	0.084878	0.751704	0.906523
ATP5C1-2	NA	NA	NA	NA	NA	NA	1.33221	0.96039	0.990153	1.26804	1.09103	NA	NA	NA	0.711838	1.89692	1.09	0.955316	1.67788	1.24345	1.1406	1.79276	3.68167	1.12836	1.57671	1.39734	0.482688	0.518482	0.770107
ATP6V1E1	1.05572	1.11301	1.08989	1.24867	1.06434	1.10434	1.09231	1.06497	0.892712	1.20702	1.39281	1.15259	1.01219	0.886902	1.4259	0.963825	1.0149	0.933851	0.911297	0.92924	0.901679	0.98504	0.98763	1.12053	1.00875	0.90025	-0.151603	0.0187948	0.191301
CPOX	1.15825	1.4157	1.3108	1.12001	1.11399	1.29432	1.17853	1.35251	0.969457	1.15624	1.3846	1.33213	1.12423	1.06467	1.28066	1.03015	0.972115	0.941437	1.20413	1.81108	1.0976	1.03001	1.00252	1.22313	1.15756	0.946394	-0.0794865	0.117928	0.390616
ARR3	0.408429	0.675075	0.549383	0.663678	0.469995	0.357565	1.19221	1.07419	0.753503	NA	NA	0.568387	0.614137	NA	0.73846	1.95574	1.34248	1.10792	1.32829	1.42466	NA	NA	NA	0.68267	1.13501	1.6626	0.733444	0.0391228	0.259903
RPL4	0.602129	1.05923	0.78442	1.31453	1.26465	0.916216	1.19596	0.822198	0.95655	1.07533	1.33059	0.999841	0.86767	1.0906	0.874838	0.378157	1.14238	0.762713	0.801615	0.59503	0.788885	0.943731	0.378807	1.02925	0.802023	0.779227	-0.359884	0.0352666	0.252071
NUDT1	0.591853	2.00671	1.10024	1.28555	0.932145	1.2831	1.14682	1.35927	1.32797	NA	NA	1.77242	0.986355	1.11122	0.851554	0.700736	0.978795	1.22511	1.17661	1.77246	NA	NA	NA	1.22596	1.17503	0.958454	-0.0612187	0.77834	0.918591
LONP1	0.900767	0.748127	0.883026	0.812098	0.903678	0.994974	0.879056	0.943849	0.785372	0.879822	1.14395	0.698311	0.728353	0.755104	1.67433	0.916085	0.98105	0.834152	0.905032	0.64079	0.909375	0.765926	0.543289	0.897702	0.86265	0.960953	-0.0574619	0.316386	0.613321
PGM1	1.14135	0.695919	1.19901	0.980161	0.965551	0.837329	1.00439	0.916229	0.848926	1.02357	0.806352	1.01457	1.13781	1.2821	0.604014	1.86747	0.834104	1.55569	1.07095	1.40389	0.938209	0.84936	1.09921	0.947162	1.13811	1.20161	0.264963	0.101274	0.381447
PPP1CC	1.01898	1.30857	1.08882	0.94591	1.3642	1.25802	1.08009	1.15022	1.00362	1.10455	1.12407	1.32387	1.15222	1.74577	0.873624	1.08802	0.886824	1.15214	1.01381	1.15723	1.16484	1.25784	1.52837	1.13155	1.19538	1.05641	0.0791698	0.447249	0.720979
GNL1	1.01527	1.01036	1.03801	0.961977	0.981417	1.12448	1.0838	1.05586	0.981447	1.04732	1.35507	1.20399	0.889713	0.903467	1.08979	1.15446	1.00259	1.2944	1.09197	1.86294	1.17897	1.25861	1.59071	1.05955	1.21013	1.14213	0.191722	0.103709	0.381447
SERPINB5	0.961527	5.07119	2.12596	0.579312	1.26924	1.46418	0.663894	2.00306	2.51099	0.851751	3.71338	1.02272	1.3387	1.52799	0.944005	0.635298	0.82284	0.856949	1.35607	0.962166	1.32565	1.20882	1.53437	1.92859	1.12797	0.584866	-0.773821	0.287547	0.584737
SERPINF1	0.790785	1.16409	0.866183	1.05955	1.16622	1.50408	2.81682	1.12428	0.860177	1.06328	0.963974	1.56994	1.58628	2.79275	0.628978	1.04859	1.01712	1.17042	1.37141	4.34715	1.03118	1.92269	2.71764	1.21631	1.76701	1.45276	0.538801	0.133549	0.411789
DLST	0.856434	0.398881	0.431413	0.902219	0.745632	0.767336	0.956227	0.865411	0.765708	0.897223	0.898642	0.635585	0.599931	0.649995	1.1395	1.1484	1.15337	0.911726	1.05506	0.644628	0.805675	0.834134	0.454634	0.771375	0.836053	1.08385	0.116163	0.483265	0.745919
GPX4	1.17972	0.869345	1.1534	1.11714	0.855648	0.936185	1.08835	0.891966	0.862594	1.13081	1.29478	0.744244	0.880892	1.12225	1.1824	1.21761	0.965214	1.57781	1.0848	1.08073	0.860954	0.9852	1.34293	1.03454	1.08709	1.05079	0.0714807	0.522401	0.770107
HSD17B2	0.828153	0.803999	2.05943	0.368085	1.50761	1.2799	0.669742	0.596491	1.31656	0.721435	2.82638	1.09749	0.180451	1.39684	2.30895	0.377471	0.948385	0.550592	1.08724	0.384813	0.892055	0.83403	1.16951	1.1798	0.935652	0.79306	-0.334498	0.607524	0.818686
SRP14	0.918964	1.51031	1.06794	0.985607	1.07437	1.32964	1.16669	0.825596	1.0644	0.992094	0.997708	1.17566	1.07684	1.34822	1.07969	0.52571	1.28532	0.483122	1.06043	0.830579	0.994169	0.876053	0.440902	1.08485	0.931391	0.858545	-0.220034	0.164538	0.452214
NUP62	0.927157	1.33529	1.08689	1.06934	0.962447	1.13116	1.10457	1.17754	0.971186	1.10867	1.31631	1.27765	1.09323	1.29169	1.39329	0.769269	0.948441	0.989443	1.01044	1.41114	1.06348	1.33417	1.28866	1.10823	1.15591	1.04302	0.060766	0.510806	0.766837
HPCAL1	1.15513	0.844339	0.729807	0.718551	0.842277	0.886456	1.02415	0.964737	0.99942	0.901885	0.79198	0.449419	0.624407	0.922658	0.706364	1.19495	1.13799	1.14209	0.858465	1.59738	0.918072	0.930488	0.66883	0.896249	0.929259	1.03683	0.0521819	0.740215	0.898907
FDFT1	1.58115	2.73228	1.28039	0.583644	NA	NA	NA	NA	1.41041	0.799244	1.86617	0.684085	1.66868	NA	NA	NA	NA	NA	1.0408	0.996625	0.827802	1.7605	1.05748	1.46475	1.148	0.783747	-0.351541	0.332427	0.633258
TAGLN2	1.33904	1.40485	1.6247	0.827845	0.793388	0.968087	1.78238	1.26042	1.02627	1.23329	0.891306	1.20999	1.17637	1.12452	0.82773	0.742107	1.06136	0.738988	0.999349	0.644766	0.571162	0.873989	0.405375	1.1956	0.864643	0.723188	-0.467557	0.014579	0.175467
TALDO1	1.12336	1.21569	1.23746	0.937274	0.950157	0.902551	0.915681	0.975021	1.03644	1.04604	1.24374	0.88784	1.07963	0.810871	1.12044	0.778915	0.888155	0.996064	0.805673	0.579511	0.866937	0.733776	0.352874	1.05304	0.825058	0.783502	-0.35199	0.00541386	0.14406
SNCA	1.04149	0.762554	1.01076	1.28764	1.25721	1.25806	1.01614	1.04668	1.0675	0.860207	1.08567	1.31517	0.971214	1.6428	0.588643	1.50257	0.892359	1.36686	0.919134	1.12299	1.10883	1.22919	1.77495	1.06308	1.20289	1.13151	0.178255	0.220907	0.521661
ETFB	0.947548	0.920099	0.812578	0.791515	0.814273	0.629054	0.873469	0.936729	0.744554	0.898089	1.3843	0.700683	0.658579	0.484194	1.22169	0.903386	0.932419	0.886624	0.799412	0.396745	0.786923	0.771548	0.774697	0.886564	0.776408	0.87575	-0.191409	0.204653	0.50496
RBMX	1.12288	1.59361	1.16771	0.876125	1.01604	0.937231	1.14267	1.40194	1.18983	1.14661	1.53821	1.26267	0.892481	1.0986	1.21739	0.640891	1.0712	0.783838	1.16227	1.03389	1.06642	1.12418	0.878932	1.1939	1.0194	0.853841	-0.227961	0.0607429	0.306632
ITGAE	NA	NA	NA	NA	NA	NA	0.711884	1.77586	1.23907	0.714675	2.16058	NA	NA	NA	3.24108	0.668242	0.601497	0.61665	0.672993	NA	1.68245	0.907425	0.520146	1.32041	1.11381	0.843532	-0.245485	0.17094	0.455776
LIPA	0.9013	1.05466	1.31437	0.830541	1.19148	1.22695	1.59357	0.901666	1.14924	1.17662	2.17584	1.04932	1.31443	1.29651	1.79664	0.787191	1.09137	0.828847	1.07189	1.24218	1.03146	0.800909	0.95273	1.22875	1.10529	0.899524	-0.152766	0.413411	0.695932
ATP6V1A	0.997254	1.10692	1.0858	1.1932	0.975956	1.11416	1.10775	1.041	1.10118	1.31736	1.47288	1.17588	1.28707	0.930167	1.26419	1.2273	0.968848	1.27389	1.13984	1.25321	0.908495	1.03871	1.47805	1.13759	1.16214	1.02158	0.030805	0.713299	0.887869
HSPA9	0.827327	0.69486	0.914185	0.829409	0.796182	0.913214	0.768417	1.77429	0.904176	0.903878	1.68701	0.744666	0.746762	0.40609	2.02797	0.839113	0.749438	0.769434	0.967378	0.569446	1.00736	0.903213	0.543282	1.00118	0.856179	0.855172	-0.225713	0.189587	0.482121
EIF4A3	0.971794	1.32433	1.12612	1.03949	1.0138	1.25504	0.986616	1.27427	1.30235	1.03566	1.49522	1.62761	1.0955	1.30811	1.50713	0.837479	1.02449	0.788567	1.12187	1.17711	1.19288	1.14989	1.12193	1.16588	1.16271	0.997284	-0.00392386	0.971181	0.993664
RPS19	0.978134	1.01882	0.942089	0.81838	0.980092	0.740239	1.14621	0.902588	0.893476	1.46588	1.04411	0.64018	0.717342	0.64179	0.878711	0.506895	1.1954	0.627207	0.802133	0.742205	0.545414	1.00306	0.491418	0.993638	0.732646	0.737337	-0.439604	0.00520235	0.14406
RPL3	0.610527	1.04932	0.955121	0.873963	1.15591	0.987606	1.08206	1.01971	1.01176	1.12864	1.56671	1.37955	1.18963	1.0183	1.28442	0.489018	1.11686	0.618979	0.766791	0.545252	0.802828	1.0469	0.508336	1.04012	0.897239	0.86263	-0.213186	0.226033	0.527967
COL15A1	1.02417	0.763776	0.884556	1.23094	1.10533	1.1789	0.975768	1.43192	0.978112	0.92865	0.785757	1.1987	1.11448	2.14954	0.656363	1.74285	1.13088	1.39916	1.37473	2.21446	1.41107	1.719	3.02498	1.02617	1.59468	1.55401	0.635999	0.00562246	0.14406
COL18A1	1.04911	0.83848	1.08523	1.34963	1.19209	0.905962	1.53485	0.96939	1.12785	1.01478	0.715303	1.67999	1.03398	1.56045	0.575673	1.38468	1.31802	0.675497	0.919171	1.37656	1.25258	1.8587	1.95639	1.07115	1.29931	1.213	0.27858	0.131763	0.411789
DDOST	1.07339	0.970879	0.981892	0.722214	0.922513	0.694627	1.03206	1.00092	1.05416	1.27041	1.05421	0.70967	0.841912	0.372614	1.15324	0.470714	0.978544	0.628929	0.647773	0.275725	0.799853	0.755957	0.36765	0.979754	0.666882	0.680663	-0.554988	0.00264125	0.135078
ANP32A	1.05785	1.41602	1.08747	0.959344	0.903285	0.961872	0.980262	1.12044	1.11238	1.05833	1.11727	1.23599	1.09886	0.963045	1.37235	0.520015	0.935774	0.765091	0.872654	0.695229	0.850208	0.885717	0.480072	1.07041	0.889583	0.831068	-0.266962	0.0521012	0.291298
FEN1	0.981704	1.62993	1.49462	1.00108	1.19714	1.3371	0.843734	1.59261	1.70286	1.27438	1.51598	2.14916	1.19483	1.08702	1.62269	0.711397	1.03059	0.715863	1.05388	0.867246	1.27234	0.962697	0.979296	1.32465	1.13725	0.858531	-0.220058	0.213289	0.510554
CUX1	0.925591	0.883068	1.0125	0.861949	0.930619	0.744785	1.16441	1.28619	1.01368	1.21164	1.42897	1.23944	1.05859	1.20242	1.1062	1.31654	1.03659	1.10609	1.04098	1.00709	1.20226	1.03804	0.950406	1.04213	1.10872	1.0639	0.0893641	0.355143	0.652866
CAPG	1.44731	1.51821	1.15849	1.35027	0.973586	1.16711	1.22076	1.0214	1.12317	1.85427	0.784613	1.00507	0.81447	1.27368	1.32695	0.35778	1.3025	0.763383	1.01809	0.911111	0.687301	0.748195	0.718887	1.23811	0.910619	0.735492	-0.443219	0.0139264	0.170652
CAP2	0.576954	0.861602	0.759029	1.60784	1.35464	1.58361	0.841508	0.636599	0.716608	0.792081	0.572389	1.3916	0.942537	3.59048	0.497762	3.26418	0.854678	2.19195	1.91441	1.31521	1.37434	1.67614	6.21187	0.936623	2.1021	2.24433	1.16629	0.0105734	0.15293
TXLNA	0.831135	0.998263	1.27081	0.882782	1.63852	0.661474	1.12174	0.967454	1.19201	1.09486	1.65801	1.25437	1.70945	2.99814	0.945262	0.775995	0.992225	0.626069	1.71226	1.24879	1.1447	1.30979	0.989695	1.11973	1.3089	1.16894	0.225195	0.525399	0.770107
CCT6A	1.01837	1.42514	1.29194	1.03676	1.03422	0.974167	0.964575	0.987941	1.11834	1.00663	2.03991	1.29295	1.11323	0.894031	1.13951	0.9518	1.05124	0.806964	1.04646	1.06462	0.995771	0.953109	0.911648	1.17254	1.01844	0.868576	-0.203276	0.287547	0.584737
NNMT	0.912004	1.30075	0.997006	0.376673	1.27692	1.66766	1.98119	1.45758	1.52994	1.6203	1.0487	1.83837	2.64196	2.457	0.837404	1.15168	0.872851	1.92453	1.18018	4.63582	1.21551	2.03818	1.86297	1.28807	1.88804	1.46579	0.551682	0.189587	0.482121
PSMB10	1.23552	0.935599	1.36831	1.62524	1.15384	1.9362	0.93437	0.918409	1.04229	1.63394	0.996154	1.07496	0.859786	1.29634	1.60242	1.10104	0.934054	1.10166	1.22499	0.643916	0.8855	1.18104	1.18399	1.25272	1.09081	0.870755	-0.199662	0.215386	0.513238
RPL13A	0.675388	0.987772	0.741883	0.901292	1.23128	0.871105	1.24357	1.16694	0.771978	0.979821	0.99613	1.2946	0.982844	1.00854	0.7574	0.808548	1.01226	1.00951	0.930058	0.817959	0.782781	0.979991	0.630728	0.960651	0.917934	0.955534	-0.065621	0.583001	0.80968
ARL1	1.07129	0.988118	1.22652	0.743348	1.14336	0.79957	0.91497	1.11379	1.16039	0.996354	1.29966	0.961181	1.12605	0.373721	1.21533	0.94666	0.901285	0.902148	0.946775	1.63271	0.906336	0.690751	0.679191	1.04158	0.940178	0.902648	-0.147765	0.339094	0.641823
STAT3	1.02317	1.15738	1.32599	0.915269	0.996753	1.23443	0.94449	1.18927	1.09581	1.06556	1.20543	1.42641	1.72157	1.19931	1.21772	1.44354	1.01747	1.28226	1.25285	1.59916	1.21743	1.0011	1.53633	1.10487	1.32626	1.20038	0.263491	0.00875518	0.152812
USP8	1.01803	1.41949	1.23829	1.46017	1.14373	1.34102	NA	NA	0.891526	1.10221	1.4329	1.19377	1.20621	1.32809	NA	NA	NA	NA	1.33646	1.60629	1.37481	1.20991	1.60272	1.22749	1.35728	1.10574	0.145016	0.167583	0.452214
PEX19	0.956183	1.11741	1.13417	1.20455	0.951844	1.09057	0.949603	1.03763	1.00354	0.975818	0.916132	1.2424	1.39671	1.39057	0.920142	1.55317	0.952795	1.3246	1.11602	3.28862	1.08929	1.61836	2.47549	1.03068	1.53068	1.48512	0.57058	0.0105734	0.15293
MDH1	0.795791	0.265353	0.325307	0.937596	0.602628	0.574843	0.641745	0.692666	0.546463	0.770675	0.535622	0.20718	0.478361	0.489508	0.795198	3.64905	0.692888	2.01403	1.13021	0.58984	0.622472	0.469448	0.623564	0.608063	0.980146	1.61192	0.688777	0.694703	0.872529
MDH2	0.939458	1.01273	0.666651	0.825971	0.775899	0.765409	0.695513	1.7092	0.812337	0.888825	1.10393	0.437645	0.586939	0.385989	1.26147	1.06603	0.898211	0.855165	0.925533	0.34461	0.929521	0.67577	0.258879	0.926902	0.718814	0.775501	-0.366799	0.116174	0.390616
RFC5	NA	NA	NA	NA	NA	NA	1.0387	1.18707	1.51393	1.04502	1.21528	NA	NA	NA	1.36955	0.841779	0.93502	0.678888	1.16032	1.13608	0.901286	1.02476	0.170278	1.2	0.913107	0.760923	-0.394177	0.0686494	0.32101
HADHA	0.917289	0.574181	0.729348	0.83467	0.821525	0.777339	0.973071	0.897542	0.732523	0.790208	0.845178	0.598104	0.670006	0.82511	1.128	1.22698	0.999241	0.944945	1.04176	0.659644	0.808865	0.739699	0.494198	0.808443	0.844712	1.04486	0.0633137	0.625433	0.833558
EIF2S3	0.992477	1.07063	1.06939	1.10052	0.933789	1.24099	1.08196	1.23459	1.17754	0.980922	1.50315	1.19637	1.00536	1.29089	1.38902	0.911786	0.99556	0.934088	1.04429	1.12206	1.13452	1.21142	1.19315	1.126	1.11904	0.993826	-0.00893521	0.914439	0.97503
CETN2	1.01253	1.54146	1.12005	1.16804	0.718882	0.852814	1.06833	1.06605	1.00859	1.06338	0.923676	1.21749	1.1875	1.35506	0.929942	1.66703	1.00316	1.24602	1.18083	1.43317	1.04315	1.26537	1.22105	1.04944	1.22915	1.17125	0.228045	0.0459243	0.274964
EIF2D	NA	NA	NA	NA	1.08815	0.912376	1.064	1.06447	1.01731	0.991267	1.38841	NA	NA	0.962882	0.92327	1.18186	0.824321	1.0208	1.04401	1.45382	1.15567	0.966151	1.12461	1.07514	1.06574	0.991254	-0.0126729	0.907383	0.972123
MNDA	0.780112	0.798879	0.941894	1.52742	0.969252	1.15957	1.19938	1.27937	1.18579	1.12495	1.28235	1.5663	2.76961	1.30374	1.60972	0.613632	1.06496	0.668782	0.835348	2.8823	1.01141	1.99072	1.12248	1.11354	1.45325	1.30507	0.384126	0.449137	0.720979
PRPH	0.697295	0.487408	0.529162	1.37821	1.2915	1.13026	0.789909	0.523459	0.686628	0.688916	0.821276	1.80343	0.898828	3.00222	0.436427	2.80641	1.04937	2.35694	1.40634	2.65017	1.13999	1.59863	4.40306	0.820366	1.96265	2.39241	1.25846	0.00279866	0.135078
PTGDS	1.12736	0.309361	0.853282	2.00642	1.44856	1.07328	1.73116	0.729526	NA	0.857996	0.745452	1.21232	0.979423	1.93877	0.439019	0.685387	0.95781	1.20763	NA	NA	1.54597	1.92843	1.04524	1.08824	1.194	1.09718	0.133806	0.642664	0.845822
BUD31	0.980149	1.61809	1.19947	1.17828	1.17614	1.41408	0.983977	1.32549	1.08773	1.37153	1.65378	1.30088	0.889008	1.19128	1.29738	1.0076	1.07433	0.823044	0.906448	1.07813	0.975411	0.848057	0.7148	1.2717	1.00886	0.793317	-0.33403	0.00722852	0.149305
UBA7	1.08484	0.766732	1.10003	1.21582	0.998378	0.988239	1.06188	0.941476	1.00232	1.24414	1.14859	1.00967	1.02312	0.954484	1.15411	1.10019	0.957427	1.42206	1.01495	1.38195	1.07529	1.14076	1.26052	1.05022	1.12455	1.07077	0.0986481	0.233862	0.531597
NAA10	1.07162	1.46444	1.26261	0.955923	1.02547	1.18979	0.982346	1.48073	1.01476	1.14205	1.78072	1.21316	1.23963	1.17943	1.79138	0.956738	0.963221	0.635791	1.07751	1.15934	1.0933	1.02085	1.17241	1.2155	1.12523	0.925736	-0.111327	0.65055	0.845822
PPP1R2	1.07776	1.25888	1.04641	1.26346	1.11852	1.2369	1.45365	0.518138	0.815108	1.14547	1.09395	0.933759	1.02593	1.48607	0.572696	0.234147	0.755031	2.52258	1.57671	2.7149	1.29305	1.83818	2.27555	1.09348	1.43572	1.31298	0.392848	0.175242	0.463588
CSK	1.11205	1.4172	1.23691	1.16298	1.13271	1.07719	1.11746	0.98363	1.23114	1.28903	1.10308	1.22514	1.14405	1.15385	1.04783	0.930862	1.08591	1.07176	0.934412	0.966081	0.806792	0.958258	0.907336	1.1694	1.01936	0.871694	-0.198106	0.00682352	0.145713
GARS	1.04887	1.21041	1.05441	0.974537	0.903789	1.06946	1.1788	1.73927	1.40725	1.1824	1.69596	1.17962	1.10948	0.756929	1.24597	1.03162	0.82746	0.894379	1.02266	1.20117	0.831988	1.05261	0.862442	1.22411	1.00136	0.818034	-0.289767	0.0438791	0.266772
IARS	0.981844	1.13237	1.04852	0.78314	0.937374	1.09586	0.95657	1.20377	0.968771	1.05891	1.21618	0.916369	1.06345	0.866477	1.50841	1.07246	0.953488	0.972359	1.05036	1.08968	0.950838	0.861484	0.902247	1.03485	1.0173	0.983046	-0.0246698	0.346999	0.642893
EIF1	0.961842	1.45587	1.04818	1.02012	1.05536	1.10626	1.26463	1.01805	0.896981	1.57299	1.20854	1.18686	0.996534	1.19908	1.03779	1.55797	1.24511	1.02643	1.30373	1.1775	0.593643	0.814955	0.850207	1.14626	1.08248	0.944364	-0.0825849	0.518534	0.770107
PRKCI	0.799241	1.31235	1.37227	0.831404	0.941138	1.05802	0.937145	1.26932	1.22631	0.890331	1.77403	1.33228	1.3861	1.5521	1.56753	0.918793	1.17513	1.12557	1.28209	1.02489	1.21258	1.16622	1.37771	1.12832	1.26008	1.11678	0.159339	0.228059	0.531101
ACTR1B	1.12804	1.11754	1.19803	1.08672	1.10994	1.00198	1.03715	0.762419	0.918925	1.03332	0.92128	0.946394	0.902636	0.97223	0.810356	1.22317	1.08039	1.14812	1.00874	1.06872	1.06395	0.928151	1.1281	1.02867	1.02341	0.994891	-0.00738967	0.917705	0.975985
ECI1	1.04842	0.752516	0.843189	0.797986	0.813604	0.81186	0.775887	0.797812	0.729732	0.944879	1.08029	0.721248	0.855377	0.885508	1.28204	0.873722	1.1003	0.806252	1.10547	1.01934	0.985205	0.930035	0.751796	0.854198	0.943025	1.10399	0.142725	0.169317	0.452214
TMPO-3	1.2488	1.28927	1.29892	1.01315	1.04374	1.16341	0.916764	1.32269	1.10703	1.10609	0.978456	1.2418	1.00159	1.27281	1.38992	0.863422	1.18981	0.90029	1.0453	1.09833	0.927113	1.0989	0.85071	1.1353	1.07333	0.945416	-0.0809788	0.356564	0.653448
TMPO	1.17373	1.59711	1.12944	0.918178	1.00043	0.854723	1.06738	1.93281	1.00705	0.999001	1.01354	1.22422	1.11836	1.02169	1.44327	0.720608	1.14386	0.237574	1.12352	0.786279	0.911501	0.752069	0.445076	1.15394	0.910668	0.789179	-0.341576	0.0939733	0.365012
TMPO-2	1.3053	1.87935	1.05968	1.04347	0.96041	1.02526	NA	NA	1.20472	0.931851	1.07726	0.687655	0.909252	0.834654	NA	NA	NA	NA	0.894983	1.71143	1.29522	1.09236	1.06314	1.16526	1.06109	0.910604	-0.135105	0.370383	0.666309
STAT1	0.9238	0.930899	1.21337	1.05311	0.895621	2.49961	0.945554	1.14779	1.12001	2.22558	1.72437	1.58342	2.27895	1.2019	2.56853	1.01693	0.836423	0.878436	1.09154	0.921976	0.964582	0.977237	1.07504	1.33452	1.28291	0.961331	-0.0568955	0.694703	0.872529
STAT6	1.12492	1.35052	1.24175	0.912538	1.04591	0.998159	0.932884	0.964482	0.926196	0.900037	1.04448	1.19101	1.10317	1.16124	1.06333	1.40859	1.00385	1.33416	1.16303	1.28005	1.07036	1.16273	1.54084	1.04017	1.20686	1.16026	0.214442	0.0152675	0.177439
SKIV2L2	1.13117	1.26986	1.36937	1.16791	1.08146	1.21554	1.06009	1.0906	1.32978	0.984428	1.31802	1.27832	1.05277	1.03296	1.34964	0.727323	1.01129	0.955639	1.05725	1.28621	1.15125	0.897414	0.788743	1.18348	1.04907	0.88643	-0.173922	0.0618327	0.308186
AKR1C3	1.95136	0.795702	1.49591	0.64274	0.807261	0.523715	0.727249	0.571542	0.721903	0.529951	0.130185	0.378253	0.852684	0.514222	0.286085	0.515596	1.09862	0.769601	0.65782	0.449497	0.369174	0.220975	0.258092	0.808866	0.530885	0.656333	-0.607501	0.0908424	0.35807
ARHGAP25	1.05707	0.888199	0.907635	1.76689	1.15585	0.939835	0.987653	1.00158	1.10898	1.39356	0.905398	1.39488	0.966066	1.21935	0.87071	0.586339	0.827912	1.04722	0.889871	1.2735	0.943849	1.45359	1.1906	1.10115	1.05532	0.958384	-0.0613244	0.67817	0.866256
MTOR	1.00255	0.929961	0.946152	0.965712	0.982039	1.08148	1.02114	1.00215	1.201	0.905541	1.05293	1.17168	1.11515	0.956855	1.16266	1.21674	1.11044	1.07054	1.06012	1.35144	1.05801	1.11483	1.30124	1.00824	1.14081	1.13149	0.178218	0.003529	0.139181
PI4KA	1.13847	1.20428	1.05699	0.923223	0.61342	0.546525	1.01772	0.846523	0.988642	1.10232	1.01478	1.27721	1.079	0.953787	0.763788	1.38157	0.966322	1.55702	1.06471	1.33616	1.06198	1.14742	1.49806	0.950262	1.17392	1.23536	0.304936	0.025692	0.2219
EPS15	1.07718	1.02014	1.09317	1.21829	1.06563	1.15301	1.32479	1.02598	1.03223	1.22683	0.883821	1.13646	0.955562	1.12766	1.01913	0.867648	1.07776	1.0905	1.01622	1.15432	0.949242	1.25602	1.65263	1.10192	1.1086	1.00606	0.00871865	0.694703	0.872529
CASP3	1.33292	1.24054	1.6954	0.85475	1.00622	1.09297	1.13709	0.853224	1.03617	1.0942	0.991444	1.36629	1.23402	1.09686	0.817926	0.937867	0.98261	1.00604	1.03594	1.23628	0.755073	1.28186	1.09476	1.12136	1.07046	0.954611	-0.0670154	0.577869	0.806289
RPS27	0.908751	0.928107	0.883675	1.02545	1.01261	0.912623	0.796873	0.908073	0.555756	1.05697	1.32492	0.73816	0.939838	0.92648	0.916519	1.17987	1.08387	1.15305	0.841655	0.880747	0.918917	1.01781	0.999872	0.937619	0.966399	1.0307	0.0436177	0.674224	0.862613
RBM34	0.373534	0.186138	2.00165	4.52324	1.3082	5.40592	0.817684	1.40907	NA	0.642421	1.90118	3.56173	NA	0.0152991	0.837922	1.26646	0.941462	1.30161	NA	NA	0.844496	NA	0.95813	1.8569	1.21589	0.654794	-0.610888	0.514786	0.770107
LRPPRC	0.91845	1.07611	1.08395	0.921795	0.907075	1.01907	0.684816	1.71042	1.0946	0.754212	1.57427	1.03418	0.798958	0.684507	1.85555	0.920509	0.788821	0.816766	0.916156	0.594857	1.36394	0.771726	0.635284	1.06771	0.931772	0.872685	-0.196468	0.133549	0.411789
ACAA2	1.22143	1.35983	1.39789	0.869999	1.10818	1.41209	0.934393	1.25194	1.03828	1.15269	0.482097	0.986231	0.947473	1.30156	1.73902	0.982042	0.796967	0.870185	1.0677	0.833464	1.10001	1.23562	1.08776	1.11171	1.079	0.970579	-0.0430829	0.77211	0.918591
RPL35	0.609218	0.911326	0.668648	1.44154	1.14039	1.235	1.25498	0.813177	0.957008	1.3161	1.62588	0.849916	0.786491	1.06188	0.931159	0.332052	1.2355	0.812637	0.781365	0.713941	0.696743	1.13837	0.196967	1.08848	0.794753	0.73015	-0.453735	0.0356428	0.252578
WAS	1.18177	0.996861	1.2965	1.45885	1.23984	1.24464	1.40796	1.02938	1.2199	1.4931	0.994743	0.991221	0.963262	1.39615	1.01675	0.992763	0.964952	1.3368	0.856722	0.429289	1.13844	1.64013	1.00226	1.23305	1.06073	0.860248	-0.217175	0.108821	0.390616
CDKN2A	1.28669	1.38307	1.26138	1.19855	NA	NA	1.04847	1.89548	NA	NA	NA	1.31144	1.45224	NA	0.947145	1.34439	0.887386	1.29033	NA	NA	NA	NA	NA	1.34561	1.20549	0.89587	-0.158638	0.378652	0.666768
PRCP	0.956955	0.686515	0.931631	1.02432	0.952095	0.944423	1.72604	1.01549	1.40977	1.60799	0.999582	1.07404	1.24224	1.05963	0.944446	0.831276	1.37711	0.842891	0.808589	1.78175	0.939648	1.19208	1.08227	1.11407	1.098	0.98557	-0.0209698	0.975933	0.993664
HTT	NA	NA	NA	NA	NA	NA	1.07922	0.759281	1.00814	0.997253	1.11324	NA	NA	NA	1.27733	1.04539	1.07509	1.01732	0.944322	0.938018	0.970361	1.0525	1.15004	0.991427	1.05226	1.06136	0.085918	0.424872	0.707531
ECE1	0.925263	1.23911	0.947978	1.13431	NA	NA	1.04495	0.883467	NA	1.23988	0.745211	1.02292	1.49075	NA	0.656295	1.3619	0.862541	1.04269	NA	NA	1.15237	1.37031	2.24178	1.02002	1.24462	1.22019	0.287103	0.321267	0.620242
PAFAH1B1	1.06448	1.06507	1.0361	0.948812	0.875507	0.951876	1.08799	0.852504	0.88176	1.06573	1.15543	1.22922	1.05705	0.959806	0.976076	1.30652	0.999979	1.28638	0.980446	1.25428	0.988814	1.12111	1.05316	0.998661	1.10107	1.10255	0.140839	0.0492355	0.288411
MCAM	0.922891	1.07659	0.960865	1.27261	1.22555	1.28489	1.00611	0.720585	0.6967	0.746098	0.757278	1.2625	0.880589	2.24045	0.548732	2.53012	1.00298	1.98228	1.47256	1.73544	1.69457	1.91525	3.76392	0.970015	1.75245	1.80662	0.853295	0.0105734	0.15293
CRAT	0.950709	0.970218	0.528553	0.720738	1.22592	0.666204	0.94815	1.16237	0.73301	0.71757	0.655987	0.775382	0.844934	0.472839	1.70626	1.31219	0.806156	1.248	0.83035	0.830432	0.851994	0.276101	0.108021	0.843584	0.838555	0.994038	-0.00862714	0.972512	0.993664
MATR3	1.0336	1.37111	1.19233	1.07258	1.00004	1.20628	1.02731	1.49369	1.23404	1.08903	1.56199	1.24673	0.967593	1.18723	1.46299	0.778727	0.991049	0.865588	1.01632	1.0113	1.23895	1.14486	1.06654	1.20746	1.08149	0.895677	-0.158949	0.127259	0.40809
MSH2	1.0417	1.55402	1.0987	1.20476	NA	NA	1.0483	1.14424	1.10249	0.921104	1.69022	1.53289	1.18292	NA	1.02061	0.932162	0.921662	0.856065	0.926747	0.27908	1.17427	1.18801	1.66145	1.20062	1.06144	0.884082	-0.177748	0.329903	0.631247
BTD	NA	NA	NA	NA	0.82386	0.736167	0.887351	1.22273	1.13618	0.860498	1.08272	NA	NA	0.942345	1.29632	0.863209	0.830001	1.13561	0.863233	1.18149	0.933379	1.18513	1.119	0.964216	1.03497	1.07338	0.102163	0.42964	0.711803
GPD2	1.08894	0.683657	1.04383	0.850587	0.82197	0.756559	0.944945	0.954801	0.995019	0.943356	1.2083	0.724882	0.896074	0.593119	1.92059	0.549345	1.0624	0.631844	0.775785	0.583631	0.802023	0.534143	0.19363	0.935633	0.772289	0.825418	-0.276803	0.0225002	0.204272
SSR1	0.95332	0.724155	0.83279	0.588654	0.922605	0.63986	1.25037	0.954945	1.06185	1.37096	1.00236	0.659891	0.84055	0.353686	0.892226	0.138997	0.999979	0.43187	0.547848	0.139106	0.655282	0.772188	0.188124	0.936533	0.551646	0.58903	-0.763588	0.00271091	0.135078
PTPN9	1.11725	1.43455	1.08216	0.988589	1.05771	1.29955	1.18135	1.31802	1.19967	1.00711	1.09799	1.2656	1.17183	1.39442	1.31335	0.944598	1.08145	0.890062	1.05246	1.44361	1.08525	0.996894	1.18227	1.16218	1.15181	0.991085	-0.0129199	0.876799	0.959205
SYK	1.16902	1.73979	1.13504	1.38631	0.965776	0.967907	1.02782	1.08929	1.03219	1.16619	1.13308	1.19403	1.1434	0.912161	1.56532	0.602953	0.978537	0.701673	0.782044	0.801153	0.966978	1.09725	0.670607	1.16476	0.951342	0.816768	-0.292002	0.0518226	0.290428
RANBP1	0.995872	2.19773	1.26177	0.978533	0.966259	1.39981	0.95237	1.10606	1.27591	1.26063	1.69982	1.5187	0.998508	0.944856	1.54793	0.759097	1.14849	0.680707	0.921379	0.521651	0.821421	1.00761	0.836348	1.28134	0.975558	0.761356	-0.393357	0.0480566	0.28449
NAMPT	0.921414	1.24745	1.11227	1.13366	1.1492	1.69077	1.02897	1.69141	0.992987	1.01147	1.61687	1.40348	1.21461	2.78427	1.12798	2.54858	0.637452	1.29224	0.940922	3.9546	0.870892	1.1436	0.760181	1.23604	1.55657	1.25932	0.332639	0.927908	0.975985
AFM	0.975761	0.767137	1.12007	1.21725	1.29128	1.22978	1.77535	0.635233	0.939817	0.876537	0.660132	1.72908	1.19078	1.58639	0.542262	1.45422	0.66765	2.21698	1.4401	1.69212	0.792336	1.78433	1.88059	1.04439	1.41474	1.3546	0.437866	0.0538781	0.296745
PSMC4	1.10248	1.11391	1.11515	1.02642	0.98763	1.05215	1.07656	1.10742	0.89482	1.05851	1.32558	1.23212	1.04988	1.10648	1.31275	1.10705	1.0213	0.779305	0.806258	0.853543	0.94103	1.0979	0.928149	1.07824	1.01965	0.945661	-0.0806049	0.318573	0.61655
TSFM	0.921771	1.4172	1.09072	0.608052	1.02651	0.913804	0.720338	1.36139	1.04732	0.94389	1.10921	1.09218	0.879338	1.0552	1.5589	0.84561	1.03458	0.847407	1.01579	0.970729	0.881761	0.85422	1.08903	1.01456	1.0104	0.995892	-0.005939	0.964346	0.993664
PPIC	0.993967	1.59608	1.60028	0.943067	1.21072	1.29172	2.72989	1.32661	0.852194	1.30309	1.68825	1.29686	1.08567	1.78891	1.09464	0.725253	0.722584	1.14907	1.18547	2.13231	0.546539	0.967967	0.996349	1.41235	1.14097	0.80785	-0.307841	0.150667	0.430869
VDAC2	0.872856	0.72295	0.620729	0.779796	0.74122	0.780368	0.868696	0.999106	0.866675	0.852388	1.08087	0.45178	0.699305	0.357656	1.45103	1.22206	0.960212	0.893195	0.820149	0.405188	0.937352	0.486191	0.226973	0.835059	0.742591	0.889267	-0.169311	0.432107	0.712645
ACADSB	0.777907	0.719257	0.771515	0.909799	0.855061	0.75666	0.850342	1.29833	0.794637	0.828465	1.33072	0.73921	0.691078	0.649379	1.23349	0.954973	0.90427	0.938184	0.830342	0.871976	0.939374	0.584222	0.170698	0.899336	0.792266	0.880946	-0.182875	0.694703	0.872529
CBX5	0.961328	1.80374	0.954125	1.07855	0.972956	1.36381	1.21319	0.903289	1.2105	1.2217	0.711793	2.0389	0.887444	1.40763	1.35413	0.601043	1.5413	0.508887	1.19904	1.36886	1.16707	1.23761	1.45757	1.12682	1.23079	1.09227	0.127332	0.492627	0.75122
USP5	0.996629	1.13885	1.11731	1.11172	1.00646	1.0646	1.02532	1.10725	1.02223	1.03668	1.14443	1.51765	0.98153	1.15744	0.917909	1.29989	0.983701	1.25848	1.0372	1.07316	1.03126	1.19019	1.43158	1.07013	1.15667	1.08086	0.11218	0.379339	0.666768
MAPK9	1.13101	1.15219	1.207	1.05901	0.987275	0.83597	1.0052	0.646151	0.924216	0.996202	1.15845	1.18899	1.03524	1.88843	0.837992	1.12996	1.01879	1.74328	1.03313	1.17812	1.16152	1.06141	1.14392	1.00933	1.20173	1.19062	0.251713	0.0908424	0.35807
MAP2K4	NA	NA	NA	NA	0.982119	1.03155	1.16272	0.867975	0.797985	0.998309	0.909891	NA	NA	1.03205	0.911019	1.61082	1.05338	1.62912	1.39684	2.13941	0.850645	1.03815	1.49561	0.964365	1.3157	1.36432	0.448184	0.0330111	0.241707
RANGAP1	0.986728	1.41328	1.14184	0.92383	1.16392	1.26204	1.02586	1.29317	1.34013	1.26061	1.48801	1.25775	1.18739	1.04944	1.51285	0.910773	0.969694	0.847626	0.967457	0.964482	1.01121	1.09495	0.969975	1.20904	1.06197	0.878356	-0.187122	0.0645099	0.315872
RECQL	0.930234	1.42418	1.03459	1.13418	1.12577	1.17285	1.36651	1.40946	1.18427	1.56301	1.1387	1.74425	0.997185	1.40024	1.01309	1.08002	1.01317	0.96107	1.14527	1.44164	1.09817	1.17251	1.15258	1.2258	1.18493	0.966664	-0.0489135	0.413411	0.695932
NOP2	0.84808	1.34468	1.13165	1.12004	1.09809	1.34083	0.955395	2.07568	1.52007	0.837923	1.8148	2.15564	1.04365	1.03506	1.68233	0.879598	0.73102	0.797912	0.85985	0.777397	1.14787	1.63993	0.60851	1.28066	1.11323	0.869265	-0.202132	0.211497	0.507549
ATRX	0.872863	1.26828	0.812843	0.803303	0.8686	0.885022	1.22804	0.783726	NA	NA	NA	1.32563	0.905479	0.905654	0.900787	2.21662	1.41655	1.14173	NA	NA	NA	NA	NA	0.940335	1.25892	1.3388	0.420941	0.0205128	0.200881
CRK	1.05459	1.05544	1.10016	1.23861	1.03966	1.11558	1.22782	0.906767	0.980155	1.03785	1.07254	1.07962	0.953648	1.28803	0.848461	1.61749	1.03873	1.23264	1.12858	1.38306	0.988816	1.25997	1.66773	1.07538	1.20723	1.12261	0.166857	0.211497	0.507549
CRKL	1.0252	1.36792	1.05168	1.0138	1.31368	0.987972	1.06153	1.07479	1.20348	1.28554	1.1006	1.31309	1.01451	1.60569	1.14303	0.92683	1.09438	0.893903	1.03689	1.15777	0.980648	1.21012	1.05209	1.13511	1.11908	0.98588	-0.0205155	0.607524	0.818686
MTIF2	0.968036	1.01232	0.933738	1.30997	1.18114	1.06337	0.505284	1.61964	0.986771	0.962081	1.09659	1.22004	0.849191	1.09055	1.42509	1.55472	0.704299	1.16473	0.971214	0.781892	1.03313	1.06751	0.979228	1.05809	1.07013	1.01139	0.016333	0.913045	0.974876
BAG6	0.947618	1.21023	1.04672	0.967972	0.921689	1.37568	0.946258	1.19506	1.34757	1.26018	1.19491	1.25827	1.05295	1.00616	1.10399	1.13842	1.15905	0.953406	1.07707	0.967109	0.807756	0.850031	0.771556	1.12854	1.01215	0.896868	-0.157032	0.0953043	0.367691
NSF	1.06256	0.976053	1.15087	0.954202	0.936306	0.947373	1.00437	1.13298	0.978019	1.20011	1.19075	0.935516	1.01802	0.853774	1.16897	0.942454	1.00414	0.829344	0.893655	1.07488	1.00907	0.940074	0.753362	1.04851	0.951939	0.907899	-0.139397	0.0434159	0.266772
CDKN1B	NA	NA	NA	NA	1.01173	1.20288	1.0484	0.723176	0.954948	1.12357	0.778771	NA	NA	1.59057	0.758643	1.33055	0.97848	1.25585	0.986251	1.17933	1.36239	1.21721	2.1621	0.977639	1.28214	1.31146	0.391177	0.055327	0.300022
MAP2K3	1.27681	1.63576	1.84949	1.04925	1.10544	1.15449	1.06623	1.18471	1.0363	1.02218	1.15832	0.720809	1.13278	0.90975	1.33045	1.17127	0.925541	1.02971	1.00138	1.26461	1.02218	1.18301	1.53399	1.23082	1.10212	0.895441	-0.159329	0.260448	0.558143
[truncated: 3,096 more rows]

## Sheet: Up_plasma_protein
PPD ID	Gene symbol	Gene name
HPRD_13419	ANKRD18A	ankyrin repeat domain 18A
HPRD_09411	MYO1C	myosin IC
[truncated: 185 more rows]

## Sheet: Down_plasma_protein
PPD ID	Gene symbol	Gene name
[truncated: 39 more rows]

[truncated: 5 more sheets: KEGG_up, KEGG_down, GO_up, GO_down, M-fuzz]
