# Supplementary material for: Integrated proteome and phosphoproteome analysis of gastric adenocarcinoma reveals molecular signatures capable of stratifying patient outcome
Source: Mol Oncol. 2022 Dec 29;17(2):261–83. doi: 10.1002/1878-0261.13361 (PMC9892830; doi:10.1002/1878-0261.13361)
Supplement: Supplementary file 11 — Table S3. Differential expression analysis and KEGG enrichment of phosphoproteome, related to Fig. 6 and Fig. 7. [file MOL2-17-261-s004.xlsx]

## Sheet: Readme
README for Table S3 Differential expression analysis and KEGG enrichment of phosphoproteome, related to Figure 6 and Figure 7
Diff_phospho	Intensity of quantitative phosphorylation sites with missing ratio less than 50% after normalizing by internal standards
KEGG_up	KEGG enrichment analysis of up-regulated phosphorylation proteins in LNM compared with no LNM using DAVID
KEGG_down	KEGG enrichment analysis of down-regulated phosphorylation proteins in LNM compared with no LNM using DAVID
GO_up	GO enrichment analysis of up-regulated phosphorylation proteins in LNM compared with no LNM using ClusterProfiler
GO_down	GO enrichment analysis of down-regulated phosphorylation proteins in LNM compared with no LNM using ClusterProfiler
M-fuzz	Six M-fuzz clusters of phosphoproteome
Differential expression sheet columns	Description
Genename	Genename of quantatitive phosphorylation proteins with missing ratio less than 50%
no LNM-T.1-11	Intensity of phosphorylation proteins in eleven no LNM groups after normalizing by up_quantile and internal standards
LNM-T.1-12	Intensity of phosphorylation proteins in twelve LNM groups after normalizing by up_quantile and internal standards
Mean intensity_no LNM-T	Mean intensity of phosphorylation proteins in eleven no LNM groups
Mean intensity_LNM-T	Mean intensity of phosphorylation proteins in twelve LNM groups
FoldChange (LNM-T/no LNM-T)	Fold change of LNM versus no LNM
log2FoldChange (LNM-T/no LNM-T)	Log2 fold change of LNM versus no LNM
P value	T test and Wilcoxon test P value for comparison of no LNM and LNM
Padjust	P values were ajusted using the Benjamini-Hochberg Method

## Sheet: Diff_phospho
Genename_position	no LNM-T.1	no LNM-T.2	no LNM-T.3	no LNM-T.4	no LNM-T.5	no LNM-T.6	no LNM-T.7	no LNM-T.8	no LNM-T.9	no LNM-T.10	no LNM-T.11	LNM-T.1	LNM-T.2	LNM-T.3	LNM-T.4	LNM-T.5	LNM-T.6	LNM-T.7	LNM-T.8	LNM-T.9	LNM-T.10	LNM-T.11	LNM-T.12	Mean intensity_no LNM-T	Mean intensity_LNM-T	FoldChange (LNM-T/no LNM-T)	log2FoldChange (LNM-T/no LNM-T)	P value	Padjust
ESYT2_S730	NA	NA	NA	NA	NA	NA	1.47353	0.432073	0.725946	0.623482	0.53404	NA	NA	NA	0.185009	1.17545	0.655202	1.20857	1.09241	0.86103	1.8311	2.06077	1.83878	0.757814	1.21204	1.59938	0.677517	0.12706	0.340592
ESYT2_S733	NA	NA	NA	NA	NA	NA	1.62979	0.35282	0.726127	0.623482	0.53404	1.83531	NA	NA	0.247546	1.06852	0.646394	0.999146	1.04771	0.917846	1.8311	2.06077	1.83878	0.773251	1.24931	1.61566	0.692125	0.136992	0.352789
ARHGEF37_S15	NA	NA	NA	NA	NA	NA	0.556006	0.517341	0.637581	1.03308	0.85871	NA	NA	NA	0.283515	4.29757	1.00058	3.34013	1.17656	0.730155	0.885035	0.793793	1.64199	0.720543	1.57215	2.18189	1.12558	0.146853	0.365516
CXorf23_S139	1.25237	3.56563	1.0118	1.4034	1.19192	1.30899	0.99858	1.08276	1.00081	NA	NA	1.56694	1.08387	1.47151	1.01785	0.798527	0.848212	0.714798	0.766713	NA	NA	NA	NA	1.42403	1.03355	0.725793	-0.462369	0.23587	0.469847
PALM3_S375	0.78865	0.0527642	0.271727	1.07936	0.365734	0.444963	NA	NA	0.62542	0.498108	0.493277	NA	0.162605	NA	NA	NA	NA	NA	0.398336	0.53903	0.691959	0.808468	NA	0.513334	0.52008	1.01314	0.0188346	0.96512	0.988026
PALM3_S303	0.62969	0.0294424	0.0957391	0.818392	0.14407	0.0410147	NA	NA	NA	0.535748	0.848147	NA	0.171405	0.0649352	NA	NA	NA	NA	NA	NA	1.17871	1.69549	0.803258	0.39278	0.78276	1.99287	0.994847	0.288372	0.522862
ZSWIM8_S567	1.11786	0.979462	1.09047	1.10406	1.37288	0.963852	1.02287	1.08286	0.934053	NA	NA	1.21902	1.195	0.978167	1.81253	1.22945	0.639001	1.12673	1.18027	1.70992	NA	NA	NA	1.07426	1.23223	1.14705	0.197926	0.093912	0.298311
MYO1C_S373	1.04098	1.31399	1.11266	NA	0.91171	1.24985	0.934	0.793757	0.950128	0.857208	2.21656	1.24343	2.07777	0.703971	1.40866	0.961356	1.09644	0.995951	1.20653	1.50441	1.05064	1.03248	1.5107	1.13808	1.23269	1.08313	0.115208	0.282934	0.517322
MYO1C_S701	NA	NA	NA	NA	NA	NA	1.31925	0.698383	0.954325	0.791198	1.18189	NA	NA	NA	0.895802	3.24848	1.07401	1.52974	0.973856	0.96959	1.61578	1.39666	1.34415	0.989009	1.44979	1.4659	0.551784	0.0829171	0.284305
SMAP_S17	0.847007	1.08715	1.01	0.525651	0.817308	0.966623	0.985599	1.42467	0.932332	1.54594	1.00289	0.649381	2.31013	1.17384	1.41178	1.11751	0.923162	0.895489	0.938073	0.623366	1.05212	0.768042	0.746656	1.0132	1.0508	1.03711	0.0525671	0.739898	0.859093
AP3B1_S701	1.28787	1.40106	1.1973	1.2781	1.4446	1.01862	0.873005	1.05723	0.912857	NA	NA	0.862942	1.03202	0.709147	1.53439	0.676415	0.810049	0.59524	0.646972	0.681326	NA	NA	NA	1.1634	0.838722	0.720921	-0.472087	0.016488	0.161893
AP3B1_S703	1.42889	1.54515	1.25064	1.31888	1.4446	1.01862	0.873005	1.05723	0.912857	NA	NA	0.968781	1.13191	0.709147	1.53439	0.676415	0.810049	0.59524	0.646972	0.681326	NA	NA	NA	1.20554	0.861581	0.714685	-0.48462	0.0189042	0.166515
AP3B1_S227	1.03981	1.02076	0.947372	1.00606	1.2251	0.650263	1.27878	1.03553	0.922428	1.27526	0.699323	0.925982	0.700056	0.565091	1.20425	1.27998	0.944052	0.895922	0.672533	0.592809	0.770315	0.624419	0.869344	1.00915	0.837063	0.829471	-0.269736	0.0730463	0.269501
PGRMC1_S129	0.013349	3.5733	1.51384	0.693306	1.09562	0.936038	0.667985	0.873631	1.12441	0.606636	1.22386	1.3759	0.783271	0.966462	1.73667	1.18548	1.15755	0.909807	1.06657	0.858641	0.876806	0.702104	0.959059	1.12018	1.04819	0.935737	-0.0958251	0.607524	0.765242
PGRMC1_S54	1.30512	2.84936	1.44291	NA	0.649974	2.17298	NA	NA	NA	1.66044	2.96837	0.89318	0.717747	0.383801	NA	NA	NA	NA	NA	NA	1.70131	2.07458	1.59056	1.86416	1.22686	0.65813	-0.603555	0.155064	0.373055
PGRMC1_S57	1.39193	2.45198	1.04685	0.378358	0.783963	1.46261	0.806728	1.26644	1.21241	0.742086	1.65461	0.832747	0.816372	0.579948	1.87467	0.829121	1.15684	0.64385	1.08051	0.758414	1.16635	0.69036	0.655749	1.19981	0.923744	0.769906	-0.377246	0.169317	0.384178
DFFA_S315	1.11426	1.08429	1.34464	0.780522	1.30156	1.92869	NA	NA	1.13135	NA	NA	0.794836	1.17149	1.66918	NA	NA	NA	NA	1.1966	0.65468	NA	NA	NA	1.24076	1.09736	0.884424	-0.177189	0.536633	0.718129
QSOX1_S426	4.99761	0.535886	2.19872	0.429778	0.407661	0.353081	1.22538	0.667763	0.723306	0.545167	NA	0.30637	0.316456	NA	1.0701	1.34568	1.09287	1.51576	0.91623	1.29972	0.512282	0.359147	NA	1.20844	0.873461	0.722804	-0.468324	0.970512	0.990337
EEF2K_S445	0.8148	1.27457	1.33994	1.92877	0.833372	0.608732	1.23949	0.710801	1.05772	NA	NA	1.12688	0.692874	0.390914	1.32753	0.891265	0.73582	1.43156	0.950281	0.76376	NA	NA	NA	1.0898	0.923432	0.847341	-0.238986	0.356304	0.586802
EML1_S160	NA	NA	NA	NA	1.50919	1.03974	1.34413	0.299575	NA	1.09902	0.627079	NA	NA	1.1037	0.239382	2.89806	0.942303	2.88466	NA	NA	0.893707	1.31642	5.8811	0.986456	2.01992	2.04765	1.03397	0.490842	0.6898
BIN1_S267	0.424518	0.854402	0.235952	0.781882	0.771088	1.17779	NA	NA	0.883723	NA	NA	0.335227	0.300119	0.940482	NA	NA	NA	NA	0.99833	1.03434	NA	NA	NA	0.732765	0.7217	0.9849	-0.0219516	0.957959	0.985616
BIN1_S272	0.623751	0.948769	0.329922	0.962486	0.488918	0.854574	NA	NA	0.723495	NA	NA	0.642999	0.321075	0.646144	NA	NA	NA	NA	1.14146	3.34282	NA	NA	NA	0.704559	1.2189	1.73002	0.790788	0.755051	0.86455
KPNA3_S60	1.20037	5.1703	1.76934	1.11428	0.993085	1.19477	0.936296	0.720311	1.3954	1.38654	1.4732	1.76624	0.473466	1.49461	0.788783	1.85598	1.22674	0.565021	1.34599	1.81548	1.07234	1.08156	2.53924	1.57763	1.33546	0.846497	-0.240423	0.975933	0.990337
LAD1_S177	1.26163	4.30196	1.72014	NA	0.842483	0.825918	0.195755	0.774484	0.949889	0.621926	2.97935	0.355812	1.5304	0.298467	3.21301	0.0572713	0.613704	0.608093	0.71719	NA	1.02376	0.232653	NA	1.44735	0.865036	0.597667	-0.742587	0.123005	0.332287
LAD1_S356	1.89742	1.01016	1.37397	NA	1.4683	0.606437	NA	NA	NA	0.604388	0.64045	0.150763	4.09494	0.110277	NA	NA	NA	NA	NA	NA	1.20165	0.266779	NA	1.08587	1.16488	1.07276	0.101327	0.343434	0.574153
LAD1_S512	1.01317	0.641915	1.52439	0.225423	1.09581	0.320261	0.869302	0.915762	0.594599	NA	NA	0.0716303	0.853707	0.351864	0.807311	1.01824	0.894546	1.18779	2.32022	1.39797	NA	NA	NA	0.80007	0.989253	1.23646	0.306213	0.466606	0.675412
LAD1_S485	1.71416	0.887787	1.85811	0.629867	0.696059	0.511661	NA	NA	NA	0.809099	NA	0.226062	0.847093	0.591416	NA	NA	NA	NA	NA	NA	0.943884	0.17955	0.958292	1.01525	0.624383	0.615005	-0.701329	0.148363	0.365516
EBAG9_S36	1.30494	0.743145	1.39264	0.304021	0.999209	0.821491	0.681551	1.45101	1.06992	1.61004	1.91951	0.38614	0.492487	NA	2.80092	0.631059	0.943819	0.168096	0.889578	0.24571	0.752048	0.47419	0.370231	1.11795	0.741298	0.663085	-0.592735	0.0280651	0.195053
NOP56_S569	0.901151	0.869864	0.569139	2.02517	1.67138	2.31627	1.12932	1.63856	1.39932	1.07318	2.36486	0.68978	0.57773	NA	1.05307	0.99196	1.39244	0.688216	1.21533	1.22048	1.73494	0.915162	0.905153	1.45075	1.03493	0.713379	-0.487259	0.0648944	0.258459
NOP56_S570	0.877965	0.929666	0.521066	2.02772	1.35508	1.98109	1.11614	2.23458	1.39932	1.10619	2.3867	0.75279	0.543291	0.623288	1.25842	0.450485	1.35508	0.406966	1.21533	1.22048	1.65274	1.04899	0.953731	1.44868	0.9568	0.660461	-0.598455	0.0384083	0.211124
NFIB_S264	0.779768	0.11109	1.08932	0.970026	0.828866	0.598367	0.922991	0.744978	NA	NA	NA	0.668838	0.777031	2.16897	0.748462	1.22007	0.902129	1.62561	NA	NA	NA	NA	NA	0.755676	1.15873	1.53337	0.616705	0.335664	0.56772
TRAFD1_S327	0.920056	1.05781	1.06007	2.04795	1.17129	1.49246	0.77205	1.19607	0.869321	NA	NA	1.04096	1.13048	1.17954	1.48158	1.13509	1.00104	1.06597	0.875281	NA	NA	NA	NA	1.17634	1.11374	0.946784	-0.0788922	1	1
TRAFD1_S415	0.906994	0.867637	0.995749	2.90478	1.05152	1.18501	1.33054	1.49044	1.03679	NA	NA	1.78529	0.845672	1.34643	2.21787	1.68771	0.901846	1.73715	1.08892	0.671907	NA	NA	NA	1.30772	1.36476	1.04362	0.0615912	0.73044	0.856701
HSPB6_S16	0.427653	0.137423	0.248504	3.35374	1.6657	1.77838	0.682421	0.468458	0.373449	0.394248	0.480967	0.861742	0.431705	3.72425	0.31014	5.93492	0.4441	2.8658	1.1777	0.835671	0.836573	2.47721	11.1024	0.910086	2.58352	2.83876	1.50526	0.059498	0.244322
AP3D1_S567	1.39723	0.735256	0.776738	1.08648	2.06478	1.40473	NA	NA	0.950979	NA	NA	1.37133	1.46059	1.11603	NA	NA	NA	NA	0.679119	1.51265	NA	NA	NA	1.20231	1.22795	1.02132	0.0304319	0.914675	0.958743
ABLIM1_S235	1.55074	0.53634	1.18875	1.48293	0.85491	0.55018	1.53588	0.59587	0.635898	NA	NA	0.999757	0.772022	0.543292	0.649267	0.818608	1.01875	1.92509	0.725629	0.951074	NA	NA	NA	0.992389	0.933721	0.940882	-0.0879137	1	1
ABLIM1_S236	1.55074	0.53634	1.18875	1.48293	0.951653	0.632581	1.53588	0.59587	0.635898	0.627713	0.246294	0.999757	0.772022	1.05454	0.649267	0.818608	1.01875	1.92509	0.725629	0.951074	1.34852	1.29709	2.35764	0.907695	1.15983	1.27778	0.353636	0.22775	0.465413
ABLIM1_S115	2.16359	0.196188	1.02585	0.179161	0.781263	0.503647	1.38005	0.936174	0.858774	0.75961	0.141481	0.521402	1.3562	0.8533	NA	1.603	1.18617	0.573271	0.605085	NA	1.23635	0.824504	1.20978	0.811436	0.996906	1.22857	0.296982	0.399317	0.612191
ABLIM1_S36	1.33119	1.18252	1.23573	1.91912	NA	NA	1.22516	1.10191	NA	NA	NA	1.08042	0.676113	NA	0.524842	0.96545	1.24899	1.35367	NA	NA	NA	NA	NA	1.33261	0.974914	0.731585	-0.450904	0.0739385	0.271525
CHD2_S1085	0.824838	1.21784	0.594562	1.19188	NA	NA	NA	NA	0.880047	0.778846	1.71284	1.10909	1.26805	NA	NA	NA	NA	NA	0.864337	1.71695	0.927344	1.26224	0.969389	1.02869	1.15963	1.12728	0.17285	0.481266	0.687466
CHD2_S1087	0.824838	1.21784	0.594562	1.19188	NA	NA	NA	NA	0.880047	0.778846	1.71284	1.10909	1.26805	NA	NA	NA	NA	NA	0.864337	1.71695	0.927344	1.26224	0.969389	1.02869	1.15963	1.12728	0.17285	0.481266	0.687466
TP53I11_S14	3.75345	3.24463	3.3908	0.131109	2.30893	2.85259	0.795226	1.09311	1.66059	1.0204	0.645147	1.48806	4.78412	2.47448	0.971781	1.23092	1.86696	0.378718	1.7696	1.02547	0.996795	0.918735	1.29572	1.89963	1.60011	0.842326	-0.247549	0.694703	0.824247
PDCD5_S119	0.98508	1.24584	1.11893	2.21015	1.20552	0.959779	0.946975	1.34629	1.10101	NA	NA	0.879619	0.69293	1.87134	1.09652	2.71948	1.02765	0.918232	1.31628	0.928441	NA	NA	NA	1.23551	1.27228	1.02976	0.0423088	0.386508	0.60212
SLC9A3R1_S280	1.1788	0.175699	1.72719	0.257515	4.3418	0.605706	0.526324	0.541178	NA	0.843765	0.91232	0.179364	1.07848	NA	0.455056	1.64602	0.748282	2.21069	NA	NA	2.96562	1.01262	1.2016	1.11103	1.27753	1.14986	0.201455	0.400182	0.612191
SLC9A3R1_S290	0.712389	0.149259	0.642572	0.886054	0.888183	0.400941	0.583242	0.54844	0.711148	1.01281	0.838444	0.0850802	0.312898	0.0789958	0.69823	NA	0.698231	0.758372	0.488921	0.0768324	1.0415	0.629381	0.138823	0.670317	0.455206	0.679091	-0.558323	0.103811	0.311432
SLC9A3R1_S291	0.982491	0.410862	0.916133	2.03556	0.791477	0.281434	NA	NA	NA	0.975724	0.810347	0.711252	0.398691	NA	NA	NA	NA	NA	NA	NA	1.01697	0.600916	0.175494	0.900504	0.580664	0.644821	-0.633029	0.284382	0.519102
BCKDK_S31	0.673722	0.636544	0.558621	1.04404	0.860365	1.18311	1.42821	0.855182	1.12568	NA	NA	0.33661	0.700211	0.647272	1.44588	1.11766	1.01955	1.68833	1.02971	NA	NA	NA	NA	0.929498	0.998155	1.07386	0.102812	0.712898	0.837889
MYL12A_S20	0.170974	0.508512	0.924165	4.6955	0.317994	0.947516	0.374715	1.02338	NA	NA	NA	2.00166	1.4471	2.28345	5.18256	1.58169	0.279818	0.496845	NA	NA	NA	NA	NA	1.12034	1.89616	1.69248	0.759139	0.189277	0.413709
PPP1R12A_S358	0.681638	0.614392	0.945706	2.60018	0.829242	1.06148	NA	NA	0.74784	NA	NA	0.774142	0.475271	2.91882	NA	NA	NA	NA	2.1131	1.90057	NA	NA	NA	1.06864	1.63638	1.53127	0.614733	0.530303	0.715724
ZNF609_S576	0.903576	2.17357	1.10622	0.821959	0.813143	0.825834	0.980441	1.06302	NA	NA	NA	1.48046	1.7937	0.544489	1.32593	0.95149	1.16264	0.879055	NA	NA	NA	NA	NA	1.08597	1.16254	1.07051	0.0982919	0.463403	0.674147
MAST4_S2326	NA	NA	NA	NA	0.945321	0.713899	1.27987	1.05514	0.87906	NA	NA	NA	NA	1.62069	0.851134	1.10232	1.26772	1.379	1.25587	1.71467	NA	NA	NA	0.974658	1.31306	1.3472	0.429962	0.0430672	0.212307
SEC16A_S1327	NA	NA	NA	NA	0.868087	0.415014	0.66079	0.850428	NA	0.783265	0.598637	NA	NA	0.617274	2.34894	0.478733	0.62013	0.679633	NA	NA	1.07929	0.519107	0.838968	0.696037	0.897759	1.28981	0.367164	0.949717	0.981355
SEC16A_S342	1.06875	0.842508	1.28698	0.606867	0.5093	1.04023	1.2702	1.3061	NA	NA	NA	0.330266	1.26735	0.505582	1.58377	0.501486	1.21935	0.539377	NA	NA	NA	NA	NA	0.991366	0.849597	0.856996	-0.22264	0.526848	0.714552
SEC16A_S1347	0.969739	1.40578	1.64916	0.244252	1.1114	1.63622	NA	NA	1.0772	1.32437	2.35196	0.794051	1.15945	0.491939	NA	NA	NA	NA	1.11965	1.03181	1.26702	0.90167	0.652999	1.30779	0.927324	0.709079	-0.495983	0.102066	0.310487
SEC16A_S1350	0.969739	1.40578	1.64916	0.244252	0.916418	1.41333	NA	NA	1.09953	1.28117	2.64423	0.794051	1.15945	0.426624	NA	NA	NA	NA	1.08427	0.919904	1.04083	0.611573	0.517027	1.29151	0.819216	0.634307	-0.656746	0.0717066	0.268196
KHNYN_S10	1.49686	1.32397	1.22659	0.656808	0.828095	0.641772	1.04216	0.792414	NA	NA	NA	0.858646	0.836735	0.427831	1.17196	1.04264	1.29689	1.18755	NA	NA	NA	NA	NA	1.00109	0.974607	0.97355	-0.0386733	0.87062	0.931199
U2SURP_S945	0.804845	1.43033	0.976546	1.33581	1.03089	1.24844	NA	NA	1.40277	1.25685	1.71052	0.898895	1.01954	0.930425	NA	NA	NA	NA	1.0314	0.962784	0.951609	0.868834	NA	1.24411	0.951926	0.765146	-0.386194	0.0124267	0.14349
U2SURP_S947	0.804845	1.43033	0.976546	1.33581	1.03089	1.24844	NA	NA	1.40277	1.25685	1.71052	0.898895	1.01954	0.930425	NA	NA	NA	NA	1.0314	0.962784	0.951609	0.868834	NA	1.24411	0.951926	0.765146	-0.386194	0.0124267	0.14349
U2SURP_S973	1.11613	1.91311	1.31469	1.53381	1.04138	1.78939	NA	NA	1.42875	NA	NA	1.38268	0.769246	1.03429	NA	NA	NA	NA	0.960989	1.45559	NA	NA	NA	1.44818	1.12056	0.773772	-0.37002	0.098777	0.305149
SYNM_S584	NA	NA	NA	NA	1.23321	3.05613	0.484171	0.475175	0.47036	NA	NA	NA	NA	1.95991	0.347047	8.12337	0.281851	2.61398	2.88174	1.21342	NA	NA	NA	1.14381	2.48876	2.17585	1.12158	0.755051	0.86455
SYNM_S653	0.276745	0.0874165	0.239162	5.01269	0.541154	3.88745	0.224924	0.32358	0.321763	0.445705	0.206085	0.579464	1.30793	8.21452	0.174221	12.6154	0.136018	3.36427	4.51834	2.29683	0.722917	1.76279	15.5149	1.05152	4.2673	4.05824	2.02085	0.0438791	0.212307
SYNM_S1044	0.559241	0.234452	0.49439	3.71758	0.284189	3.00202	0.439462	0.652486	0.414189	0.171667	0.260342	0.879814	0.680617	14.3754	0.191511	8.77488	0.621382	3.95736	3.82429	1.99315	1.65911	1.79987	15.8466	0.930001	4.55033	4.89282	2.29067	0.0069848	0.13417
SYNM_S1049	0.369244	0.283713	0.366397	3.22812	0.671407	2.83578	0.534766	0.552301	0.405025	0.350776	0.341881	0.814426	1.45689	7.15453	0.34361	7.73445	0.534319	3.10501	3.45564	2.15477	1.20912	1.78748	16.7954	0.903583	3.8788	4.29269	2.10188	0.0105734	0.137866
SYNM_S913	NA	NA	NA	NA	NA	NA	0.916935	0.722136	0.547184	0.667067	0.4739	NA	NA	NA	0.541273	3.05554	1.8994	1.88616	3.51854	3.71918	1.09878	1.88256	7.08209	0.665445	2.74262	4.12148	2.04316	0.011988	0.14349
SCAMP2_S319	1.17664	1.42993	1.44558	0.837982	0.754869	1.09513	0.866432	1.26627	1.20329	1.3211	0.816493	1.2699	1.33739	0.775017	0.837048	0.526729	1.15748	0.422863	0.813359	0.622836	1.0962	0.686661	0.3476	1.11034	0.824424	0.742498	-0.429541	0.0290376	0.195053
SCAMP2_S320	1.15178	1.30498	1.46139	0.631037	0.968938	0.961243	0.974986	1.24861	1.39433	1.25278	0.99421	0.787684	1.42584	0.808885	1.16027	0.894611	1.28723	0.737363	0.79278	0.851001	1.12729	0.730571	0.528626	1.12221	0.927679	0.826655	-0.274642	0.079124	0.281272
PGRMC2_S104	0.646435	1.84499	1.067	1.56827	0.448977	0.901673	0.554238	1.26942	1.00103	1.56879	1.65397	0.67137	0.37201	0.318796	2.26886	0.677248	0.936651	0.399176	1.0623	1.86859	0.782438	0.65084	NA	1.13862	0.909844	0.799077	-0.323593	0.346532	0.575729
EIF3D_S112	1.03648	1.10151	0.984392	1.16209	1.17138	1.33385	NA	NA	1.06885	NA	NA	1.12397	1.19135	1.00717	NA	NA	NA	NA	0.93552	1.31821	NA	NA	NA	1.12265	1.11524	0.993402	-0.00955109	0.928871	0.969039
PDPK2P_S214	NA	NA	NA	NA	0.807791	1.34253	0.704935	0.98355	0.896242	1.33385	1.23002	NA	NA	0.737127	1.31005	1.31561	0.946207	0.710754	0.992071	0.452107	0.901743	0.509079	0.69065	1.0427	0.85654	0.821463	-0.283733	0.191578	0.416484
ASAP2_S701	1.78902	1.18648	2.14529	0.96368	0.99918	1.15695	1.35202	1.39312	1.0761	0.915295	1.10928	0.590316	0.557097	0.824705	1.77111	0.715901	1.25842	0.758272	1.07631	0.769088	0.913152	0.843067	0.847144	1.28058	0.910381	0.710912	-0.492258	0.00356045	0.123779
SIPA1L1_S1528	1.6089	0.646998	1.02624	2.32042	0.892362	0.497976	NA	NA	NA	0.771097	0.935559	0.516789	0.755012	0.43127	NA	NA	NA	NA	NA	NA	1.1407	1.16796	4.59498	1.08745	1.43445	1.3191	0.399556	0.949717	0.981355
TGFB1I1_S120	NA	NA	NA	NA	1.11716	1.81397	0.802212	0.220312	0.553929	1.08621	0.761149	NA	NA	4.37126	0.179728	4.93314	0.660464	3.5144	2.11055	1.76342	1.49168	2.30286	4.89498	0.907848	2.62225	2.88842	1.53028	0.0430893	0.212307
TGFB1I1_S126	NA	NA	NA	NA	0.927616	1.48784	0.656971	0.24757	0.651367	NA	NA	NA	NA	3.56041	0.138702	5.03739	0.663915	3.78005	1.87754	1.48665	NA	NA	NA	0.794273	2.36352	2.97571	1.57323	0.14899	0.365516
TGFB1I1_S386	0.929896	1.30978	0.938289	1.38085	1.00714	0.880212	1.32644	0.562767	0.631697	1.10971	1.07322	1.69857	1.1911	0.870905	0.768655	2.1103	1.22732	1.3268	1.45611	2.23252	1.13758	1.74747	2.54548	1.01364	1.52607	1.50554	0.590279	0.0110693	0.139759
PRPF3_S619	NA	NA	NA	NA	1.14489	2.0758	1.11746	1.87593	0.832044	NA	NA	NA	NA	1.10087	1.77759	0.546547	0.942666	1.13311	0.79678	1.03604	NA	NA	NA	1.40922	1.04766	0.743429	-0.427733	0.238139	0.473064
TPD52L2_S166	0.717812	0.676888	1.0533	1.13376	0.776943	1.12745	1.85649	1.21436	1.03393	0.945807	1.46127	0.530112	1.65726	1.62277	1.97964	2.94944	0.706112	0.713479	0.563317	NA	1.07618	0.353357	0.746289	1.09073	1.17254	1.07501	0.104346	0.606318	0.765242
EPB41L2_S38	NA	NA	NA	NA	1.88157	2.33426	0.803026	1.85951	1.0666	1.19703	0.956858	NA	NA	3.62493	1.33472	1.05268	0.925239	1.36796	1.08115	0.330504	0.87476	1.42881	0.999705	1.44269	1.30205	0.90251	-0.147984	0.536199	0.718102
EPB41L2_S39	0.901663	1.52163	0.935334	1.23714	1.88157	2.33426	0.803026	1.85951	1.0666	1.19703	0.956858	0.870103	0.451978	3.62493	1.33472	1.05268	0.925239	1.36796	1.08115	0.330504	0.87476	1.42881	0.999705	1.33587	1.19521	0.894704	-0.160518	0.316386	0.547554
EPB41L2_S87	0.618811	0.543077	0.798396	1.49908	0.707225	0.687453	0.902486	0.943641	0.468958	0.986251	0.465368	0.785645	0.431804	1.73281	0.857171	1.5269	0.938847	2.34197	0.892136	0.619016	1.05883	1.31296	2.99489	0.783704	1.29108	1.64741	0.720199	0.068817	0.263786
TGOLN2_S70	0.932999	0.80173	0.765562	1.41712	1.32196	1.27909	NA	NA	0.813907	1.2013	1.09447	1.15517	0.676061	0.562387	NA	NA	NA	NA	1.10383	1.2225	0.871405	1.13479	1.30414	1.06979	1.00378	0.938298	-0.0918822	0.609029	0.766027
TGOLN2_S71	0.86192	0.749249	0.630187	1.08652	0.876478	0.967648	NA	NA	0.740541	1.2509	0.942427	1.12829	0.797549	0.53178	NA	NA	NA	NA	0.792101	1.44093	0.768746	1.03727	0.935196	0.900651	0.928983	1.03146	0.0446832	0.811456	0.899489
TGOLN2_S351	0.794581	0.724	1.00825	0.931333	0.778399	0.54155	NA	NA	1.12423	1.24368	0.60071	0.852623	0.653155	0.307005	NA	NA	NA	NA	0.856061	1.46223	0.851151	0.887211	NA	0.860749	0.838491	0.974142	-0.0377965	0.886243	0.937938
TGOLN2_S298	0.434753	0.348979	0.210471	0.514577	0.98163	0.3732	NA	NA	0.888381	NA	NA	0.533793	0.29793	0.645589	NA	NA	NA	NA	1.05917	1.10868	NA	NA	NA	0.535999	0.729031	1.36014	0.443751	0.340797	0.573609
HTATSF1_S498	1.59749	4.02821	1.89	1.37556	1.26806	2.16547	0.558981	1.67187	2.30493	1.26992	2.48547	1.47178	1.58644	1.09018	3.2739	0.41874	0.936995	0.447104	0.992319	0.056744	0.801248	0.916827	0.226858	1.87418	1.01826	0.543311	-0.880149	0.0294655	0.195053
HTATSF1_S387	0.849194	1.10254	1.2153	1.06146	0.832965	0.613573	NA	NA	NA	1.13047	2.41636	1.02818	1.06557	0.938725	NA	NA	NA	NA	NA	NA	0.971294	0.748771	0.648553	1.15273	0.900182	0.780911	-0.35677	0.282384	0.516861
HTATSF1_S642	1.64126	2.70229	1.60571	1.64531	0.96713	0.747107	0.357453	0.889653	1.47756	1.56572	0.560341	1.15513	0.942488	0.816822	1.24612	0.312387	0.578186	0.433325	0.936135	NA	0.60802	0.733087	NA	1.28723	0.77617	0.602977	-0.729825	0.0610009	0.247567
ENSA_S108	0.913015	0.182058	1.39044	3.5094	1.05454	0.971133	NA	NA	0.688903	NA	NA	0.53673	0.501952	1.59299	NA	NA	NA	NA	1.28448	0.158734	NA	NA	NA	1.24421	0.814976	0.655013	-0.610404	0.530303	0.715724
ENSA_S109	1.05603	0.22034	1.26386	2.00074	1.03118	0.506235	NA	NA	0.749903	NA	NA	0.553644	0.578841	1.98819	NA	NA	NA	NA	1.35107	0.0984267	NA	NA	NA	0.975471	0.914035	0.93702	-0.093849	0.882098	0.935412
STRN_S233	NA	NA	NA	NA	1.38976	0.603789	1.12754	0.760654	0.770508	NA	NA	NA	NA	0.760046	0.404018	1.99305	0.518373	1.52223	1.31329	0.764226	NA	NA	NA	0.930452	1.03932	1.11701	0.159636	0.688255	0.824247
NRD1_S94	1.36068	0.902707	0.975893	1.36586	1.53485	1.51197	1.1188	1.09508	1.21972	1.60003	1.44073	2.57779	1.14908	0.652538	1.54391	0.842764	0.84401	1.01091	0.8	1.31668	0.653123	1.18198	0.892848	1.28421	1.12214	0.873795	-0.194633	0.068817	0.263786
KIF1C_S1033	0.915196	1.01352	1.21381	1.19017	1.12247	1.14528	NA	NA	1.19726	NA	NA	1.06371	0.95196	1.16794	NA	NA	NA	NA	1.57606	1.69356	NA	NA	NA	1.11396	1.29064	1.15861	0.212397	0.638889	0.792113
SPAG9_S350	1.06524	0.957386	1.08451	1.07083	1.09084	1.33756	NA	NA	0.926561	NA	NA	1.09451	1.04585	1.58722	NA	NA	NA	NA	1.08173	0.992222	NA	NA	NA	1.07613	1.16031	1.07822	0.108647	0.638889	0.792113
SPAG9_S716	NA	NA	NA	NA	1.12533	1.37375	1.16115	0.922099	1.06461	NA	NA	NA	NA	1.01952	1.37541	1.32617	0.969896	1.17671	1.35134	2.2487	NA	NA	NA	1.12939	1.35253	1.19758	0.260124	0.343434	0.574153
SPAG9_S718	1.20321	1.13356	1.34975	1.4652	1.20141	1.40315	1.18737	0.918642	0.961751	1.13088	0.458259	1.61506	0.928054	1.08996	1.52323	1.16654	1.00807	1.12338	1.25928	1.35139	1.28988	0.984987	1.33064	1.12847	1.22254	1.08336	0.11551	0.376985	0.596198
SPAG9_S719	1.20321	1.13356	1.34975	1.4652	1.16326	1.43702	1.22224	0.906072	0.972524	1.13088	0.458259	1.61506	0.928054	1.04418	1.41145	1.16454	1.03996	1.10346	1.27783	1.48533	1.28988	0.984987	1.33064	1.13109	1.22295	1.08121	0.112647	0.393438	0.608551
SORBS3_S188	0.973526	0.391944	0.590246	1.66534	1.55686	1.23614	1.9679	0.621137	0.948605	0.677711	0.54625	1.75588	1.17796	1.66551	0.448939	1.83474	0.71369	1.97624	0.702932	1.21895	1.21918	2.70047	3.59559	1.01597	1.58417	1.55928	0.640876	0.0792306	0.281272
GREM1_S77	0.632523	0.999814	0.952351	1.72214	1.90489	1.91499	0.90013	1.11157	NA	1.53672	0.766292	2.68889	1.01223	2.68374	0.530948	1.64132	1.28364	1.41109	NA	NA	2.47883	2.80793	3.56238	1.24414	2.0101	1.61565	0.692115	0.0424423	0.212307
UGDH_S379	1.77907	0.627984	1.84235	1.0242	0.437423	0.280525	0.799546	0.494522	0.801076	NA	NA	0.515714	0.513274	0.44671	0.463253	0.652384	1.04739	0.675961	0.387514	0.739071	NA	NA	NA	0.898522	0.604586	0.672867	-0.571606	0.386508	0.60212
CTNND1_S151	0.891968	0.548857	2.16579	0.361627	0.995791	0.498378	NA	NA	1.37788	NA	NA	0.426575	0.858566	0.561449	NA	NA	NA	NA	0.943402	1.12126	NA	NA	NA	0.977185	0.78225	0.800514	-0.321002	0.488077	0.68907
CTNND1_S245	1.11171	1.11497	1.59506	0.333883	0.621574	0.686829	0.457252	0.620326	0.822549	0.852065	1.40859	0.850478	0.975976	0.0872403	0.870007	0.539558	1.51627	0.100557	0.619132	0.0888852	1.15441	0.376439	0.169903	0.874983	0.612404	0.699904	-0.514771	0.160467	0.380653
CTNND1_S248	1.56946	0.68733	1.35157	0.392879	0.848345	0.474777	0.530629	0.572655	0.845136	0.72406	1.153	0.467913	0.728935	0.413127	0.74021	0.380942	1.65177	0.16516	0.510867	0.192926	1.1751	0.281135	0.183328	0.831804	0.574284	0.690408	-0.534479	0.068817	0.263786
CTNND1_S251	1.65033	0.566155	1.29153	0.261528	0.782215	0.434962	0.529451	0.581366	0.856771	0.633853	1.08172	0.381675	0.792679	0.406589	0.749752	0.33489	1.70943	0.158541	0.511866	0.213863	1.21278	0.260789	0.0727285	0.788171	0.567132	0.719554	-0.474825	0.0908424	0.297723
CTNND1_S757	1.14366	0.677397	1.85817	0.395608	1.03544	0.83695	1.22048	1.20165	0.971592	0.93876	0.931783	0.515824	0.679968	0.405539	1.11105	1.36358	1.29104	1.11464	0.997267	0.573799	0.815535	0.839838	0.619712	1.01923	0.860649	0.844414	-0.243977	0.281149	0.515142
CTNND1_S813	1.40905	0.572213	1.68877	0.601936	0.6366	0.567855	0.642414	1.00988	1.0815	0.608004	0.61313	0.348513	1.0205	0.2716	1.2214	0.462193	1.36357	0.112441	0.463495	NA	1.07024	0.374001	0.357956	0.857396	0.642356	0.749194	-0.416589	0.236981	0.471519
TOM1_S331	1.06519	0.758268	0.964431	0.415028	0.980547	0.985005	1.40779	1.21019	NA	NA	NA	1.44152	1.88481	1.57902	1.086	0.776619	0.958095	0.882551	NA	NA	NA	NA	NA	0.973306	1.2298	1.26353	0.337462	0.198977	0.426694
HIST1H2BM_S113	1.23501	1.33368	1.04692	2.02272	NA	NA	1.08099	0.933005	NA	NA	NA	0.956644	0.771966	NA	1.33561	0.898741	1.16553	1.425	NA	NA	NA	NA	NA	1.27539	1.09225	0.856407	-0.223632	0.365773	0.593544
DKC1_S494	1.32734	1.96298	0.838895	0.784918	1.32953	1.61357	0.974515	1.79752	1.42049	0.916901	2.54799	1.39653	0.646991	1.14322	2.05663	0.761566	0.958231	0.663395	1.14233	0.715406	1.33752	0.919688	0.87767	1.41042	1.0516	0.745591	-0.423544	0.0908424	0.297723
DKC1_S513	0.980854	0.966304	0.981213	1.42943	1.59258	0.773415	0.979306	2.07143	1.15897	0.783322	1.8616	0.483443	0.595335	0.911915	1.5682	0.654874	0.833111	0.531181	1.22956	0.225771	1.84304	0.748766	0.886247	1.2344	0.875954	0.709618	-0.494886	0.0718555	0.268196
EIF5B_S107	1.2588	0.62658	0.792825	1.19028	1.15	0.739216	1.44322	1.64575	0.829783	0.597949	0.336957	0.885975	0.70491	0.833833	1.40576	1.65483	1.03925	0.995218	0.731876	0.853615	1.05941	0.83942	1.92224	0.964668	1.0772	1.11665	0.159176	0.500337	0.695806
EIF5B_S113	1.08517	1.37297	0.922295	1.26839	0.957525	1.14427	0.96056	1.67831	1.05455	0.760431	0.531882	0.964394	0.945433	0.819088	2.00956	0.884519	1.11161	0.301125	0.778905	0.522388	1.09648	0.864787	1.87822	1.06694	1.01471	0.951046	-0.0724134	0.760711	0.868171
EIF5B_S164	1.33167	2.16704	1.36313	1.59089	1.42518	1.33532	0.902967	1.51015	1.12162	1.30517	1.51826	1.107	1.15081	1.03017	1.5772	1.17829	0.917129	1.20125	0.84408	0.531624	1.28115	1.09271	1.21097	1.41558	1.09353	0.772497	-0.372399	0.0147511	0.155787
EIF5B_S214	0.659258	1.13369	0.804094	0.959852	1.00907	0.635016	1.06579	1.413	1.12711	NA	NA	0.604098	0.814509	0.830169	1.48267	1.31811	1.22398	0.744558	0.71057	NA	NA	NA	NA	0.978542	0.966082	0.987267	-0.0184875	0.931391	0.969377
DIAPH2_S172	0.865774	0.893478	0.956281	2.37233	1.43028	1.79309	1.98828	0.825028	0.794309	1.52683	0.957327	1.95526	0.807832	3.01134	0.519855	0.713313	1.2124	0.993284	1.39065	2.63285	1.14117	1.84673	2.52078	1.30936	1.56212	1.19304	0.25464	0.565784	0.737007
DENND4B_S736	0.841418	1.16375	0.822972	1.28397	1.14283	1.2848	NA	NA	1.14161	NA	NA	1.46373	1.36111	1.46129	NA	NA	NA	NA	1.0788	1.70037	NA	NA	NA	1.09734	1.41306	1.28772	0.364819	0.0347454	0.200508
N4BP1_S288	1.25699	1.2251	1.08403	1.33365	1.26615	1.11904	0.723336	0.682455	NA	1.05515	1.71127	1.05119	0.887418	1.20225	0.706596	4.1486	0.860966	2.98095	NA	NA	1.21243	1.10511	1.41735	1.14572	1.55729	1.35923	0.442785	1	1
CLASP2_S368	0.649459	1.08786	1.06369	1.06228	0.900942	0.794866	1.47696	1.07024	0.821132	NA	NA	0.772864	0.813476	1.49748	1.61663	2.71546	0.990718	2.24713	1.17349	1.8343	NA	NA	NA	0.991937	1.51795	1.53029	0.613802	0.093912	0.298311
VPS4B_S102	1.60311	0.926066	1.16881	1.25279	1.18639	1.00276	0.730727	1.73514	1.06279	1.32828	1.18415	0.666745	0.428114	0.625033	1.53666	0.961456	0.830275	0.769371	0.850934	0.673607	0.665046	0.661863	0.5996	1.19827	0.772392	0.644587	-0.633552	0.00165324	0.112311
BCAS1_S399	3.74775	0.40778	3.03155	0.204205	0.471155	0.10304	NA	NA	0.378371	0.745693	0.0516043	0.108664	1.34344	NA	NA	NA	NA	NA	0.266768	NA	0.0847856	0.0518128	NA	1.01568	0.371095	0.365365	-1.45259	0.297702	0.533652
H2AFY_S138	0.45327	2.16372	1.24693	1.43127	1.25538	2.69401	NA	NA	2.32304	0.757003	4.61384	1.8383	1.35346	1.36425	NA	NA	NA	NA	1.24122	0.93908	1.84428	1.29956	1.01762	1.88205	1.36222	0.723795	-0.466346	0.480708	0.687466
FLNB_S2138	1.87098	1.75526	1.21296	0.294247	2.70132	1.53566	1.35239	0.989124	0.821491	0.979738	1.50775	1.32486	1.20823	0.374341	1.23822	0.382985	0.929869	0.379635	0.664555	2.02427	1.03629	1.0625	3.13828	1.36554	1.147	0.839963	-0.251602	0.470154	0.678851
FLNB_S2509	NA	NA	NA	NA	0.781258	3.78185	2.23665	2.57063	NA	1.87267	2.77223	NA	NA	NA	2.16562	1.51802	2.556	2.01566	0.901429	NA	0.612134	NA	NA	2.33588	1.62814	0.697014	-0.520741	0.1987	0.426628
TRIM3_S7	0.855057	0.641896	0.720954	0.938041	1.45357	1.41581	1.26006	0.716159	NA	NA	NA	0.767081	0.561389	2.08072	0.869194	1.30029	0.998876	1.37429	NA	NA	NA	NA	NA	1.00019	1.13598	1.13576	0.183655	0.557192	0.73377
SEC22B_S168	1.59759	0.416633	1.58086	0.648358	0.479281	0.114397	0.538063	0.413276	0.770825	0.929259	0.217842	0.254809	0.521086	0.427795	NA	NA	0.476976	NA	0.57291	NA	0.906085	0.608515	1.08017	0.700581	0.606044	0.865059	-0.20913	1	1
SEC22B_S137	1.535	0.217203	0.837696	2.0088	1.93789	0.287185	1.33131	0.733413	0.550941	1.57709	1.82723	1.25929	0.518606	NA	0.497937	3.88084	0.937817	2.35341	0.644596	0.282312	1.18482	1.21367	2.81131	1.16761	1.41678	1.2134	0.279055	1	1
PSIP1_S129	NA	NA	NA	NA	NA	NA	0.936806	1.48563	0.809704	1.02741	1.26864	NA	NA	NA	1.75978	0.869108	1.06083	0.948443	1.05689	1.10249	1.20704	1.9061	1.07972	1.10564	1.22116	1.10448	0.143369	0.518482	0.710569
PSIP1_S106	NA	NA	NA	NA	NA	NA	1.33955	1.36201	0.809045	1.07395	1.0486	NA	NA	NA	1.4212	1.21847	1.02777	1.48347	1.29412	1.46014	1.30703	1.96871	2.84768	1.12663	1.55873	1.38354	0.468361	0.111888	0.319745
PSIP1_S273	1.47173	0.721284	0.835144	2.69007	0.611332	0.612596	1.25692	1.33625	0.944853	1.05998	1.44495	1.89009	0.512885	1.16921	1.65826	0.437854	1.2844	1.13152	1.01376	0.682472	0.986553	1.46019	1.06899	1.18046	1.10802	0.938628	-0.0913748	0.743866	0.86025
PSIP1_S275	1.47173	0.721284	0.835144	2.69007	0.611332	0.612596	1.25692	1.33625	0.944853	1.05998	1.44495	1.89009	0.512885	1.16921	1.65826	0.437854	1.2844	1.13152	1.01376	0.682472	0.986553	1.46019	1.06899	1.18046	1.10802	0.938628	-0.0913748	0.743866	0.86025
SRSF10_S131	1.14205	1.61585	1.36977	1.63004	1.14245	1.43412	1.0159	0.872173	1.07879	1.36443	1.88283	1.71067	1.29112	1.18887	1.58349	2.26854	0.970318	1.28535	0.941215	1.09701	1.06476	1.1177	1.25172	1.32258	1.31423	0.993685	-0.00913959	0.694703	0.824247
SRSF10_S133	1.14205	1.61585	1.36977	1.63004	1.14245	1.43412	1.0159	0.872173	1.07879	1.36443	1.88283	1.71067	1.29112	1.18887	1.58349	2.26854	0.970318	1.28535	0.941215	1.09701	1.06476	1.1177	1.25172	1.32258	1.31423	0.993685	-0.00913959	0.694703	0.824247
PRKRA_S18	1.02845	1.04571	0.999191	0.591853	1.09581	0.826129	1.37251	0.911872	0.938079	1.26811	1.14565	0.713414	1.37888	1.10796	0.629881	1.00961	1.51527	0.384945	1.1593	1.08928	0.946441	0.960937	1.32403	1.02031	1.01833	0.998061	-0.00280048	0.986247	0.995417
SNRNP200_S225	0.998089	1.26403	0.92754	0.67273	1.23	0.472509	NA	NA	NA	0.985373	1.99937	1.33205	0.536628	0.552358	NA	NA	NA	NA	NA	NA	1.84761	1.43223	0.936541	1.06871	1.10624	1.03512	0.0497929	0.891452	0.941308
NUP155_S933	1.09241	1.63921	1.3442	0.148659	1.34093	1.68138	0.931222	1.58869	1.483	NA	NA	1.23379	2.75876	1.03677	1.54823	0.752034	0.853443	0.679168	0.874496	1.41159	NA	NA	NA	1.24997	1.2387	0.990985	-0.0130642	0.967023	0.989234
TCEA3_S130	1.50071	0.0169045	1.48232	NA	1.00587	0.167087	1.34111	0.793702	1.20269	0.631104	NA	0.23172	2.56848	0.322882	0.422859	0.254498	0.843077	0.860818	0.607825	0.845883	1.10455	0.404951	NA	0.90461	0.769777	0.850949	-0.232855	0.624537	0.781009
TCEA3_S139	NA	NA	NA	NA	0.858247	0.873656	0.751365	1.37826	NA	0.865181	0.594835	NA	NA	0.611548	0.583563	0.654183	0.880632	0.716665	NA	NA	0.85191	0.690631	0.484244	0.886925	0.684172	0.771398	-0.374453	0.107892	0.317938
TCEA3_S140	0.940572	0.265922	1.39195	NA	0.816131	0.701685	0.708413	1.50674	NA	0.705104	0.136226	0.417846	2.14554	0.458242	0.476941	0.499516	0.936299	0.70664	NA	NA	0.721703	0.554326	NA	0.796972	0.768562	0.964353	-0.0523667	0.604813	0.765242
EIF3G_S42	NA	NA	NA	NA	1.24085	1.65764	1.02496	1.65129	1.90853	1.08837	2.61771	NA	NA	0.55603	1.40859	0.706693	0.951888	0.528204	0.75058	0.90461	0.60949	0.722864	0.39494	1.59848	0.753389	0.471316	-1.08523	0.00582009	0.126054
CCNK_S340	NA	NA	NA	NA	1.02277	1.39103	1.15354	1.34785	1.16256	1.31475	1.00615	NA	NA	1.00037	1.42614	0.800751	1.24057	0.90468	1.12758	1.32927	1.01206	1.07439	1.89077	1.19981	1.18066	0.984039	-0.0232119	0.870382	0.931199
CCNK_S328	NA	NA	NA	NA	1.06823	1.78234	0.645363	1.41605	NA	1.47324	2.54698	NA	NA	1.0576	1.65171	0.384928	0.939599	0.571367	NA	NA	1.48767	0.692712	0.709107	1.4887	0.936836	0.629299	-0.668184	0.108774	0.317938
CCNK_S329	1.00886	2.19029	1.23832	0.937619	1.06823	1.78234	0.645363	1.41605	1.32568	1.45279	2.52434	1.52095	1.25509	1.0576	1.65171	0.384928	0.939599	0.571367	0.91415	1.00158	1.44852	0.765469	0.839193	1.41726	1.02918	0.726175	-0.461611	0.0701403	0.265805
RSL1D1_S207	0.379661	2.00406	0.63042	NA	NA	NA	0.565739	2.34086	3.6942	NA	NA	2.31235	2.68836	NA	4.08157	0.802152	0.702531	0.789572	1.37336	0.922466	NA	NA	NA	1.60249	1.70904	1.06649	0.0928742	0.490842	0.6898
RSL1D1_S141	0.382626	2.68845	0.204379	0.322306	3.38535	2.21996	0.770474	0.97581	1.08419	0.575112	3.41529	1.97479	0.145511	1.82132	2.03666	0.461423	1.02254	1.48632	1.8485	1.44709	1.20836	1.01034	1.68752	1.45672	1.34586	0.923899	-0.114193	0.791248	0.891309
WFS1_S235	1.20021	0.582284	0.68747	0.583014	1.56811	0.623163	0.791276	0.38903	NA	NA	NA	0.751993	0.967355	1.53753	0.273439	2.31009	1.26606	1.55199	NA	NA	NA	NA	NA	0.80307	1.23692	1.54024	0.623156	0.158324	0.378801
STK10_S438	1.18574	0.739324	1.40716	2.73514	1.34772	0.198676	1.64072	1.01858	0.951888	NA	NA	0.842613	2.24346	2.1105	0.711468	1.33708	0.723017	1.75504	1.04908	1.14684	NA	NA	NA	1.24722	1.32434	1.06184	0.0865647	0.802711	0.894361
TPPP_S160	1.01662	0.483054	2.00227	NA	NA	NA	0.652388	1.0203	0.960815	NA	NA	0.472852	2.99054	NA	0.871131	4.28568	0.77666	1.53021	3.23116	1.81128	NA	NA	NA	1.02257	1.99619	1.95212	0.965043	0.344988	0.575643
TOMM70A_S91	NA	NA	NA	NA	0.936605	1.13911	0.473836	0.872639	0.925257	0.638512	1.55124	NA	NA	0.873556	1.21642	3.26831	1.36368	1.65317	1.4246	0.754588	1.5143	0.685085	1.65826	0.933885	1.4412	1.54323	0.625951	0.108803	0.317938
UFL1_S393	1.47662	1.41792	1.49611	1.74032	1.51313	1.06398	0.746323	1.57935	0.848572	1.31305	2.0381	1.12631	0.703385	0.873107	1.32244	1.35201	0.871269	1.06498	0.719851	0.669964	1.07988	0.811998	0.577547	1.38486	0.931062	0.672314	-0.572793	0.00380222	0.123779
UFL1_S397	1.08394	0.806693	0.768777	1.16651	1.41056	0.778064	0.780171	1.72219	0.957846	1.43932	1.96293	0.71191	0.226142	0.760834	1.25518	0.899753	0.707557	0.779623	0.808971	0.187028	1.11184	0.759767	0.650842	1.17064	0.738287	0.630672	-0.665038	0.0109141	0.139759
UFL1_S725	NA	NA	NA	NA	1.17818	0.687356	0.760571	1.04447	0.811186	1.03459	0.833336	NA	NA	0.658364	0.77604	0.861387	0.798858	0.842657	0.731909	0.888472	0.946807	0.559698	0.719999	0.907099	0.778419	0.858141	-0.220713	0.127327	0.34078
SORBS2_S469	0.430008	0.132914	0.34662	3.96384	0.954731	0.612172	1.9852	0.0651283	0.565918	0.655979	NA	0.907747	NA	0.807454	0.148417	NA	2.03841	0.674593	NA	0.299371	0.786029	2.5871	2.76598	0.971251	1.2239	1.26013	0.333571	0.277512	0.514449
SORBS2_S364	0.835061	0.185323	0.509754	3.76653	1.13639	0.912674	1.75264	0.21969	0.437015	0.841899	0.551536	0.954029	0.210221	0.930045	0.343798	0.733252	1.62484	1.32049	NA	0.578599	0.972276	3.19986	2.30191	1.0135	1.19721	1.18126	0.24033	0.365308	0.593544
SORBS2_S26	0.670271	0.379729	0.47988	1.82154	0.785431	0.630486	1.47676	1.07436	NA	NA	NA	0.553503	0.26368	0.440077	0.670871	1.08259	1.20558	1.05558	NA	NA	NA	NA	NA	0.914807	0.753125	0.823261	-0.280578	0.486527	0.687984
SORBS2_S648	0.602558	0.328802	0.559984	3.28298	0.800264	0.787246	0.8574	0.693874	0.892163	0.997883	0.828153	0.879038	0.156842	1.39985	1.10583	0.599123	2.80224	0.0961274	0.887199	1.43	0.999331	1.62994	1.23139	0.966482	1.10141	1.13961	0.188535	0.189587	0.413709
SORBS2_S346	NA	NA	NA	NA	NA	NA	1.47294	0.609531	0.727133	0.9495	1.10908	NA	NA	NA	0.616776	0.954659	1.64439	1.17923	1.06725	1.0487	1.17651	1.88745	2.23033	0.973636	1.3117	1.34722	0.429981	0.164339	0.383388
SORBS2_S417	0.499516	0.280892	0.484951	5.03886	0.922417	0.74883	1.59217	0.140481	0.479949	0.50343	0.494588	1.03732	NA	0.909773	0.505212	0.130251	1.83915	0.846447	0.0859397	0.655538	0.791262	2.97474	3.28362	1.01692	1.1872	1.16745	0.223366	0.299986	0.536531
SORBS2_S456	0.221361	0.244085	0.418138	4.1024	0.976637	0.779436	2.47111	0.172211	0.769296	0.897524	0.279366	0.885864	0.245215	1.28621	0.227351	0.492261	2.4748	0.154475	0.223338	0.738367	0.836838	3.66641	3.37192	1.03014	1.21692	1.18131	0.240391	0.832752	0.906026
SORBS2_S460	0.460661	0.430443	0.464195	3.13156	0.953669	0.602931	1.8144	0.531837	0.72614	0.966569	0.630001	0.938559	0.27181	1.12648	0.57966	0.400747	1.95029	0.611236	0.173941	0.27282	0.797385	2.66392	2.40635	0.973855	1.0161	1.04338	0.0612629	0.832752	0.906026
SORBS2_S240	0.94817	0.749858	0.777747	3.931	1.7104	1.99431	1.43244	0.475348	1.20514	NA	NA	1.35437	0.566471	1.69236	0.7083	0.748862	1.88587	0.849682	0.555784	0.585965	NA	NA	NA	1.46938	0.994185	0.676602	-0.56362	0.222419	0.45775
SORBS2_S243	1.12531	0.8225	0.711354	4.45052	1.44297	1.24897	NA	NA	0.837771	0.943279	0.605426	2.7315	0.565745	1.75987	NA	NA	NA	NA	0.63591	1.11612	0.737994	2.23431	1.8964	1.35423	1.45973	1.0779	0.108228	0.742986	0.86025
SORBS2_S9	0.530898	0.351196	0.54991	2.56041	0.872056	0.684277	1.9003	0.399483	0.679636	0.901303	0.581268	0.748889	0.418542	0.878276	0.296927	0.60848	2.09071	1.52436	0.560517	0.509298	1.65572	2.23148	2.74107	0.910067	1.18869	1.30615	0.385326	0.525399	0.714098
GLCE_S73	1.3235	0.361303	0.977183	0.580798	0.692172	0.763779	NA	NA	0.900416	0.791671	0.61358	0.403921	0.299137	1.05434	NA	NA	NA	NA	0.903366	1.08636	0.703718	0.818365	0.677367	0.778267	0.743323	0.9551	-0.0662761	0.800297	0.893965
SLCO2B1_S93	0.984846	0.986765	0.74708	1.80879	NA	NA	1.17612	1.05629	1.09988	1.06441	1.27273	1.27603	1.46317	NA	0.49868	0.703749	1.62512	2.11775	1.39682	2.25294	1.41488	1.44939	2.932	1.13299	1.55732	1.37452	0.458931	0.0840209	0.287292
SEC31A_S532	1.21272	0.875925	0.810318	0.705244	1.10037	1.00434	1.08938	1.13067	0.996733	1.42407	1.6594	0.696708	1.03122	0.623575	1.09904	0.720164	0.88716	0.797706	0.763042	1.07023	0.698814	0.52512	0.717323	1.09174	0.802508	0.735071	-0.444044	0.00853655	0.137866
SEC31A_S912	0.754148	NA	1.42483	NA	0.567899	0.726607	NA	NA	0.869517	0.844125	1.81122	NA	1.29489	0.576062	NA	NA	NA	NA	0.464343	NA	1.1516	1.08254	1.89249	0.999764	1.07699	1.07724	0.107343	0.781457	0.88487
TJP3_S310	NA	NA	NA	NA	0.930008	0.950069	0.524915	1.27367	1.12825	0.557814	0.358261	NA	NA	0.774377	1.29964	1.1267	0.824358	1.16193	0.774827	0.891854	0.708247	0.664062	0.285108	0.817569	0.851111	1.04103	0.0580074	0.836057	0.907078
UBR5_S1549	1.22948	1.85427	1.26151	1.24662	1.27069	1.38435	1.0086	1.09702	NA	NA	NA	1.51624	1.03115	1.59726	1.14877	0.643644	0.799625	1.03456	NA	NA	NA	NA	NA	1.29407	1.11018	0.857899	-0.22112	0.2735	0.509731
STBD1_S210	NA	NA	NA	NA	1.0592	1.02009	0.804103	0.478719	NA	0.830843	0.537093	NA	NA	1.6352	0.939568	1.81372	1.43106	1.44968	NA	NA	0.827942	0.896117	2.02166	0.788342	1.37687	1.74654	0.804496	0.008987	0.137866
STBD1_S211	NA	NA	NA	NA	1.64585	1.02527	0.804103	0.478719	0.997369	0.987304	0.664014	NA	NA	1.61923	0.939568	1.81372	1.43106	1.44968	1.49111	2.7009	0.806559	1.23094	1.84167	0.943233	1.53244	1.62467	0.700148	0.0164969	0.161893
ZRANB2_S120	0.861947	1.58322	1.05928	1.25574	1.0548	0.90674	1.1485	1.23825	0.872565	1.78159	1.29306	0.919264	1.1159	1.05728	1.17171	1.22914	0.782133	0.486111	0.840786	0.72995	0.744179	0.780641	1.11948	1.18688	0.914715	0.770688	-0.375781	0.0221433	0.17846
ZRANB2_S153	0.867297	1.49958	1.01042	1.07277	1.13445	0.877625	1.16785	1.12632	0.975777	1.73064	0.793054	0.969767	1.11229	1.02131	1.05892	0.77523	0.855042	0.80998	0.890701	0.326519	0.787759	0.827903	0.910627	1.11416	0.862171	0.77383	-0.369912	0.0187948	0.166515
ZRANB2_S188	1.13479	2.05933	1.2634	0.736902	1.14533	0.944344	0.944003	1.38344	1.26102	1.98723	1.1674	1.16236	1.15621	0.85123	1.30822	1.10331	0.70399	1.00431	1.22697	0.503629	0.758782	0.501696	0.586616	1.2752	0.90561	0.710172	-0.493759	0.037418	0.208317
TACC2_S2390	NA	NA	NA	NA	0.864023	0.788553	0.657261	0.637549	1.42488	0.633334	0.985775	NA	NA	0.761366	1.1345	1.72141	0.891489	1.1983	1.38023	1.05592	0.972485	0.74131	1.45154	0.85591	1.13085	1.32123	0.40188	0.0813467	0.283165
TACC2_S2226	1.34474	1.07507	0.999511	0.574068	0.710078	0.588581	0.85107	1.56533	NA	NA	NA	0.565655	0.849535	0.653331	1.06082	1.39	0.988613	1.26608	NA	NA	NA	NA	NA	0.963555	0.967721	1.00432	0.00622371	0.980861	0.991709
TRIM16_S60	1.7945	2.01106	1.97582	0.895067	1.08627	1.59807	NA	NA	NA	1.14337	1.74105	0.602014	0.658817	0.808558	NA	NA	NA	NA	NA	NA	0.634666	0.293344	0.373162	1.53065	0.56176	0.367007	-1.44612	0.000195611	0.0872325
ZBTB7A_S337	2.46885	2.51522	1.96275	0.927516	1.57097	1.29334	0.794197	1.27271	1.34527	0.941355	1.31946	1.76587	0.768373	0.810882	3.02061	NA	1.15671	0.537356	1.24945	0.893441	1.82572	0.758224	0.647902	1.49197	1.22132	0.818598	-0.288773	0.101416	0.309052
SLU7_S215	1.17771	1.42482	1.30168	1.3384	0.99381	1.33232	0.917788	1.13786	1.19452	1.55639	3.07249	1.40823	0.928882	0.74384	1.21767	0.935704	1.02082	0.404953	1.5491	1.41095	2.36818	1.4308	1.85336	1.40434	1.27271	0.906264	-0.141996	0.880112	0.934446
CD2BP2_S49	2.51984	5.40213	3.04631	5.49411	2.01441	2.99293	1.00002	1.14596	1.51504	1.72324	1.78648	4.10341	2.20214	1.92526	1.52715	0.637125	1.36671	0.80255	1.07564	1.07944	1.12632	1.25549	0.844387	2.60368	1.49547	0.574367	-0.799954	0.0268002	0.190008
SVIL_S245	0.734445	1.3127	0.764412	2.42837	1.00437	1.86732	0.601551	0.612427	0.537482	1.08273	0.808365	1.09	1.44644	4.57907	0.273544	5.7436	1.11975	3.00378	2.68335	1.42423	1.11599	1.73433	8.75189	1.06856	2.74717	2.5709	1.36227	0.0128868	0.14349
SVIL_S221	0.983707	1.538	0.70891	2.58692	1.10105	1.53758	NA	NA	1.06782	NA	NA	1.32124	1.4429	3.13623	NA	NA	NA	NA	2.10898	1.21945	NA	NA	NA	1.36057	1.84576	1.35661	0.440005	0.292411	0.527982
SVIL_S520	0.826667	0.175183	0.454057	2.34864	NA	NA	NA	NA	0.354049	0.516066	0.177337	0.65851	1.00155	NA	NA	NA	NA	NA	3.02188	1.80921	0.764917	1.19955	12.3746	0.693143	2.97575	4.29313	2.10203	0.0262238	0.190008
SVIL_S263	0.536058	0.293445	0.514809	2.26965	1.1824	1.82782	NA	NA	0.614305	NA	NA	1.02242	0.459653	3.29055	NA	NA	NA	NA	2.4794	1.64764	NA	NA	NA	1.03407	1.77993	1.72129	0.783489	0.242463	0.47656
SVIL_S270	0.878652	0.981304	0.832956	2.01726	1.18715	1.67389	1.2467	1.49647	0.674775	NA	NA	1.29511	1.08797	2.2907	0.900448	2.75059	1.03911	2.01929	1.78648	1.5225	NA	NA	NA	1.22102	1.63247	1.33697	0.41897	0.129451	0.344342
PARN_S444	0.97409	2.56142	1.43071	1.41029	1.02861	1.17975	NA	NA	NA	1.17959	2.66076	1.0501	0.729185	0.613882	NA	NA	NA	NA	NA	NA	1.60747	0.746066	0.92889	1.55315	0.945931	0.609039	-0.715392	0.042624	0.212307
FMNL1_S624	1.03166	0.401986	0.634518	2.90107	1.35745	0.814012	1.37529	1.16952	0.966767	1.48949	0.681046	1.26808	1.31481	1.18978	1.08136	0.640278	0.934214	1.24472	0.751619	1.32439	0.913814	1.13061	1.26876	1.16571	1.08854	0.933797	-0.0988195	0.975933	0.990337
CDS2_S33	1.29129	0.670602	0.726978	1.44022	1.73671	0.755199	0.963559	1.74174	0.895222	0.556317	NA	0.646589	0.651788	0.904173	1.02166	2.0705	0.871391	1.93442	1.0466	0.603238	1.8601	0.965017	2.72076	1.07778	1.27469	1.18269	0.242076	0.538659	0.719198
OXSR1_S339	1.14426	1.2649	1.05314	0.894325	0.880163	1.12717	1.39854	1.00809	0.847582	1.36102	0.869504	0.93068	1.45063	1.29194	1.92181	1.79676	1.04546	1.34297	0.856862	0.618453	1.14351	0.825219	1.47001	1.07715	1.22452	1.13681	0.184997	0.27095	0.506609
SDPR_S293	NA	NA	NA	NA	0.774563	1.01327	0.569154	0.314856	0.511688	NA	NA	NA	NA	5.28929	0.139468	6.48131	0.946225	2.83526	2.50917	1.14291	NA	NA	NA	0.636706	2.76338	4.34011	2.11773	0.0732323	0.269501
BAG2_S20	0.616197	0.535664	0.831018	2.23876	0.973329	1.45422	NA	NA	0.785199	NA	NA	1.2856	1.80937	4.10017	NA	NA	NA	NA	1.81725	1.66946	NA	NA	NA	1.06206	2.13637	2.01155	1.0083	0.0479798	0.224639
MAP4K4_S631	1.09271	2.15927	1.25843	1.71295	0.860632	1.28979	NA	NA	1.06296	1.62868	2.41058	1.46426	1.86475	1.34596	NA	NA	NA	NA	1.26014	2.08221	1.22258	1.18155	1.74612	1.49733	1.52094	1.01577	0.0225727	0.912571	0.957207
BCL10_S138	1.27288	2.06688	1.09315	1.21747	1.08967	0.604922	NA	NA	1.30871	1.40171	0.853689	0.76224	1.05339	0.84637	NA	NA	NA	NA	0.557936	NA	0.461578	0.617043	NA	1.21212	0.716426	0.591051	-0.758645	0.00903985	0.137866
PAK4_S104	1.02784	1.11002	1.07099	1.1032	NA	NA	NA	NA	1.23076	1.71254	0.717936	1.12305	0.941281	NA	NA	NA	NA	NA	1.06011	1.69722	0.59858	0.8724	0.579382	1.13904	0.981718	0.86188	-0.214441	0.405687	0.618139
SERPINC1_S68	0.921002	0.953331	1.05356	1.45513	1.46266	1.58832	1.52435	0.785378	NA	0.814768	1.78723	1.22302	1.68144	1.98673	0.537505	1.679	0.845268	1.79476	NA	NA	1.00617	2.36683	2.07478	1.23457	1.51955	1.23083	0.299633	0.214253	0.447843
KNG1_S296	0.709166	0.735052	0.889256	1.71671	1.2565	1.60918	1.92864	0.732128	0.820439	0.816084	0.618076	1.7394	1.52423	1.49787	0.453232	1.6824	0.64812	2.08889	0.994744	3.30117	0.742029	2.81291	3.81698	1.07557	1.77516	1.65045	0.722857	0.133549	0.346747
PIGR_S673	NA	NA	NA	NA	2.23679	3.06214	0.372369	0.488565	0.994667	0.579518	4.53533	NA	NA	0.815611	4.97548	0.242905	0.370206	0.384163	0.818961	0.808929	2.16918	0.490273	0.578735	1.75277	1.16544	0.664916	-0.588757	0.363842	0.59234
LMNA_S404	1.06768	2.6168	1.55024	1.08172	1.31416	1.39271	1.89961	0.909693	1.32351	1.09661	2.63358	2.03983	1.22758	2.20765	1.41463	0.317134	0.688191	0.728426	1.7277	2.20917	1.1207	1.60834	1.72553	1.53512	1.41791	0.923646	-0.114589	0.650156	0.798026
LMNA_S406	1.08471	1.92296	1.16614	0.973605	1.606	1.54962	1.71276	1.01872	1.06472	1.21567	3.07122	1.68023	0.998859	2.1056	1.46345	0.393927	0.696007	0.651318	1.21145	1.61074	1.12345	2.09954	1.81488	1.48965	1.32079	0.886645	-0.173572	0.502439	0.695806
LMNA_S407	1.17443	2.61233	1.36274	0.944593	1.2606	1.43888	1.84657	0.91143	1.24767	1.03382	2.70406	1.70238	0.992374	2.15706	1.44135	0.541711	0.721672	0.994338	1.51036	1.96721	0.97041	1.72069	1.58195	1.50338	1.35846	0.903606	-0.146235	0.55141	0.728364
LMNA_S301	NA	NA	NA	NA	NA	NA	1.63724	1.2616	0.839733	1.17768	1.55774	NA	NA	NA	1.2378	2.09317	1.20164	1.63958	1.00871	NA	0.740894	2.54215	NA	1.2948	1.49485	1.1545	0.207271	0.492397	0.690105
LMNA_S423	1.17505	0.689902	0.658456	0.809358	1.21494	1.68859	2.33059	0.782393	0.666854	NA	NA	2.13482	1.00631	2.23399	0.697628	0.119011	1.24227	0.528228	1.2636	4.10199	NA	NA	NA	1.1129	1.48087	1.33064	0.412118	0.604813	0.765242
LMNA_S277	0.774689	0.95808	0.724001	1.19658	0.927362	1.11289	1.07008	1.38441	1.08223	1.25275	1.57778	0.844871	0.942159	2.26027	2.56568	0.89014	1.19151	0.799494	1.36881	2.22527	1.18535	2.29093	1.69938	1.09644	1.52199	1.38811	0.473127	0.211497	0.44422
LMNA_S390	0.774994	1.07215	1.29369	1.5589	1.15578	1.59121	2.15591	0.708496	1.05752	1.48331	1.58286	2.27777	1.1831	3.23355	0.685783	1.52551	1.16886	1.44805	2.24476	2.38568	1.34464	2.1055	3.47831	1.31226	1.92346	1.46577	0.551655	0.0908424	0.297723
LMNA_S392	0.784806	1.23177	1.35511	1.46644	1.17575	1.53024	2.01442	0.83283	1.32008	1.39841	1.79668	2.31489	1.33766	3.16135	0.916609	1.41704	1.19836	1.3754	2.21699	2.3572	1.45136	2.0855	3.38374	1.35514	1.93468	1.42766	0.51365	0.068817	0.263786
LMNA_S22	1.34995	2.01484	1.63348	1.12511	1.17194	1.49659	1.93488	0.769116	1.23347	1.11901	0.882435	2.23067	1.12979	2.1417	0.757632	1.21831	1.18873	1.08449	1.48308	2.20854	1.07216	2.45047	3.88799	1.33917	1.7378	1.29767	0.375925	0.413411	0.61931
LMNA_S428	0.851961	3.27873	1.20411	0.509896	1.34974	1.79921	NA	NA	0.906479	1.23687	2.26914	1.89164	0.932752	2.501	NA	NA	NA	NA	1.49661	1.58547	1.0374	1.46136	1.17832	1.48957	1.51057	1.0141	0.0201942	0.950998	0.981511
LMNA_S429	1.14107	2.72202	1.48997	1.13956	1.6009	1.67343	NA	NA	NA	1.30035	3.12022	1.45418	0.905733	2.42625	NA	NA	NA	NA	NA	NA	0.974626	1.45335	1.67781	1.77344	1.48199	0.835659	-0.259014	0.490842	0.6898
LMNA_S606	1.10207	0.971817	1.2486	0.433896	0.873988	0.584501	NA	NA	0.768634	NA	NA	1.4987	1.18905	1.03105	NA	NA	NA	NA	1.29962	3.01531	NA	NA	NA	0.854787	1.60675	1.8797	0.910505	0.0176768	0.166515
FGA_S274	1.22339	0.657603	1.07544	2.96453	1.17698	0.743586	0.895494	1.27677	1.01735	NA	NA	0.590445	0.396362	0.722667	0.856988	1.50822	1.07583	0.904503	0.685748	1.61292	NA	NA	NA	1.22568	0.928187	0.757281	-0.401099	0.297326	0.533529
FGA_S364	0.542453	0.842543	0.472908	5.72793	0.81778	1.37314	2.15911	1.61402	0.741349	0.598974	0.531997	1.74465	1.04783	0.663419	0.984426	0.898111	0.213109	2.20403	0.570354	5.9313	0.592776	4.09721	3.2369	1.40202	1.84868	1.31858	0.398988	0.379339	0.596198
FTH1_S179	1.36507	1.39208	1.27682	1.69459	NA	NA	1.90481	1.44749	1.09702	1.09197	2.25446	2.92916	1.46387	NA	1.23687	0.917312	0.9347	1.20053	0.979316	2.18047	1.09402	1.62988	1.41143	1.5027	1.45251	0.966596	-0.0490144	0.456097	0.66664
RAF1_S43	1.28861	0.623701	0.881544	0.727093	1.31274	0.778246	1.02679	1.07634	0.993192	NA	NA	0.938126	1.12034	0.609691	0.899442	1.18931	0.508312	1.64541	0.93507	0.827027	NA	NA	NA	0.967584	0.963637	0.99592	-0.00589781	0.977434	0.990793
RAF1_S621	1.00742	1.01163	0.807928	1.40041	0.85643	1.07572	0.894179	0.946396	0.844285	1.16282	1.62203	0.810359	0.869721	1.26318	1.25531	1.44603	0.811471	1.23538	0.919446	0.944784	0.953853	0.861582	1.66175	1.0572	1.08607	1.02731	0.0388666	0.880112	0.934446
ALDOA_S36	0.935841	0.625785	0.449137	1.9786	0.772647	1.01666	0.709435	0.696324	0.618774	0.780249	0.522649	0.269138	0.497351	1.84295	0.849479	3.34208	0.871346	2.32048	1.7202	1.72122	1.00103	1.3952	3.7508	0.827827	1.63177	1.97115	0.979039	0.0438791	0.212307
ALDOA_S39	1.05968	0.83729	0.461106	2.47188	0.704096	1.32536	0.965519	0.631471	0.638761	0.833737	0.838236	0.568811	0.294472	1.79414	0.850222	3.28906	0.843864	2.56263	1.40002	1.38229	1.28443	1.95911	4.0186	0.97883	1.6873	1.7238	0.785589	0.059498	0.244322
GAPDH_S210	0.790661	1.08423	0.832408	1.37433	0.415401	0.874665	NA	NA	0.616896	0.903436	1.7141	0.979411	0.665699	1.93907	NA	NA	NA	NA	1.65719	1.06335	0.698186	1.22978	5.97573	0.956236	1.77605	1.85734	0.893234	0.23587	0.469847
HSPB1_S82	1.07108	0.960577	0.918054	1.02198	0.916138	0.873479	1.07088	0.270479	0.670054	0.864675	0.77649	1.31149	1.40484	2.04033	0.654431	1.39497	2.04019	0.55347	1.07889	2.94361	1.07862	2.17676	4.8057	0.855808	1.79028	2.09191	1.06482	0.00356045	0.123779
HSPB1_S15	1.11767	0.974568	0.857238	0.817055	1.62891	1.8098	1.09985	0.54404	0.669876	0.772696	0.413585	2.28478	2.05162	1.81124	0.432578	0.699052	1.75341	0.333394	0.0972822	5.94972	1.3438	3.28918	4.58253	0.973208	2.05238	2.10888	1.07648	0.169317	0.384178
CHGB_S405	1.29704	0.434271	1.17045	1.25469	1.20649	0.742385	NA	NA	0.861858	NA	NA	0.529084	0.765907	0.784971	NA	NA	NA	NA	0.761913	0.520541	NA	NA	NA	0.995311	0.672483	0.675651	-0.56565	0.043856	0.212307
CHGB_S225	2.32595	0.141986	1.672	0.182829	0.870767	0.674369	0.912774	NA	0.447538	0.443358	0.0956758	0.0616641	0.11818	0.622105	NA	NA	0.461503	0.390352	0.130203	0.161158	NA	0.257887	0.224161	0.776725	0.26969	0.347215	-1.5261	0.0788932	0.281272
CHGB_S130	0.8487	0.185859	0.940662	0.400471	1.33409	0.625929	NA	NA	NA	0.909881	0.352997	0.15484	0.220161	0.722353	NA	NA	NA	NA	NA	NA	0.269272	0.569487	NA	0.699824	0.387223	0.553314	-0.853829	0.0988635	0.305149
HMGN1_S86	1.25824	0.78501	0.702703	1.34924	0.76102	0.787811	1.44498	1.45264	1.21315	1.17025	0.292407	0.719435	1.59717	1.02297	0.397756	0.448938	0.808563	1.83343	0.63929	0.84784	1.1918	1.08542	0.198054	1.01977	0.899222	0.88179	-0.181493	0.508271	0.70236
HMGN1_S89	1.12728	0.849428	0.716805	1.2906	0.754509	0.769095	1.33231	1.45414	1.13128	1.17107	0.480852	0.685524	1.51645	1.12272	0.539451	0.444493	0.903943	1.72799	0.626763	0.622236	1.04491	1.04494	0.143329	1.00703	0.868562	0.862496	-0.21341	0.398232	0.61215
RPLP1_S102	0.656844	2.17826	0.750921	1.3261	0.946503	0.913009	1.162	0.967475	0.757938	1.57258	1.09605	0.62323	0.525124	0.550752	1.49517	0.250728	1.04637	0.565081	0.592965	0.448393	0.431911	0.868073	0.0536837	1.1207	0.620957	0.55408	-0.851833	0.00868111	0.137866
RPLP1_S105	0.790414	1.42069	0.722142	1.04879	0.943928	0.957298	0.973611	1.14925	0.791279	1.58184	1.26431	0.784686	0.880215	0.541161	1.90318	0.200768	1.10963	0.475553	0.622308	0.372265	0.427296	0.858764	0.0563002	1.0585	0.686011	0.648094	-0.625725	0.0347292	0.200508
RPLP0_S242	NA	NA	NA	NA	NA	NA	1.12906	0.776609	0.814321	1.51836	1.07538	NA	NA	NA	1.2056	0.675156	1.20189	0.604977	0.5866	0.815844	0.503942	0.585849	0.207678	1.06275	0.709726	0.667822	-0.582463	0.069591	0.265087
RPLP0_S245	NA	NA	NA	NA	NA	NA	1.12906	0.776609	0.828616	1.52243	1.07324	NA	NA	NA	1.2056	0.675156	1.20189	0.604977	0.567486	0.846382	0.50213	0.600162	0.197465	1.06599	0.71125	0.667218	-0.583769	0.0684811	0.263786
JUN_S73	1.29429	0.842608	0.822465	0.888603	1.91015	1.09973	1.90412	1.17427	1.04604	1.09221	1.72525	1.42567	0.96781	1.80588	0.776595	1.26725	0.918979	1.39999	0.875894	1.0717	0.703645	1.14314	1.27044	1.25452	1.13558	0.905192	-0.143705	0.607524	0.765242
ATP5B_S529	1.19169	0.729746	0.501739	1.02331	0.991398	0.619182	0.998093	0.901119	0.584836	1.29577	0.870314	0.433467	0.459213	0.273391	1.17949	1.61086	0.928443	1.39253	0.913183	0.894283	0.83787	0.591654	1.06632	0.882473	0.881726	0.999153	-0.0012225	0.995741	1
NPM1_S125	2.55532	5.42655	2.85022	1.36803	1.50702	1.68642	1.14681	0.747843	1.11665	1.5184	1.87107	4.45085	1.80567	1.39174	1.20444	2.07473	0.851625	1.6006	1.60952	1.01911	0.746223	0.996571	1.01815	1.9813	1.5641	0.789431	-0.341114	0.287547	0.521911
NPM1_S70	NA	NA	NA	NA	NA	2.23653	0.624633	1.79707	1.67298	1.32733	3.44796	NA	NA	3.20471	3.32695	0.853812	0.55898	0.84929	1.85726	0.569246	1.30476	1.38786	1.22617	1.85108	1.5139	0.817848	-0.290096	0.313187	0.547554
NPM1_S227	NA	NA	NA	NA	1.48798	2.32147	0.345665	1.10965	0.804973	0.260015	3.54393	NA	NA	0.431138	6.44805	0.140144	0.180782	0.742251	0.55734	NA	1.3713	0.10423	0.313653	1.41052	1.14321	0.810485	-0.303142	0.173776	0.391377
EPRS_S886	0.911441	1.57982	1.26856	0.904967	0.906686	1.6544	NA	NA	1.52599	NA	NA	0.643501	1.13845	1.14452	NA	NA	NA	NA	1.38547	0.937749	NA	NA	NA	1.25027	1.04994	0.839771	-0.251931	0.289845	0.524438
HSP90AA1_S231	5.09449	0.841979	1.07473	0.943396	1.26999	2.61017	0.554921	1.28696	0.961274	1.39409	4.13574	0.530029	0.320579	0.31664	2.16289	0.709679	1.08348	0.372245	1.08066	0.234458	0.219862	0.50221	1.18039	1.83343	0.726093	0.39603	-1.33632	0.00862524	0.137866
HSP90AA1_S263	1.39313	0.626514	1.10156	0.947877	1.67383	2.40712	0.582833	1.12033	1.24466	1.19991	2.1046	0.834777	0.298922	0.529945	1.85716	0.927479	0.807712	0.702706	1.14983	0.418839	0.750563	0.463809	0.956477	1.30931	0.808185	0.617262	-0.696045	0.02679	0.190008
HNRNPC_S177	0.935127	1.51659	1.07929	1.32141	0.98514	1.17402	1.30033	1.23985	1.33113	1.41376	1.91741	1.56861	1.39268	0.972281	2.16651	0.624812	1.25952	0.623091	0.738774	0.0867224	1.00852	1.17905	1.47468	1.29219	1.09127	0.844514	-0.243807	0.272789	0.508953
HSP90AB1_S226	1.32263	0.690393	0.55124	0.555924	1.90993	4.01698	0.487449	2.21589	1.29474	1.66053	4.41471	0.790899	0.321058	0.606117	1.62206	0.867713	1.07508	0.303627	1.15464	0.680467	0.384502	0.520795	1.09098	1.73822	0.784828	0.451513	-1.14716	0.0438791	0.212307
HSP90AB1_S255	0.794775	2.31184	1.16901	0.269095	0.98435	2.92869	0.565659	2.22523	1.68956	1.46943	2.43676	1.67947	1.61897	1.07413	1.89281	0.849906	0.936134	0.702769	1.0383	0.99737	0.977162	0.703707	0.895684	1.53131	1.11387	0.727396	-0.459187	0.162797	0.382134
HSP90AB1_S261	0.717118	2.33934	1.10726	0.123026	0.873243	2.41216	0.61755	2.61032	1.86145	NA	NA	1.53911	1.795	1.16546	2.23762	1.02019	0.843479	0.828356	1.21006	1.01409	NA	NA	NA	1.40683	1.29482	0.92038	-0.119698	0.749384	0.86455
GSTA2_S202	1.60547	0.106492	0.434481	0.493441	0.382718	0.13462	NA	NA	0.45945	0.431277	NA	0.28051	0.139976	0.0605446	NA	NA	NA	NA	0.27096	0.0639526	0.241416	NA	NA	0.505994	0.176226	0.348278	-1.52169	0.042624	0.212307
PDHA1_S262	0.76471	1.13148	0.831732	1.1422	0.91788	0.972021	NA	NA	1.1999	1.30492	2.32867	0.755883	0.777981	1.04219	NA	NA	NA	NA	1.07359	0.893667	1.14672	1.275	0.851036	1.17706	0.977009	0.830044	-0.268741	0.370383	0.594584
PDHA1_S264	NA	NA	NA	NA	1.41958	0.558462	0.882307	2.04145	0.692517	NA	NA	NA	NA	0.878206	1.84788	1.07276	1.07849	0.930375	0.817643	0.255641	NA	NA	NA	1.11886	0.982998	0.878569	-0.186772	0.689163	0.824247
PTPRC_S814	1.12652	0.153377	0.423112	3.88221	1.31857	0.867545	NA	NA	1.28659	2.22981	1.27923	0.940374	0.445461	0.908745	NA	NA	NA	NA	0.935326	0.46767	0.751437	1.08787	1.41245	1.39633	0.868666	0.622107	-0.684766	0.321267	0.552516
ITGA5_S127	0.555252	0.518736	0.941004	1.50378	0.908533	2.29407	1.50856	0.527363	NA	1.00567	0.312592	0.692775	0.849857	5.24811	0.578582	2.66808	NA	4.79507	NA	NA	0.94354	1.95788	6.19345	1.00756	2.65859	2.63866	1.3998	0.0788932	0.281272
NFIC_S194	0.812809	0.756523	0.71773	1.50739	0.792025	0.811045	1.50601	1.0096	0.825686	0.793931	1.63746	0.729221	0.900147	1.13611	1.57346	1.20813	1.3523	1.73339	0.952344	1.77183	1.26244	1.03581	0.660424	1.01547	1.19297	1.17479	0.232401	0.211497	0.44422
NFIC_S339	0.67409	0.271758	1.2351	2.79731	1.83306	0.796562	NA	NA	NA	0.913955	0.710859	0.471773	0.748038	1.20983	NA	NA	NA	NA	NA	NA	0.836503	0.872551	0.861146	1.15409	0.833306	0.722047	-0.469835	0.754579	0.86455
VIM_S430	0.55311	0.920436	1.43168	1.91841	1.48333	1.22683	0.729443	1.55603	1.55462	2.85472	0.766523	1.79582	1.03299	4.37878	0.971358	0.602946	2.62741	0.0149911	1.90227	2.50157	0.641436	1.67415	2.26402	1.36319	1.70064	1.24754	0.319091	0.401078	0.612191
VIM_S339	0.820749	0.817139	0.797497	1.94739	1.27648	1.5727	1.86594	1.27678	1.32095	NA	NA	1.35819	1.07968	1.9649	0.575399	0.706709	1.00826	1.07574	1.31768	2.98858	NA	NA	NA	1.29951	1.34168	1.03245	0.0460701	0.863307	0.925657
VIM_S72	0.898994	0.433423	0.50667	1.57969	1.53147	0.836634	1.88115	0.00524398	0.636321	0.908969	0.712318	1.22719	0.868928	0.684598	0.616674	NA	1.19143	0.334069	0.709407	1.89104	0.641023	1.66199	1.67119	0.902807	1.04523	1.15776	0.211332	0.541238	0.71955
VIM_S73	0.833038	0.451063	0.534751	0.941968	1.24955	0.654258	1.09112	0.739214	0.548379	1.28347	1.22857	1.98218	1.10939	1.03624	1.39187	0.0422184	1.57848	0.0334278	0.641641	2.53856	0.424318	1.18255	1.01752	0.868672	1.08153	1.24504	0.316195	0.377945	0.596198
VIM_S325	0.946957	0.20233	0.9681	3.1393	1.08474	1.21851	2.11128	0.512282	1.00758	1.77804	0.768298	2.35536	0.507613	1.2053	0.273494	0.608109	1.41402	0.789247	1.39933	2.47908	1.0037	2.35324	2.09604	1.24886	1.37371	1.09998	0.137471	0.712953	0.837889
VIM_S56	0.535935	1.4416	0.800627	1.35988	0.818917	1.44115	NA	NA	1.18086	NA	NA	1.89795	1.37577	3.07703	NA	NA	NA	NA	1.01134	4.14209	NA	NA	NA	1.08271	2.30084	2.12507	1.08751	0.0732323	0.269501
VIM_S9	0.701299	0.611652	0.614346	0.980334	0.884763	0.895315	1.25201	1.30581	0.96058	NA	NA	2.21173	1.69957	3.25495	2.19317	1.47837	1.10739	0.998815	0.713791	6.28077	NA	NA	NA	0.91179	2.21539	2.42972	1.28079	0.00563554	0.124363
VIM_S29	0.517981	0.63357	1.04305	0.936864	1.00539	0.999719	NA	NA	0.967879	NA	NA	2.90871	0.790391	3.78384	NA	NA	NA	NA	1.02724	4.06321	NA	NA	NA	0.872064	2.51468	2.88359	1.52787	0.0732323	0.269501
VIM_S39	0.509001	0.471618	0.625225	1.52355	0.633035	0.756967	NA	NA	0.676804	NA	NA	2.55871	1.18194	3.14835	NA	NA	NA	NA	0.65733	3.1993	NA	NA	NA	0.742314	2.14913	2.89517	1.53365	0.030303	0.195053
TPM1_S87	NA	NA	NA	NA	NA	NA	0.665016	0.611541	0.694315	0.536564	0.578177	NA	NA	NA	0.585643	4.2596	0.450647	3.11551	1.83392	1.36421	0.965021	1.74737	7.54762	0.617123	2.42995	3.93755	1.9773	0.0599401	0.244403
HNRNPA1_S4	0.881049	2.74361	1.19284	1.2762	NA	NA	0.987625	1.52203	1.35765	NA	NA	1.73051	1.38624	NA	2.18056	0.345457	1.23589	0.4555	0.948552	1.33504	NA	NA	NA	1.423	1.20222	0.844847	-0.243238	0.502581	0.695806
HNRNPA1_S6	0.909995	2.75873	1.19952	0.907327	0.89796	1.33791	1.03951	1.6429	1.38105	1.50959	2.38768	1.62951	1.46097	1.02142	2.37146	0.390107	1.09814	0.519456	1.01567	1.4586	0.798486	0.975037	0.812111	1.45202	1.12925	0.77771	-0.362697	0.189587	0.413709
RGPD1_S788	NA	NA	NA	NA	NA	NA	1.11783	1.77645	2.80934	1.80833	2.94134	NA	NA	NA	2.3643	0.784592	1.06097	0.449223	1.59894	1.60606	1.19849	1.02136	1.86158	2.09066	1.32728	0.634862	-0.655486	0.0971322	0.303139
HSPA1A_S576	1.10517	1.78701	0.987952	1.6574	1.07038	0.781092	NA	NA	NA	1.31153	1.49286	1.41714	0.968644	NA	NA	NA	NA	NA	NA	NA	1.53626	1.57717	4.16107	1.27418	1.93206	1.51632	0.600574	0.43512	0.644334
HIST1H1E_S104	0.757086	0.496274	0.299436	4.91365	1.07394	1.36245	0.636093	0.687056	0.59671	0.234881	0.0659302	0.980998	1.45634	1.85842	0.622922	0.430115	0.689162	3.23671	1.00427	0.495519	1.05769	0.134989	1.35985	1.01123	1.11058	1.09825	0.135207	0.346999	0.575729
HIST1H1E_S36	0.441013	0.441831	0.44137	1.22642	2.16943	3.71076	NA	NA	0.696151	NA	NA	2.9858	0.350277	0.88722	NA	NA	NA	NA	1.24581	2.04207	NA	NA	NA	1.30385	1.50224	1.15215	0.20433	0.755051	0.86455
PRKAR1A_S83	0.715044	0.520865	0.382535	2.02082	1.00487	1.34964	1.39089	0.941346	0.71546	1.1897	1.17364	1.02516	0.652825	1.71006	0.865193	2.14697	1.15396	2.41689	1.3496	1.32987	0.772475	1.21276	3.97645	1.0368	1.55102	1.49596	0.581075	0.169317	0.384178
CHGA_S136	2.33566	NA	0.678895	0.255255	1.88773	0.111904	0.133501	NA	0.537521	0.313225	0.0127045	0.0069321	0.0817151	0.0236556	0.0176814	0.00395756	0.300538	0.0272958	0.266917	0.0570431	0.0986383	NA	0.0115215	0.696266	0.081445	0.116974	-3.09574	0.00565611	0.124363
CHGA_S402	2.14068	0.0808899	1.265	0.0972794	2.10039	0.117823	0.447455	NA	0.339303	0.436671	0.104477	0.0604902	0.0746009	0.164514	0.271777	NA	0.555136	0.356292	0.296282	0.233563	NA	0.150199	NA	0.712996	0.240317	0.337053	-1.56895	0.315378	0.547554
CHGA_S300	1.44017	0.14972	0.0355382	0.279215	0.637228	NA	0.363491	NA	0.345801	0.431359	0.0898138	NA	0.0286568	NA	0.151258	2.40724	0.521672	2.41542	0.290039	0.329485	0.0570503	0.264203	0.279205	0.419148	0.674423	1.60903	0.686193	0.904826	0.951382
CHGA_S322	NA	NA	NA	NA	3.95834	0.247737	0.128353	NA	0.534385	0.430959	0.0443729	NA	NA	0.0191795	0.022467	0.017514	0.337221	0.0417148	0.167884	0.0208658	0.0340556	0.0918574	0.0130705	0.890691	0.076583	0.0859816	-3.53983	0.00749251	0.13417
CHGA_S397	1.88233	0.210378	0.75273	NA	0.79641	0.0515781	NA	NA	0.174598	0.300195	0.171863	NA	0.0807866	0.0328394	NA	NA	NA	NA	0.0904307	0.254912	NA	NA	NA	0.54251	0.114742	0.211502	-2.24126	0.109091	0.317938
CHGA_S398	1.88233	0.210378	0.75273	NA	0.777079	0.0475665	NA	NA	0.174598	0.300195	0.171863	NA	0.0807866	0.0458354	NA	NA	NA	NA	0.0904307	0.254912	NA	NA	NA	0.539593	0.117991	0.218667	-2.19319	0.109091	0.317938
MAP2_S434	NA	NA	NA	NA	0.610621	1.2664	1.86865	0.597658	1.22597	1.09786	1.13638	NA	NA	1.31547	0.904833	0.19256	2.40396	0.805642	1.06148	1.3155	0.939362	1.55706	2.1001	1.11479	1.2596	1.12989	0.176188	0.587357	0.756293
MAP2_S426	0.721681	1.83355	1.24896	1.59097	0.654536	1.69097	NA	NA	1.26822	0.897592	2.92635	1.36287	1.17069	0.775323	NA	NA	NA	NA	0.985171	0.922181	1.48521	1.69905	1.30114	1.42587	1.21271	0.850502	-0.233613	0.814809	0.90021
HSPA8_S254	0.946647	2.20368	1.61139	NA	1.28116	2.28048	0.434768	1.37994	NA	0.989915	5.07795	1.5678	2.15883	0.843884	3.36522	0.75033	0.669789	0.781621	NA	NA	1.06622	0.780666	1.23059	1.80066	1.32149	0.733895	-0.446354	0.242807	0.47656
TOP2A_S1106	0.193441	16.2657	0.381261	0.108489	0.255471	1.68559	0.241639	4.92707	4.52966	0.881066	3.4522	1.6955	0.847848	0.680402	2.66732	0.54685	0.869605	0.130876	1.84943	0.480619	1.95393	1.84583	1.23629	2.99287	1.23371	0.412216	-1.27853	0.975933	0.990337
COL6A3_S1176	NA	NA	NA	NA	1.90187	1.16234	1.62748	1.26561	2.1547	NA	NA	NA	NA	6.4413	0.717848	1.5335	1.16089	2.32152	0.852117	1.91981	NA	NA	NA	1.6224	2.13528	1.31613	0.396299	0.876263	0.934446
BCKDHA_S337	NA	NA	NA	NA	NA	NA	0.583071	1.80823	0.652223	0.672042	1.53668	NA	NA	NA	1.28609	0.871845	0.855318	0.631932	0.518902	0.539733	1.30383	0.984813	0.45211	1.05045	0.827174	0.787447	-0.344745	0.457563	0.667887
BCKDHA_S347	0.792197	0.0332335	0.0955088	0.535692	0.451712	0.194645	0.783342	1.45708	0.381971	0.71294	0.468178	0.172839	0.146565	0.0499449	0.832586	1.09421	0.994602	0.549039	0.360715	NA	0.452548	NA	NA	0.536955	0.517006	0.962848	-0.0546197	0.91074	0.955864
VCAN_S1129	0.904211	3.13382	1.09072	1.35247	0.794939	1.803	0.452174	5.21445	1.54343	1.2057	0.82626	2.00564	1.81316	1.71263	0.509572	0.918858	0.72595	0.374053	1.48988	8.82154	2.41571	1.10413	6.74924	1.66556	2.3867	1.43297	0.519007	0.607524	0.765242
ITGA4_S1021	NA	NA	NA	NA	1.46454	1.41646	0.832068	0.977599	1.10788	2.7839	1.2222	NA	NA	1.29977	1.14517	0.706101	0.993781	0.609881	0.980967	NA	0.584494	0.977877	0.782575	1.40066	0.897846	0.641015	-0.641569	0.0548951	0.237788
LCP1_S5	0.800373	0.664717	0.560897	2.58707	NA	NA	NA	NA	1.0904	1.30615	1.14756	1.22332	1.73668	NA	NA	NA	NA	NA	0.858018	2.55421	1.09579	1.93448	1.61694	1.16531	1.5742	1.35089	0.43391	0.249456	0.48492
LCP1_S7	0.895382	0.406254	0.546169	3.37887	1.55508	1.19473	1.49363	1.51258	1.55333	1.27433	0.930877	1.31774	2.02647	0.775087	1.23613	0.36783	0.866669	0.938389	0.647011	1.11902	0.954935	1.93037	1.37883	1.34011	1.12987	0.843118	-0.246194	0.525399	0.714098
PRKAR2A_S78	1.00705	0.909192	0.787907	1.11843	0.732891	0.696841	0.862234	0.722545	0.661372	1.15331	0.872411	0.578106	0.665493	0.765866	1.09707	2.25864	1.04652	1.40745	1.02846	0.944183	0.814494	0.838012	1.2601	0.865834	1.0587	1.22275	0.290131	0.316386	0.547554
PRKAR2A_S80	1.0256	0.942657	0.890219	1.1513	0.75836	0.693859	0.862234	0.722545	0.661372	1.15331	0.872411	0.483201	0.646779	0.809523	1.09707	2.25864	1.04652	1.40745	1.02846	0.944183	0.814494	0.838012	1.2601	0.884897	1.05287	1.18982	0.250746	0.413411	0.61931
PRKAR2A_S99	0.678459	1.15213	0.564725	0.945145	0.534814	0.826208	0.898798	2.51006	0.526374	1.17338	1.4359	0.444314	0.627146	0.165287	1.30824	0.848979	1.17466	0.989336	0.683817	1.3976	0.682712	0.514915	0.99829	1.02236	0.819608	0.80168	-0.318901	0.607524	0.765242
GTF2F2_S248	1.23973	3.19605	1.78351	1.8273	1.35158	3.16403	0.844645	1.92712	1.55323	1.45729	1.67691	1.66292	1.58109	1.47423	2.15161	0.622655	1.2836	0.402802	0.941327	NA	1.10951	1.04693	0.79965	1.82013	1.18876	0.653118	-0.614585	0.0312793	0.195053
CD99_S168	1.1558	1.06087	0.840475	1.88416	NA	NA	1.5921	0.809856	NA	0.949548	1.71418	1.13123	0.361626	NA	0.689448	0.713569	1.56948	1.41668	NA	NA	0.920632	1.33296	1.37154	1.25087	1.05635	0.844491	-0.243847	0.348995	0.578414
BRAF_S732	0.96295	1.14263	0.854749	0.953977	0.645013	0.675502	1.04964	1.64637	NA	NA	NA	1.13344	0.922934	0.531598	1.40094	1.2438	1.11816	1.20981	NA	NA	NA	NA	NA	0.991355	1.0801	1.08952	0.123689	0.574726	0.74346
DSP_S22	1.26908	2.44477	2.15157	0.0794945	0.857813	0.766887	0.345916	1.57235	1.50809	0.898956	0.191431	1.02954	1.3304	0.225433	1.68326	0.169145	1.26313	0.213756	0.783378	0.943835	1.06993	0.612957	0.1198	1.09876	0.787047	0.716305	-0.481354	0.276603	0.513311
CD44_S304	NA	NA	NA	NA	2.40331	0.614325	1.67316	0.70703	NA	1.18374	0.483805	NA	NA	1.64302	0.694258	2.00006	0.813831	1.81782	NA	NA	0.839261	1.99244	3.12245	1.17756	1.61539	1.37181	0.456083	0.318347	0.549124
H2AFX_S140	0.989768	1.65845	0.822069	1.88247	1.38576	1.9759	0.844263	2.07267	0.982605	1.23312	1.38588	1.59712	1.13317	1.9191	2.52654	2.37864	0.719498	1.05319	1.82509	1.69757	1.29535	4.15831	2.81789	1.38481	1.92679	1.39137	0.476507	0.169317	0.384178
ITGB4_S1619	0.840705	2.91541	1.55138	1.1311	1.58021	1.64378	0.696541	0.997399	NA	1.07996	2.38723	0.833704	1.96808	1.05823	3.44147	0.452317	0.663976	0.701871	NA	NA	1.553	1.20407	0.71395	1.48237	1.25907	0.849359	-0.235553	0.279861	0.515142
PPP3CB_S469	NA	NA	NA	NA	0.975261	0.962157	0.951708	0.629027	0.659156	NA	NA	NA	NA	2.72676	0.681498	3.54901	0.830581	2.46897	1.70139	1.22468	NA	NA	NA	0.835462	1.88327	2.25417	1.17259	0.0732323	0.269501
NCK1_S21	1.23079	0.523217	1.03578	1.79209	1.12673	1.16051	NA	NA	1.16303	NA	NA	1.40773	1.09582	1.15046	NA	NA	NA	NA	1.38285	1.78248	NA	NA	NA	1.14745	1.36387	1.18861	0.249273	0.270434	0.506189
MGMT_S201	1.11237	1.7367	0.901297	1.16258	1.00952	1.00063	0.660293	1.4945	0.912413	1.24804	1.04654	0.838728	0.671536	1.16464	0.787103	2.68734	0.659672	1.85128	1.36519	0.784155	1.565	1.08775	0.85578	1.11681	1.19318	1.06839	0.0954338	0.739898	0.859093
ATP2A2_S663	0.951079	0.552002	0.810304	0.301455	1.0913	0.84092	NA	NA	0.791176	0.957776	1.42865	0.809675	1.71602	0.841192	NA	NA	NA	NA	0.783713	0.858427	0.922741	0.788199	1.47114	0.858296	1.02389	1.19293	0.254511	0.742986	0.86025
ZNF22_S49	0.416129	0.475713	0.255067	2.30385	NA	NA	0.605845	0.470182	1.0422	0.580286	0.399412	1.01558	0.950655	NA	0.505515	NA	1.42283	NA	0.734864	NA	1.38578	1.42099	NA	0.727631	1.06232	1.45996	0.545933	0.0548951	0.237788
ZKSCAN1_S13	1.42621	2.21869	0.909535	NA	0.829859	0.838571	1.11109	1.55441	0.876306	0.93526	1.32302	NA	0.437434	0.646905	1.00454	1.03479	0.91579	1.21188	1.26227	1.15027	1.09119	1.20798	1.94883	1.20229	1.0829	0.900694	-0.150892	0.518711	0.710569
HMGA1_S99	NA	NA	NA	NA	1.62576	0.727065	0.632111	0.758687	1.4507	1.32155	1.6379	NA	NA	0.883587	0.545987	0.101408	0.497155	2.7817	0.850672	0.0290375	1.65029	0.560967	0.86087	1.16482	0.876168	0.75219	-0.410831	0.361313	0.590406
HMGA1_S102	0.760531	2.32112	0.602614	1.66147	1.12203	1.69842	0.50329	1.32078	1.62662	1.38306	1.74645	0.911634	0.715201	1.05934	1.56873	0.0495955	1.14379	0.893987	1.28806	0.215195	1.34481	0.829763	0.215087	1.34058	0.852932	0.636241	-0.652355	0.0364189	0.207409
HMGA1_S103	0.78717	2.10226	0.598943	1.62064	1.23036	1.44218	0.532951	1.24619	1.58983	1.36207	1.66544	0.865574	0.73707	0.985087	1.36747	0.0550992	1.10879	1.01541	1.19901	0.0655007	1.38365	0.829424	0.234089	1.28891	0.820515	0.636596	-0.651551	0.028476	0.195053
HMGA1_S9	0.724013	2.07351	0.779215	1.15877	NA	NA	0.766797	2.30017	2.08958	NA	NA	3.0943	1.83169	NA	2.04568	0.782941	0.986857	0.915153	1.22865	0.928811	NA	NA	NA	1.41315	1.47676	1.04501	0.0635208	0.778866	0.883664
PRKCA_S226	NA	NA	NA	NA	0.530028	1.24053	0.565452	0.606749	0.428022	NA	NA	NA	NA	1.00941	0.489462	2.15198	1.28423	1.58528	1.15482	1.26183	NA	NA	NA	0.674156	1.27671	1.8938	0.921282	0.0317789	0.195053
UBTF_S352	0.821435	2.14779	1.24726	0.957051	NA	NA	1.11633	1.39825	2.26449	NA	NA	1.24706	1.32237	NA	2.22269	0.599075	1.22775	0.778946	1.50091	0.973456	NA	NA	NA	1.4218	1.23403	0.867936	-0.204339	0.511679	0.706508
DES_S432	0.567374	0.015638	0.518959	3.39088	0.949552	2.86234	0.116536	0.0937335	0.437431	0.367181	NA	0.384726	0.598549	9.28461	0.049485	8.5647	0.92938	4.31781	3.32342	3.02014	1.72792	2.1241	15.7408	0.931963	4.17214	4.47672	2.16244	0.0299608	0.195053
DES_S438	NA	NA	NA	NA	NA	NA	0.473163	0.14219	0.508114	0.662838	0.732797	NA	NA	NA	0.311512	6.24829	0.857499	3.06562	1.97234	3.90538	1.17899	2.19538	8.25514	0.50382	3.11002	6.17287	2.62594	0.011988	0.14349
DES_S45	0.65424	0.665085	0.765328	3.6509	0.666397	1.62118	0.0797388	NA	0.732191	NA	NA	0.888068	0.540571	5.10695	0.481022	2.70636	5.05498	NA	3.2384	4.44789	NA	NA	NA	1.10438	2.80803	2.54263	1.34632	0.160528	0.380653
DES_S28	NA	NA	NA	NA	0.873861	1.81527	0.160302	0.0526126	0.60965	0.849027	0.419577	NA	NA	7.4594	0.0534973	9.60417	1.42597	1.9649	3.55397	1.23472	0.531023	1.10578	11.0053	0.682901	3.79387	5.55553	2.47392	0.0330111	0.195701
CTPS1_S344	1.167	1.70638	1.2185	0.648834	NA	NA	NA	NA	1.75513	1.55956	2.97015	1.88262	2.2463	NA	NA	NA	NA	NA	1.30713	1.33869	0.876969	1.26454	1.70606	1.57508	1.51747	0.963427	-0.0537524	0.862229	0.925657
PTPN1_S378	NA	NA	NA	NA	1.66288	0.524868	0.78844	1.43045	0.806881	NA	NA	NA	NA	1.43586	1.56048	2.45324	0.552867	1.90833	0.970613	0.0282005	NA	NA	NA	1.04271	1.2728	1.22067	0.287672	0.556726	0.733712
VCL_S272	0.951943	2.23848	0.773138	1.25023	0.998645	0.954994	NA	NA	0.800991	1.36332	0.813376	1.01441	0.707377	1.75595	NA	NA	NA	NA	1.7158	2.12367	1.44479	0.931257	2.66492	1.12723	1.54477	1.37041	0.454605	0.199589	0.426953
VCL_S288	0.193428	2.1404	0.59027	1.15628	1.19166	1.73573	NA	NA	1.38632	1.85812	0.828979	0.525053	0.780184	1.37617	NA	NA	NA	NA	1.99025	2.05056	1.42051	1.45382	3.17966	1.23124	1.59702	1.29708	0.375272	0.327398	0.559077
VCL_S290	0.633794	1.87462	0.677316	2.01802	1.09801	1.61917	1.44828	0.838349	1.26258	1.83704	0.977109	1.93102	1.18674	1.66439	0.60872	2.06982	1.56125	1.10589	1.73554	1.92623	1.43187	1.49093	3.07273	1.29857	1.64876	1.26967	0.344456	0.14283	0.362441
VCL_S345	0.7714	1.94818	0.566332	1.94794	1.08127	1.6121	1.55435	0.887923	1.31866	1.68329	1.45113	1.66822	1.12285	1.40993	0.568028	1.48815	1.94157	0.855737	1.64449	1.92331	1.27096	1.21901	1.52322	1.34751	1.38629	1.02878	0.0409365	0.834911	0.907078
VCL_S346	0.766262	1.97122	0.620535	1.90408	0.950868	1.59314	1.46741	0.856788	1.23804	1.70917	1.15863	1.69503	1.21836	1.49969	0.392517	1.54726	1.8195	0.822852	1.84927	2.0747	1.60578	1.38238	2.93672	1.2942	1.57034	1.21337	0.279021	0.244736	0.479263
VCL_S721	NA	NA	NA	NA	NA	NA	1.63501	0.48559	0.917806	1.29369	1.10835	NA	NA	NA	0.340614	2.93902	1.30408	1.85801	2.69646	1.57765	1.00313	1.36606	5.59916	1.08809	2.07602	1.90795	0.932023	0.146853	0.365516
SON_S1378	1.18802	0.542185	1.33509	0.406611	1.35548	0.515401	1.65455	0.464794	1.45468	0.62906	0.316544	1.20968	2.37991	0.725616	0.197561	0.843121	1.20772	0.716031	0.746054	0.837095	0.981225	1.39029	1.3828	0.896584	1.05143	1.1727	0.229837	0.481032	0.687466
SON_S283	NA	NA	NA	NA	1.02146	1.43025	1.05651	1.70698	1.47756	NA	NA	NA	NA	1.0393	1.42216	0.575072	1.162	0.562502	0.925981	1.1331	NA	NA	NA	1.33855	0.974303	0.727879	-0.458229	0.0693392	0.264708
NELFE_S151	1.00534	1.28168	0.932939	2.15135	1.24007	1.81131	0.912288	2.09467	1.13494	NA	NA	1.33391	1.17263	0.866708	1.75486	0.465848	0.627823	NA	1.09445	1.29584	NA	NA	NA	1.39607	1.07651	0.7711	-0.37501	0.166921	0.384178
NELFE_S115	1.06867	0.789089	1.0697	0.912504	1.08894	0.673099	1.12413	0.818405	1.32033	NA	NA	0.715615	1.17528	0.933484	0.943953	0.238821	0.880843	0.856317	0.802724	0.699253	NA	NA	NA	0.984985	0.805143	0.817417	-0.290856	0.117697	0.324116
NELFE_S49	1.14393	1.31121	1.23065	0.43305	1.0972	0.449752	NA	NA	1.32795	0.907604	1.74287	0.673471	1.17415	0.599924	NA	NA	NA	NA	0.769467	2.16712	1.77752	1.04985	1.26396	1.07158	1.18443	1.10532	0.144459	0.645951	0.798026
NCL_S67	0.611206	2.77095	1.52828	0.590461	1.34822	2.16328	0.537816	2.69795	3.1065	1.01663	3.05196	2.7258	2.4773	1.17536	2.90126	0.581409	0.546378	1.31651	1.24454	1.22666	1.88691	1.66942	2.74528	1.76575	1.70807	0.967333	-0.0479157	0.832752	0.906026
SLC9A1_S785	2.60396	0.263237	1.31391	0.346992	0.312002	0.0787061	NA	NA	0.767667	0.772281	0.0767002	0.00938995	0.383327	0.049336	NA	NA	NA	NA	0.512482	0.140025	0.378656	0.300731	0.292891	0.726162	0.258355	0.355781	-1.49094	0.23587	0.469847
SLC9A1_S703	8.46008	0.501739	0.874395	0.0615315	0.643045	0.0827632	0.800002	NA	0.316384	0.241337	0.0089422	0.0635142	0.289453	0.0591199	0.0947326	NA	0.204226	0.966987	0.115244	0.00856104	0.213006	0.104123	0.0666265	1.19902	0.19869	0.16571	-2.59327	0.132118	0.346747
SLC9A1_S693	3.30246	0.33693	1.31239	0.284679	0.449552	0.124222	0.615314	NA	0.796638	0.444136	NA	0.0316367	0.41069	0.0110301	0.319922	0.36269	0.594192	0.806221	0.367971	NA	0.237725	NA	NA	0.851813	0.34912	0.409855	-1.28681	0.161497	0.380653
ITIH2_S60	NA	NA	NA	NA	NA	NA	1.89364	0.251813	0.237984	1.04955	0.146543	NA	NA	NA	NA	2.60395	0.453369	1.53097	1.58971	2.08016	0.159928	2.01865	5.72113	0.715906	2.01973	2.82123	1.49632	0.0932401	0.298311
LMNB1_S407	0.873139	1.67498	1.2768	0.579607	1.09256	1.1958	0.866647	1.48459	1.4502	1.12851	2.34688	1.59477	1.69757	1.22823	2.82558	0.644441	1.06961	0.739851	1.22268	1.08901	0.924343	1.02866	0.586694	1.26998	1.22095	0.961399	-0.0567927	0.607524	0.765242
ITGAL_S1081	1.04893	0.462458	0.505244	4.30357	1.40842	1.51207	1.67101	0.548557	NA	NA	NA	1.2258	NA	1.02431	2.4707	0.453915	1.0843	1.01054	NA	NA	NA	NA	NA	1.43253	1.21159	0.845771	-0.241661	0.754579	0.86455
CDK11B_S542	NA	NA	NA	NA	0.995236	1.31516	0.794838	1.36344	1.36151	1.21373	1.41653	NA	NA	0.68639	2.10299	0.749989	1.10748	0.612694	0.957375	0.856895	0.888529	0.66411	0.965088	1.20864	0.959154	0.793584	-0.333545	0.14479	0.364314
CDK11B_S81	3.80402	6.14346	4.94625	3.96109	2.59114	3.21055	0.773491	1.22768	1.58783	1.39085	1.82241	4.36112	5.63701	2.82022	2.5243	0.372958	1.39655	0.470473	0.924484	0.453571	1.08038	0.747089	0.56585	2.85989	1.7795	0.622227	-0.684487	0.059498	0.244322
CDK11B_S13	0.54446	1.46434	0.52945	0.760837	2.74651	3.76015	1.54533	1.1946	1.03927	1.43715	1.55734	0.811589	0.376055	1.64411	1.19409	0.916845	0.943924	0.941891	1.28913	0.99272	1.45605	1.70666	1.78982	1.50722	1.17191	0.777529	-0.363032	0.607524	0.765242
CSRP1_S192	0.412616	0.297624	0.48825	3.76128	0.962374	2.29877	0.594704	0.3667	0.420865	0.70701	0.694453	0.45747	0.975285	6.5343	0.313934	5.90077	0.753897	3.24712	2.96303	1.68633	1.251	1.87668	10.516	1.00042	3.03965	3.03837	1.6033	0.0268002	0.190008
FLNA_S1084	0.373708	1.13692	0.682625	1.09009	0.678698	1.50208	NA	NA	0.836116	1.19097	1.52494	1.306	0.960528	2.08137	NA	NA	NA	NA	1.36096	1.54419	1.43193	1.79379	5.19235	1.00179	1.95889	1.95538	0.967451	0.0152201	0.155787
FLNA_S2144	0.723339	0.578007	0.416893	1.65259	1.58195	1.67251	0.699955	0.188156	0.48383	0.655678	0.395831	1.49583	1.21491	2.04265	0.28051	4.85721	0.602628	3.2142	1.67343	1.92525	1.33127	2.66284	8.70128	0.822612	2.50017	3.03931	1.60374	0.0105734	0.137866
FLNA_S2150	0.808906	0.545907	0.409894	1.56912	2.14716	1.99682	0.682664	0.245299	0.475586	0.662504	0.388731	1.5478	1.07337	2.17958	0.25323	5.44707	0.635005	3.48279	1.89378	1.86556	1.15095	2.47871	9.42165	0.902962	2.61913	2.90059	1.53635	0.0225002	0.17846
FLNA_S2120	NA	NA	NA	NA	1.58561	1.39454	1.08533	0.358803	1.04299	1.01432	0.738832	NA	NA	1.86764	0.349321	3.12807	1.13496	1.78312	2.42013	0.870832	0.679309	1.80301	6.52597	1.03149	2.05624	1.99347	0.995279	0.161251	0.380653
FLNA_S2319	NA	NA	NA	NA	NA	NA	1.22931	0.321231	0.879154	1.18092	0.720529	NA	NA	NA	0.357559	4.88801	0.945486	1.96145	2.70269	0.807669	0.661424	1.76061	9.14945	0.866228	2.58159	2.98027	1.57544	0.23976	0.474332
FLNA_S2172	NA	NA	NA	NA	0.969793	1.82605	0.736121	0.104893	0.620368	0.720411	0.523549	NA	NA	4.17581	0.107638	5.71127	0.603108	2.66045	4.12418	2.0903	0.707782	1.7297	14.3382	0.785883	3.62484	4.61245	2.20553	0.0702386	0.265805
FLNA_S966	0.452626	0.326784	1.09883	3.19786	1.1088	1.35614	0.626517	0.191599	0.791183	0.724946	0.491319	1.58902	1.37551	3.45704	0.117143	7.08981	0.575278	2.06118	4.09311	1.86869	0.687439	1.78169	15.7486	0.942418	3.37038	3.57631	1.83847	0.0225002	0.17846
FLNA_S2362	NA	NA	NA	NA	2.21789	2.50975	1.14839	0.536481	0.969622	0.97262	0.378332	NA	NA	3.25248	0.665918	4.00713	0.675762	2.02902	3.47104	2.17602	0.739372	1.52087	8.24042	1.24758	2.6778	2.14639	1.10191	0.193233	0.4176
VDAC1_S104	1.18905	2.14737	1.00027	0.653834	0.788302	1.30788	0.860527	2.07399	0.781836	0.91908	1.94829	0.902129	0.928676	0.416639	3.10256	0.85615	0.828161	0.754155	0.942839	0.289347	0.734581	0.516992	0.65608	1.24277	0.910692	0.732795	-0.448519	0.0512189	0.226957
OSBP_S190	0.930107	1.18461	1.04493	0.285334	0.833906	0.849329	0.682495	1.23343	1.06432	1.15133	0.84513	1.08403	1.0963	0.498515	1.09438	1.2654	0.877524	0.685391	0.723478	0.368745	1.0675	0.507479	0.221418	0.918629	0.790846	0.860899	-0.216084	0.327979	0.559077
OSBP_S193	0.930107	1.18461	1.04493	0.285334	0.833906	0.849329	0.682495	1.23343	1.06432	1.15133	0.84513	1.08403	1.0963	0.498515	1.09438	1.2654	0.877524	0.685391	0.723478	0.368745	1.0675	0.507479	0.221418	0.918629	0.790846	0.860899	-0.216084	0.327979	0.559077
UBA1_S13	1.77821	2.44783	1.60903	1.57035	1.27683	0.699968	0.773433	1.35201	0.933799	1.30217	1.30466	1.52445	1.19026	0.607153	1.43879	0.44117	0.687289	0.579571	0.799175	0.138422	0.799173	0.764232	0.835466	1.36803	0.817096	0.597281	-0.743518	0.00855497	0.137866
GAL_S116	NA	NA	NA	NA	NA	NA	0.733803	0.532298	0.183949	0.377928	0.351668	NA	NA	NA	0.621246	4.13652	0.324686	1.68905	1.31735	2.39538	1.51019	2.21396	3.2089	0.435929	1.93525	4.43938	2.15036	0.018981	0.166515
FBLN1_S147	NA	NA	NA	NA	NA	NA	3.41928	0.987771	1.45771	1.82306	1.20748	NA	NA	NA	0.80239	1.41006	0.693558	1.5165	1.45849	4.89539	1.29471	1.8413	1.77557	1.77906	1.74311	0.97979	-0.0294553	1	1
TCEA1_S79	1.06981	1.59581	1.30496	1.20933	0.975925	1.35381	1.20816	1.93381	1.18675	1.16739	1.14724	0.876981	1.15257	0.967688	1.0745	0.61893	0.69133	1.59541	0.893931	1.10524	1.18989	0.812973	0.574608	1.28664	0.962837	0.748337	-0.418241	0.0106356	0.137866
SP100_S122	0.980937	0.677551	0.812424	1.88177	1.01299	1.79548	1.0317	0.86881	NA	1.21474	1.2456	0.994848	1.1593	1.11278	1.88386	1.66478	1.3025	1.25704	NA	NA	0.924577	1.44826	3.06025	1.1522	1.48082	1.28521	0.362003	0.123005	0.332287
CFL1_S24	0.771581	1.10503	0.680095	2.44426	NA	NA	0.900842	1.84724	NA	NA	NA	2.47733	1.0547	NA	1.53307	0.678255	1.06064	0.633112	NA	NA	NA	NA	NA	1.29151	1.23952	0.959744	-0.0592785	0.818182	0.902338
EIF4B_S367	1.20213	1.25607	1.23601	0.950657	0.921014	0.867112	NA	NA	0.990952	1.43642	2.65264	1.88127	1.53663	1.01738	NA	NA	NA	NA	0.853039	1.30205	0.947831	0.685182	0.617345	1.27922	1.10509	0.863877	-0.211103	0.541423	0.71955
EIF4B_S458	0.888659	1.15769	0.919553	0.925864	0.977765	1.1321	1.58181	0.878597	1.37806	1.13214	1.08203	1.6127	0.803648	1.04905	1.13319	1.35039	0.609068	1.66843	0.900661	2.86728	0.880804	0.847181	1.59761	1.09584	1.27667	1.16501	0.220342	0.880112	0.934446
EIF4B_S459	0.995383	1.49205	0.966552	0.725184	0.97141	1.25409	1.46195	0.959662	1.32194	1.21944	1.63612	1.42021	1.34789	0.985426	0.575952	1.75917	0.56187	2.02885	0.879616	1.49144	0.876981	0.460609	0.740415	1.18216	1.09404	0.925454	-0.111767	0.608911	0.766027
EIF4B_S465	0.754309	2.40064	0.99198	0.489418	1.02517	2.07435	0.689001	1.36217	1.58622	1.02092	4.49623	1.93171	2.08553	1.21914	2.1369	0.968511	1.05445	0.942949	0.938706	1.77729	1.17532	1.39631	0.569952	1.53549	1.34973	0.879023	-0.186028	0.880112	0.934446
EEF1B2_S106	1.64268	1.09611	0.539838	0.852397	NA	NA	1.03746	1.55665	1.15732	2.06496	3.0957	0.92546	0.254271	NA	1.40179	0.28101	1.08791	NA	0.708328	0.740826	0.502272	0.906366	0.462627	1.44924	0.727086	0.501703	-0.995094	0.0101323	0.137866
TNC_S72	0.668731	0.877142	0.536089	2.41898	1.97687	1.86083	1.3948	0.949668	1.12659	1.35596	0.569803	1.1865	0.764887	3.09747	0.729875	4.27959	1.10069	1.5903	2.04488	3.41582	0.716572	2.00966	7.09707	1.24868	2.33611	1.87086	0.903705	0.117928	0.324116
APC_S2348	1.28172	0.993445	1.25716	1.80961	NA	NA	1.10107	1.53888	NA	NA	NA	0.321076	1.07672	NA	1.53275	0.74699	0.92623	1.55418	NA	NA	NA	NA	NA	1.33032	1.02633	0.77149	-0.374281	0.218727	0.453917
MCM3_S672	0.735026	3.40702	2.01368	1.83831	1.09511	2.37449	0.681794	2.05406	2.16572	1.57309	3.53417	1.96586	1.12622	0.830935	4.91009	0.334754	0.887088	1.04876	0.941016	0.72249	0.767204	1.11338	0.417284	1.95204	1.25542	0.643133	-0.636811	0.0438791	0.212307
MCM3_S728	NA	NA	NA	NA	0.680061	2.34077	0.584443	3.50357	2.48217	NA	NA	NA	NA	0.884355	2.00359	0.590151	1.45509	0.367032	1.46693	0.961063	NA	NA	NA	1.9182	1.10403	0.575555	-0.796974	0.232204	0.469847
PSMA3_S243	1.06494	1.07979	1.06619	1.28398	1.05497	1.43109	0.903025	0.959091	0.991872	1.47231	1.95352	0.807232	1.09181	0.766056	2.08263	0.820964	0.914658	0.834194	0.728735	0.36753	0.682197	0.689156	0.531314	1.20552	0.859706	0.713139	-0.487745	0.00279866	0.118567
PTPN3_S228	1.34925	1.3792	1.42104	1.24451	1.09646	0.790016	NA	NA	1.01135	NA	NA	0.720519	0.632947	0.31915	NA	NA	NA	NA	0.690758	0.401954	NA	NA	NA	1.18455	0.553066	0.466901	-1.09881	0.000359996	0.0893303
U2AF2_S79	1.08769	1.15262	1.25475	1.26488	1.29338	0.711715	0.921133	1.91372	1.20461	1.33987	1.49661	1.09804	1.14979	0.822758	1.3899	0.827626	1.09631	0.568296	0.857441	0.518266	1.07329	0.971772	0.72377	1.24009	0.924772	0.74573	-0.423275	0.0149838	0.155787
TARS_S8	1.06743	1.32522	1.58175	NA	1.34042	3.79091	0.552922	2.88688	2.16379	1.10362	3.46919	1.28418	3.22348	1.03136	2.18634	1.05665	0.653058	0.532417	1.09866	1.06506	0.78914	1.26986	1.17375	1.92821	1.28033	0.663998	-0.590749	0.0591359	0.244322
PLN_S16	0.734719	0.713688	0.741572	1.79713	1.10129	1.04384	0.986126	0.715667	0.974005	0.572269	1.13969	1.15571	0.528126	3.32276	0.817746	2.63738	1.40341	2.47471	2.17154	1.63873	1.8373	1.32653	5.64166	0.956363	2.07963	2.17452	1.1207	0.00448939	0.123779
STOM_S10	NA	NA	NA	NA	NA	NA	0.831529	0.409904	0.665847	0.877628	0.271074	NA	NA	NA	0.398607	2.3853	1.42583	1.28842	0.783758	1.14756	1.07898	1.46096	1.94557	0.611196	1.32389	2.16606	1.11507	0.00925998	0.137866
MAP4_S280	NA	NA	NA	NA	1.15925	2.02161	1.18332	1.1052	0.826052	1.1631	1.99295	NA	NA	2.34477	1.29176	3.08078	0.720363	1.2317	1.41736	2.02894	0.540129	1.44023	3.58648	1.35021	1.76825	1.30961	0.389136	0.26359	0.500388
MAP4_S358	1.02589	1.78781	1.25437	1.50788	0.916812	1.50679	1.81787	1.26852	1.07005	1.6884	1.57253	1.50993	1.77865	1.74331	0.856307	1.52061	1.04772	1.45701	1.38734	1.92336	0.877221	1.08409	2.56546	1.40154	1.47925	1.05545	0.0778556	0.652972	0.800033
MAP4_S928	0.408291	0.930729	1.34919	1.21242	0.408724	0.757781	1.00064	1.432	1.08929	2.3404	1.5658	1.47698	1.80903	2.17774	0.963399	0.983893	1.60134	0.687528	2.22335	2.33317	1.49344	0.805514	1.31697	1.13593	1.48936	1.31114	0.390817	0.14406	0.363182
MAP4_S825	0.9596	1.05012	0.875533	NA	1.3135	1.38985	1.05649	1.24284	0.859298	0.869735	4.50037	0.721406	4.06631	0.595512	0.777509	0.666749	0.940222	0.72991	0.661474	3.14667	0.816406	1.30128	1.31878	1.41173	1.31185	0.929249	-0.105863	0.122911	0.332287
MAP4_S1073	0.331923	0.701665	1.01886	1.64949	0.759006	1.23616	1.27007	0.728342	0.719969	1.48949	0.539775	1.60935	0.910663	2.48476	0.684156	2.39267	1.06656	1.88733	1.60449	1.41149	1.25399	1.41405	4.2069	0.949523	1.74387	1.83657	0.877016	0.0156056	0.155787
MAP4_S941	1.09111	1.27744	1.15674	1.45603	NA	NA	1.59894	0.670328	1.11008	NA	NA	1.54427	0.987857	NA	0.421923	2.44547	1.15603	2.25249	2.36188	3.02105	NA	NA	NA	1.19438	1.77387	1.48518	0.570637	0.115739	0.323733
CANX_S583	1.08424	0.601837	0.993485	0.769016	1.2563	0.934933	0.98962	1.03257	1.03633	0.9091	1.01819	0.595295	0.798774	0.696732	1.27001	1.23698	0.812426	1.3824	0.908038	0.721543	1.10926	0.716467	1.6362	0.965967	0.990344	1.02524	0.0359569	0.823801	0.904514
CANX_S554	1.20535	0.464573	1.04782	0.857807	1.52424	0.786082	0.959941	1.2497	1.1298	0.861876	0.554271	0.426651	0.710077	0.526984	2.24121	1.06155	0.590857	1.28127	0.742345	0.180897	0.939338	0.651053	1.16558	0.967405	0.876484	0.906016	-0.142392	0.619975	0.775862
CANX_S564	1.44159	0.171837	1.02987	0.976632	2.47535	0.699409	1.13274	1.12638	1.09538	0.39756	0.0962838	0.367635	0.553636	0.585245	1.74859	1.33405	0.522006	1.48601	0.657497	0.154747	1.47827	0.730367	2.67223	0.96755	1.02419	1.05854	0.0820756	0.846762	0.915832
SSFA2_S668	1.08681	1.05032	1.16722	0.542083	1.15623	0.513889	0.904974	0.894387	1.09862	1.05234	1.15711	0.479982	1.77345	0.868907	2.38062	0.745485	0.810514	0.84134	0.676898	0.410893	1.0013	0.798699	0.875282	0.965817	0.971947	1.00635	0.00912805	0.117928	0.324116
ERCC5_S384	0.537145	0.598791	0.385738	2.92176	0.559096	1.42947	NA	NA	NA	1.25534	0.913408	0.823925	0.998425	0.945887	NA	NA	NA	NA	NA	NA	1.23002	1.2188	2.56332	1.07509	1.29673	1.20615	0.270415	0.413586	0.61931
LMOD1_S85	NA	NA	NA	NA	0.961632	1.64785	0.442007	0.0396848	NA	0.388768	0.263276	NA	NA	6.30806	0.0604099	5.94302	1.08778	3.75726	NA	NA	1.58741	2.28547	10.7687	0.62387	3.97477	6.37115	2.67155	0.029304	0.195053
LMOD1_S555	NA	NA	NA	NA	0.205404	1.14077	0.605493	0.705843	0.49057	0.396661	0.742969	NA	NA	11.4666	0.577801	7.15307	0.747477	3.47186	4.67629	1.60759	1.70098	1.37481	12.8575	0.61253	4.5634	7.45009	2.89726	0.00195393	0.112311
LMOD1_S12	NA	NA	NA	NA	NA	NA	0.819457	0.0692912	0.387739	0.249988	NA	NA	NA	NA	0.150675	4.91702	0.788797	3.986	3.38171	2.60724	1.5419	2.15331	8.33573	0.381619	3.09582	8.11234	3.02012	0.0335664	0.197152
LMOD1_S119	0.826139	0.28175	0.679742	2.61514	1.14051	1.71305	0.458304	0.0390875	0.367279	0.305362	0.11843	0.922709	0.65295	4.17204	0.0694342	5.42342	0.839737	3.83465	2.06896	2.08278	1.62366	2.27466	9.94175	0.776799	2.82556	3.63745	1.86293	0.0128868	0.14349
LMOD1_S133	0.654755	0.145207	0.609276	3.80701	1.06269	1.5573	0.57367	0.256043	0.492406	0.417791	0.455279	0.784769	0.771005	5.49337	0.346714	5.68991	1.11314	3.50437	2.73306	2.1666	1.54054	2.00009	9.36784	0.911948	2.95928	3.24501	1.69822	0.0069848	0.13417
LMOD1_S135	0.547865	0.255171	0.659993	2.96517	0.923779	1.55948	0.492787	0.0915345	0.381445	0.257577	0.120568	0.799097	0.718123	5.56415	0.12002	6.16347	1.05746	4.04826	2.59195	2.20587	1.76564	2.28615	12.4472	0.750488	3.31395	4.41573	2.14265	0.00562246	0.124363
PML_S403	0.998027	0.84099	0.804892	2.33429	0.792731	1.22099	1.24696	1.39104	NA	2.05496	1.16415	0.765888	0.473051	0.859984	1.82347	0.406528	1.279	0.400635	NA	NA	0.77809	1.29809	0.884669	1.2849	0.896941	0.698061	-0.518575	0.0946438	0.299447
PML_S408	0.67678	1.30244	1.14822	NA	0.901837	1.84567	1.26261	1.37943	1.039	NA	NA	1.17747	4.65021	1.43355	1.62425	0.513926	1.19543	0.541153	1.39747	1.61178	NA	NA	NA	1.1945	1.57169	1.31578	0.395914	0.480708	0.687466
PML_S518	1.06251	2.0193	1.12204	2.78527	0.858066	2.96345	0.820158	1.28753	0.86658	1.40708	0.839253	1.38426	0.865237	1.81507	1.39962	0.659124	0.918852	0.944944	0.991976	1.24502	0.719562	0.331136	0.389945	1.45738	0.972063	0.666991	-0.58426	0.169317	0.384178
PML_S527	1.06251	2.0193	1.12204	2.78527	0.858066	2.96345	0.820158	1.28753	0.86658	1.40708	0.839253	1.38426	0.865237	1.81507	1.39962	0.659124	0.918852	0.944944	0.991976	1.24502	0.719562	0.331136	0.389945	1.45738	0.972063	0.666991	-0.58426	0.169317	0.384178
PML_S36	1.14041	1.55394	1.02545	1.66533	1.14991	1.82849	1.25893	1.13194	NA	1.90815	1.36786	1.21533	1.2604	1.16062	1.61772	0.516787	0.921855	1.01203	NA	NA	0.976462	1.51378	1.40323	1.40304	1.15982	0.826648	-0.274655	0.105433	0.314278
PML_S38	1.06761	1.6454	1.0224	1.81644	1.01167	1.84934	1.51352	1.42862	1.17409	2.11091	1.23065	1.41589	1.40298	1.15857	1.65794	0.707716	0.929685	1.56318	1.12551	1.5313	0.915403	1.38834	0.90582	1.44279	1.2252	0.849188	-0.235845	0.148372	0.365516
PML_S40	1.08452	1.61592	1.01306	1.75664	1.01167	1.84934	1.25893	1.13194	1.17409	2.15124	1.22419	1.34135	1.38714	1.15857	1.61772	0.516787	0.921855	1.01203	1.12551	1.5313	0.912368	1.35918	0.961071	1.38832	1.15374	0.831032	-0.267023	0.128626	0.342674
PML_S504	0.9868	1.43529	0.988553	1.62444	NA	NA	1.36377	1.52646	1.28814	2.16262	1.17389	1.05221	1.7095	NA	1.65953	0.801856	1.24439	0.711704	1.15408	1.43672	0.965782	1.36057	1.74808	1.39444	1.25858	0.902572	-0.147885	0.414496	0.619604
PML_S505	0.874623	1.29768	0.891558	1.56258	0.944488	1.83378	1.58105	1.19291	1.063	2.21301	1.26826	1.01833	1.72658	1.4526	1.80588	0.553942	1.47829	0.341157	0.94398	1.39484	0.719309	1.35625	0.969961	1.33845	1.14676	0.856784	-0.222997	0.311154	0.547554
EEF1D_S109	0.898762	2.47828	1.09469	1.0133	1.11247	1.95173	1.00964	1.82961	1.70516	1.17511	1.95742	0.861371	1.53741	1.19905	1.56043	0.957537	0.845521	1.67005	0.96454	1.18099	1.16926	1.25173	1.53049	1.47511	1.22736	0.832051	-0.265256	0.316386	0.547554
EEF1D_S138	0.860747	2.01382	0.977097	0.730475	1.09651	1.72484	1.12806	1.43985	1.19158	1.60395	1.65324	0.832175	0.633465	0.722692	1.48188	0.69658	0.999212	0.615927	0.898715	0.776298	0.781429	1.02096	0.370996	1.31092	0.819194	0.624898	-0.678306	0.00339957	0.123779
MARCKS_S145	1.58931	1.13265	1.04908	0.936759	1.20229	0.981033	NA	NA	0.989373	NA	NA	1.15552	1.53749	1.07438	NA	NA	NA	NA	0.672554	3.33479	NA	NA	NA	1.12578	1.55495	1.38121	0.465934	0.530303	0.715724
MARCKS_S101	1.47463	0.48079	0.487714	1.29146	1.35347	1.58897	1.46179	1.39083	0.896247	0.637872	0.740442	1.50829	1.32267	1.23958	0.967336	0.569497	0.926108	0.896491	0.62375	3.07746	0.723872	1.62325	2.21614	1.07311	1.30787	1.21876	0.28542	0.565784	0.737007
MARCKS_S170	1.06825	0.271971	0.677607	NA	0.628128	0.327887	NA	NA	0.415982	0.993019	0.810808	1.3137	1.34149	1.51921	NA	NA	NA	NA	0.258071	0.661702	0.42565	0.45783	NA	0.649207	0.85395	1.31537	0.395473	0.381926	0.597125
NKTR_S379	NA	NA	NA	NA	NA	NA	1.07457	1.59453	1.33513	1.65452	2.1778	NA	NA	NA	2.12897	0.632453	1.19052	0.612474	0.872805	0.926215	0.916836	1.08981	1.09594	1.56731	1.05178	0.671073	-0.575457	0.0577369	0.244322
NMT1_S47	1.23843	1.28157	1.55064	0.162606	1.30304	1.67815	0.910548	2.03358	1.42554	1.12146	2.14437	0.950053	2.68414	1.21051	1.11755	0.74808	0.814501	0.853993	0.870756	1.0785	1.48592	1.03082	1.29156	1.34999	1.17803	0.872619	-0.196577	0.446902	0.656742
CLIP1_S204	1.2745	1.60048	1.27917	1.15149	0.654607	1.46485	NA	NA	0.934853	1.32982	1.92856	1.72105	1.84551	2.23862	NA	NA	NA	NA	1.84405	1.42681	0.852255	1.78033	4.85166	1.29093	2.07003	1.60353	0.681249	0.0464007	0.221058
PRKAR2B_S114	0.692412	0.25206	0.611234	1.25148	0.681703	0.49239	0.573478	1.57332	NA	NA	NA	0.992632	0.305561	1.204	0.184171	1.14739	0.559524	0.943638	NA	NA	NA	NA	NA	0.766009	0.762415	0.995309	-0.00678414	0.987075	0.995674
STIP1_S457	3.20032	8.69051	5.5327	2.34749	NA	NA	0.876901	1.35174	NA	NA	NA	5.26623	6.95563	NA	1.35525	1.69583	1.10153	1.4094	NA	NA	NA	NA	NA	3.66661	2.96398	0.80837	-0.306912	0.818182	0.902338
S100A11_S6	1.08507	2.72617	1.12243	1.36587	0.834116	1.57206	1.43122	1.34155	1.54992	NA	NA	0.850671	2.06318	1.29808	1.77794	0.813254	0.970273	1.09384	1.21443	1.45265	NA	NA	NA	1.4476	1.28159	0.885322	-0.175726	0.489428	0.689776
L1CAM_S1181	NA	NA	NA	NA	1.75693	0.422716	0.556715	0.374817	0.495121	NA	NA	NA	NA	2.12754	0.160668	2.21202	0.777537	2.38363	1.08983	1.9174	NA	NA	NA	0.72126	1.52409	2.11309	1.07936	0.0810636	0.283165
LSP1_S204	0.885667	0.0800783	0.476364	2.60507	0.876918	0.502438	0.961491	0.737577	0.733888	0.861167	0.98352	0.6591	1.72458	0.766224	1.11361	1.17464	0.860263	1.35418	1.21212	0.608411	0.654925	0.935125	2.21911	0.882198	1.10686	1.25466	0.327294	0.211497	0.44422
LSP1_S252	0.821808	0.402787	0.645896	3.61529	1.25003	1.14621	1.12596	0.592409	0.961691	2.45701	1.0711	0.696715	0.922793	1.3228	1.51472	0.245032	1.36348	0.699645	0.899774	0.138221	0.550333	1.23298	0.847439	1.28093	0.869494	0.678801	-0.558939	0.486503	0.687984
LSP1_S257	0.806543	0.413337	0.585049	3.41246	1.2848	1.1186	1.19305	0.666667	0.961512	2.30333	0.979569	0.638094	0.764929	1.57115	1.44191	0.444893	1.42104	0.701431	0.858413	0.430368	0.675799	1.35381	0.861732	1.24772	0.930298	0.745599	-0.423529	0.607524	0.765242
LSP1_S177	NA	NA	NA	NA	NA	NA	1.01952	0.583416	1.3565	2.17828	0.768575	NA	NA	NA	1.75629	0.183909	1.26523	0.986386	1.23723	1.01973	0.674841	1.02065	0.545272	1.18126	0.965503	0.81735	-0.290974	0.523092	0.714098
LSP1_S188	0.403076	0.247029	0.378449	4.92169	0.822446	1.74173	1.05333	0.765443	1.25377	NA	NA	0.28754	0.8025	0.55739	1.84519	0.57154	1.31479	0.622748	0.47181	1.02023	NA	NA	NA	1.28744	0.832637	0.646738	-0.628746	0.796174	0.892589
LSP1_S189	0.403076	0.247029	0.378449	4.92169	0.822446	1.74173	1.03712	0.678192	1.25377	NA	NA	0.28754	0.8025	0.55739	1.80256	0.385676	1.29105	0.797107	0.47181	1.02023	NA	NA	NA	1.27594	0.823985	0.645785	-0.630875	0.796174	0.892589
LSP1_S193	NA	NA	NA	NA	NA	NA	1.03337	0.756064	1.39343	2.2235	0.731928	NA	NA	NA	1.91288	0.339864	1.27493	0.593979	0.537279	1.16343	0.50535	1.34698	0.935185	1.22766	0.956654	0.779251	-0.359841	0.431067	0.640602
ABCC1_S815	1.51417	3.88081	1.99202	2.37894	2.58535	2.82043	1.22224	1.47705	1.36443	NA	NA	2.49022	1.89011	2.68538	1.26809	1.26777	1.0883	1.1214	1.28324	1.56461	NA	NA	NA	2.13727	1.62879	0.76209	-0.391968	0.161497	0.380653
SDC2_S187	0.977549	0.914462	1.07344	1.35799	NA	NA	NA	NA	0.915639	1.05571	1.05049	1.44637	0.890439	NA	NA	NA	NA	NA	1.72517	1.51278	1.69322	1.27997	3.56428	1.04933	1.73032	1.64898	0.721573	0.0378788	0.209373
SDC2_S188	1.00898	1.0088	1.08783	1.37643	1.32858	0.89098	NA	NA	NA	0.723799	0.488187	1.52165	0.918455	1.19561	NA	NA	NA	NA	NA	NA	1.51143	1.01304	3.8427	0.989198	1.66715	1.68535	0.753049	0.0812521	0.283165
CTNNA1_S641	1.40887	1.33734	1.46179	0.514164	0.895209	1.05009	0.570675	1.39062	0.918181	0.52136	1.05916	0.45398	0.946286	0.0973954	1.98986	1.03091	0.940317	0.986393	0.514061	0.136784	0.76324	0.0574378	0.0594424	1.01159	0.664676	0.657062	-0.6059	0.0950734	0.300042
RFC1_S368	0.464178	1.04916	1.25524	1.65813	NA	NA	0.806589	1.66812	NA	NA	NA	1.46586	1.15326	NA	3.28748	0.272552	0.903444	0.651926	NA	NA	NA	NA	NA	1.15024	1.28909	1.12071	0.164419	0.778571	0.883664
MYH9_S1943	1.67457	2.29118	1.08947	1.43648	1.41934	2.32398	1.76502	1.38794	1.09386	1.5029	1.24367	1.80326	0.966721	1.35419	1.1979	0.592946	1.04565	0.771843	0.957155	2.06001	1.10537	1.15855	1.00684	1.56622	1.16837	0.74598	-0.42279	0.0327025	0.195701
MYH10_S1952	NA	NA	NA	NA	1.43829	2.31326	2.55282	0.850424	0.581204	1.14644	0.420816	NA	NA	3.42856	0.713853	1.76738	0.994817	2.1496	1.60237	3.18982	1.4542	2.9682	6.63448	1.32904	2.49033	1.87378	0.905955	0.0878239	0.297369
MYH10_S1956	0.760049	2.16462	0.547438	1.34927	1.29564	2.64527	2.16074	0.95623	0.659963	2.3181	1.29242	1.93629	0.952295	3.08778	0.699565	1.54076	1.33249	1.50778	1.49632	3.8654	1.06122	1.86507	3.37699	1.46816	1.8935	1.28971	0.367044	0.259894	0.496517
MYH10_S1975	0.732629	2.8149	0.829466	2.87288	1.18269	1.95084	2.18337	1.81919	NA	NA	NA	3.7023	2.3497	1.10969	1.27954	0.926501	1.61887	0.713457	NA	NA	NA	NA	NA	1.79825	1.67144	0.929482	-0.105501	0.800911	0.894077
COPB2_S830	NA	NA	NA	NA	1.18568	0.760261	1.21661	0.791298	1.06889	1.43347	1.05934	NA	NA	0.584708	0.731296	0.669883	0.5645	2.47353	0.739624	0.818407	0.62045	0.671288	0.736484	1.07365	0.861017	0.801952	-0.318412	0.0096668	0.137866
ADD1_S358	1.05545	1.06847	0.914581	1.48738	1.08404	1.14991	0.877409	1.19314	0.964344	0.962718	0.560401	1.23275	0.689705	1.07595	1.39909	0.721487	1.27792	1.04219	0.98993	0.986358	0.954391	1.10717	1.33907	1.0289	1.068	1.03801	0.0538152	0.682259	0.820695
NUP214_S433	0.787237	1.81172	0.986793	0.678536	1.25561	1.18933	NA	NA	0.858029	1.07888	2.01248	1.35735	1.17141	0.788245	NA	NA	NA	NA	0.545011	1.28589	1.2437	1.00009	0.805852	1.18429	1.02469	0.865237	-0.208832	0.397511	0.611583
MYH11_S8	0.698851	0.29979	0.626461	2.99241	1.17504	2.58102	0.201478	0.0576273	0.318137	0.33358	0.164565	0.856369	0.533409	7.11338	0.0958609	8.55314	0.192421	4.57293	4.17759	2.23976	2.06294	1.42195	13.1615	0.858996	3.74844	4.36374	2.12556	0.0438791	0.212307
MYH11_S1367	0.370746	0.310038	0.414464	3.01333	1.52234	2.00059	NA	NA	0.581171	0.64858	0.285368	1.34351	0.449586	5.91648	NA	NA	NA	NA	2.29968	2.5534	1.20424	1.95922	11.3117	1.01629	3.37973	3.32555	1.73359	0.0464007	0.221058
MYH11_S1954	0.746254	0.486281	0.621495	2.76449	1.26771	1.93875	0.41661	0.143166	0.506505	0.548414	0.129654	1.0462	0.577065	5.76303	0.126852	6.92504	0.526236	3.89253	3.54387	2.17293	2.26127	1.63484	9.42574	0.86994	3.15797	3.6301	1.86001	0.0225002	0.17846
TAGLN2_S163	1.80188	0.933935	2.00923	0.820211	0.366147	0.267891	1.00311	1.07696	1.08303	1.34894	0.595759	0.411238	0.539881	0.761866	0.390651	0.503118	1.44197	0.156598	0.888572	0.601629	0.562679	0.358603	0.15082	1.02792	0.563969	0.548651	-0.866038	0.0272426	0.192359
TXLNA_S515	0.954519	1.17749	1.2672	0.673952	1.16543	1.17245	1.42741	1.80878	1.12164	1.42016	3.40488	1.13659	2.34921	0.883099	1.55895	0.990937	0.987022	1.17249	0.885651	1.32505	1.19021	1.54885	0.994674	1.41763	1.2519	0.883092	-0.179365	0.607524	0.765242
USP8_S612	0.738923	1.4341	0.969284	1.22656	1.03077	0.928008	NA	NA	1.04988	1.10353	0.802451	0.901984	1.0166	0.55565	NA	NA	NA	NA	1.01241	1.01533	1.13758	0.881956	1.50612	1.0315	1.00345	0.97281	-0.0397701	0.815216	0.90021
PPP1R2P3_S121	0.972934	1.36455	0.859794	2.12763	0.916446	1.07182	1.1153	0.846431	0.990671	1.10717	0.575928	0.719502	0.856465	1.62556	0.705817	1.8085	0.944541	1.65487	1.00141	0.801617	1.07371	1.26103	2.49907	1.08624	1.24601	1.14708	0.197966	0.739898	0.859093
PPP1R2P3_S122	0.977505	1.33657	0.88021	2.24358	0.869447	1.05974	1.1153	0.846431	0.990671	1.10717	0.575928	0.55185	0.788094	1.56014	0.705817	1.8085	0.944541	1.65487	1.00141	0.801617	1.07371	1.26103	2.49907	1.09114	1.22089	1.11891	0.162092	0.832752	0.906026
TMPO_S159	1.02689	1.92143	0.846075	1.31585	0.598326	0.694558	NA	NA	1.07941	NA	NA	0.871438	1.08951	0.90549	NA	NA	NA	NA	1.83658	1.94796	NA	NA	NA	1.06893	1.33019	1.24441	0.315465	0.391241	0.607315
HTT_S1874	0.893552	0.667233	0.836184	0.966328	1.27094	1.08312	NA	NA	1.07944	NA	NA	0.645897	1.08564	0.461057	NA	NA	NA	NA	0.905549	1.06882	NA	NA	NA	0.970972	0.833391	0.858306	-0.220436	0.36805	0.594584
MCAM_S606	NA	NA	NA	NA	1.1283	1.23011	0.514168	0.542144	0.755519	NA	NA	NA	NA	2.28562	0.443109	2.10344	1.49341	1.3511	2.35081	2.5133	NA	NA	NA	0.834047	1.79154	2.14801	1.103	0.0146198	0.155787
MATR3_S596	1.07847	1.41695	1.01228	1.76747	0.969687	1.68348	0.916983	1.93131	1.28135	1.22041	2.76875	1.36286	0.454424	1.13561	2.15485	0.967419	0.976928	0.92076	1.08104	0.903134	0.994253	1.40887	1.30348	1.45883	1.13864	0.780512	-0.357507	0.150667	0.365516
MATR3_S598	1.37522	1.47278	1.30155	1.16346	1.02734	1.34552	0.99284	1.56138	1.22032	1.27044	2.24042	1.25577	0.737721	0.862344	2.1809	0.661977	0.964763	0.811582	0.973894	0.953245	1.01592	0.996598	0.779025	1.36102	1.01614	0.746603	-0.421586	0.0012943	0.112311
MATR3_S188	1.15908	1.34	0.931056	1.39666	1.21891	1.23107	1.35764	0.949303	0.882742	1.09326	2.39049	1.522	0.913045	0.957309	1.27707	0.829194	1.04736	1.34152	1.0494	1.89074	1.24589	1.18259	1.54302	1.2682	1.23326	0.97245	-0.0403046	0.975933	0.990337
MATR3_S604	0.762161	1.37472	1.02813	1.31486	1.01331	1.80954	0.843153	1.23191	1.30647	1.37146	2.509	0.985124	0.89601	0.91933	2.45348	0.532668	1.00312	0.569203	0.858279	0.866098	0.80661	1.00166	0.55177	1.32406	0.953613	0.720216	-0.473498	0.0105734	0.137866
SSR1_S281	1.09949	1.04677	0.975264	1.1397	1.82049	1.18489	NA	NA	1.05666	1.43752	2.92329	1.12182	1.43607	0.43652	NA	NA	NA	NA	0.550129	1.50006	0.988241	1.01554	0.653061	1.40934	0.962679	0.68307	-0.549894	0.113945	0.319745
VDAC2_S104	0.340062	1.42733	0.457987	0.71627	NA	NA	0.945177	0.894192	NA	NA	NA	0.44688	0.875767	NA	1.6884	0.582665	0.367931	0.623899	NA	NA	NA	NA	NA	0.796837	0.764257	0.959114	-0.0602262	0.900609	0.947521
ATRX_S645	NA	NA	NA	NA	NA	NA	1.1762	1.07729	1.26104	1.49607	1.25304	NA	NA	NA	1.60047	1.21548	1.0563	1.17224	1.11651	1.15242	1.13251	1.30301	1.21659	1.25273	1.21839	0.972591	-0.0400947	0.518482	0.710569
ATRX_S646	NA	NA	NA	NA	NA	NA	1.1762	1.07729	1.26104	1.49607	1.25304	NA	NA	NA	1.60047	1.21548	1.0563	1.17224	1.11651	1.15242	1.13251	1.30301	1.21659	1.25273	1.21839	0.972591	-0.0400947	0.518482	0.710569
ATRX_S1144	0.838036	2.73627	0.867362	1.52934	1.02749	1.26662	1.29434	0.927124	1.09542	NA	NA	1.02649	0.734349	0.976476	1.21541	0.929411	1.0404	1.1064	1.0807	0.45257	NA	NA	NA	1.28689	0.951356	0.739269	-0.435829	0.258083	0.496517
ATRX_S1148	0.838036	2.73627	0.867362	1.52934	1.02749	1.26662	1.29434	0.927124	1.09542	NA	NA	1.02649	0.734349	0.976476	1.21541	0.929411	1.0404	1.1064	1.0807	0.45257	NA	NA	NA	1.28689	0.951356	0.739269	-0.435829	0.258083	0.496517
BAG6_S958	1.19646	1.66036	1.24142	0.95973	0.974211	1.49565	NA	NA	1.36674	1.18519	1.49464	1.24038	1.03941	0.699026	NA	NA	NA	NA	1.09688	0.501755	0.910466	0.620365	0.817021	1.28604	0.865662	0.67312	-0.571065	0.00332426	0.123779
MAP1B_S541	NA	NA	NA	NA	NA	NA	0.903869	0.560706	0.61882	0.613305	0.635271	NA	NA	NA	0.373927	3.21049	1.33669	2.16968	2.46213	2.54627	1.3521	1.32436	6.24113	0.666394	2.3352	3.50423	1.8091	0.018981	0.166515
MAP1B_S1378	0.562363	0.44324	0.465083	0.589118	NA	NA	1.09122	0.711576	0.698343	NA	NA	0.355713	0.515756	NA	0.566173	2.45639	1.35738	1.91165	1.34964	2.15525	NA	NA	NA	0.651563	1.33349	2.04661	1.03324	0.189277	0.413709
MAP1B_S1852	0.469507	0.929853	0.943445	0.92787	0.544711	0.737136	0.355443	0.345741	1.12191	NA	NA	2.69795	1.37985	1.40089	0.223846	NA	3.00892	0.364575	1.48119	5.17482	NA	NA	NA	0.708401	1.9665	2.77598	1.47299	0.0592349	0.244322
MAP1B_S1793	0.516453	0.94541	0.643494	1.90436	1.48156	1.27016	NA	NA	0.556513	NA	NA	1.89327	1.48926	1.22576	NA	NA	NA	NA	1.00711	1.72018	NA	NA	NA	1.04542	1.46712	1.40337	0.4889	0.13053	0.346354
MAP1B_S1427	0.657857	0.630962	0.71203	1.66114	1.04442	1.40733	0.983	0.625461	0.735312	0.83019	1.027	1.13691	0.710401	4.53788	0.390425	2.56665	1.08441	1.76014	1.93976	2.7605	1.08657	1.77342	6.55857	0.9377	2.19214	2.33778	1.22514	0.0105734	0.137866
MAP1B_S1501	NA	NA	NA	NA	1.83351	1.74401	1.04326	0.698873	0.868602	1.06984	0.424115	NA	NA	2.3961	0.422516	2.91275	1.07076	1.41522	1.53719	1.73803	1.05065	2.28066	7.85718	1.09746	2.26811	2.06669	1.04732	0.108803	0.317938
MAP1B_S831	NA	NA	NA	NA	NA	NA	1.21311	0.763511	0.690911	0.750151	0.72339	NA	NA	NA	0.283135	2.69988	1.36586	2.49897	1.73443	2.049	1.57428	2.10865	5.84845	0.828215	2.2403	2.70497	1.43561	0.018981	0.166515
MAP1B_S832	NA	NA	NA	NA	NA	NA	1.21311	0.763511	0.690911	0.750151	0.72339	NA	NA	NA	0.283135	2.69988	1.36586	2.49897	1.73443	2.049	1.57428	2.10865	5.84845	0.828215	2.2403	2.70497	1.43561	0.018981	0.166515
MAP1B_S1265	0.973416	1.13242	0.453804	2.11776	1.39888	1.48933	1.37631	0.789978	0.926267	1.0492	1.00934	2.1668	1.83861	1.37514	0.659099	1.48466	1.14318	1.34586	1.21354	2.06664	0.883061	1.89292	4.77339	1.15607	1.73691	1.50243	0.587299	0.117928	0.324116
YAP1_S61	NA	NA	NA	NA	NA	NA	1.32908	0.904168	0.811184	1.24572	0.891681	NA	NA	NA	0.601912	1.38024	1.47254	0.575879	1.32674	0.603119	1.35619	1.17831	1.6097	1.03637	1.12274	1.08334	0.115486	0.626472	0.782302
YAP1_S109	1.01432	1.27854	0.920775	1.66552	0.903254	0.868618	1.03293	0.857869	0.602319	0.837424	0.92507	1.29269	2.02554	1.01072	0.620027	3.05621	1.01394	2.71044	2.47511	1.83596	1.58389	1.53931	4.31872	0.991513	1.95688	1.97363	0.980851	0.00448939	0.123779
YAP1_S164	NA	NA	NA	NA	0.891171	0.792199	1.44803	0.502973	0.959388	NA	NA	NA	NA	1.83577	0.365996	1.59355	1.45527	1.6805	1.51154	0.972595	NA	NA	NA	0.918753	1.34503	1.46398	0.549892	0.113842	0.319745
RAP1GAP_S515	0.722565	NA	NA	0.584851	0.264181	0.174317	NA	NA	0.863774	0.729044	0.81345	NA	0.281452	0.114184	NA	NA	NA	NA	0.56078	0.217947	0.849454	0.699567	NA	0.593169	0.453897	0.765207	-0.386077	0.396477	0.611075
CAPZB_S263	0.416617	0.161955	0.506726	3.52982	0.611109	1.96606	0.800919	0.461835	0.411257	NA	NA	0.699853	0.811871	8.40751	0.654241	4.92712	1.99627	3.21594	3.16062	2.17728	NA	NA	NA	0.985144	2.89452	2.93817	1.55492	0.0106129	0.137866
PRRC2A_S342	1.00661	1.69834	1.1294	1.16539	1.08958	1.45922	1.04387	1.69983	1.34241	1.3523	1.5084	1.05066	1.21308	0.917144	1.43468	1.11192	1.41534	0.728755	1.02459	NA	1.18085	0.945035	1.17441	1.31776	1.10877	0.841406	-0.249127	0.0472793	0.223771
PRRC2A_S350	1.00661	1.69834	1.1294	1.16539	1.08958	1.45922	1.04387	1.69983	1.34241	1.3523	1.5084	1.05066	1.21308	0.917144	1.43468	1.11192	1.41534	0.728755	1.02459	NA	1.18085	0.945035	1.17441	1.31776	1.10877	0.841406	-0.249127	0.0472793	0.223771
NES_S680	NA	NA	NA	NA	NA	NA	1.39815	1.26937	0.779006	0.919614	1.11635	NA	NA	NA	0.592072	0.780373	0.994037	0.721103	0.802325	3.3283	0.766701	2.78466	3.46705	1.0965	1.58185	1.44264	0.528709	0.699301	0.828571
NES_S471	NA	NA	NA	NA	0.776635	1.54579	1.34907	1.33766	0.771219	NA	NA	NA	NA	0.744208	0.603565	0.894005	1.08834	1.07517	1.04025	1.62649	NA	NA	NA	1.15607	1.01029	0.873897	-0.194466	0.491297	0.689882
NES_S768	0.758184	1.09132	0.752989	1.71544	1.26452	1.13914	1.15736	1.09092	0.892182	1.40575	0.805864	1.13942	0.89874	1.49808	0.545764	0.815153	1.28642	0.81819	1.1584	2.18335	0.86441	1.34636	2.15771	1.09761	1.226	1.11698	0.159599	0.486503	0.687984
CD97_S740	NA	NA	NA	NA	2.20118	0.720429	1.10606	0.645642	0.913608	NA	NA	NA	NA	0.790329	0.773132	1.07531	0.782526	0.692592	0.624904	1.18194	NA	NA	NA	1.11739	0.845818	0.756962	-0.401707	0.638889	0.792113
MARCKSL1_S151	1.05971	1.22159	1.22699	NA	0.872589	1.2569	NA	NA	NA	0.959145	1.73375	0.901471	4.67805	0.965156	NA	NA	NA	NA	NA	NA	0.793945	1.10473	1.19645	1.1901	1.60663	1.35	0.432962	0.5338	0.717655
MARCKSL1_S22	1.43425	1.44311	1.44124	1.17379	1.13692	1.35168	0.847881	1.39779	1.56125	0.630248	0.759814	1.05405	1.93926	0.6175	1.34728	1.04017	1.43921	1.24963	1.38014	1.1078	1.26632	1.52038	4.61447	1.198	1.54802	1.29217	0.369798	0.832752	0.906026
MARCKSL1_S104	1.17722	0.556337	1.78935	NA	0.722374	0.826961	NA	NA	1.71628	0.767176	4.97655	0.876664	2.0299	0.544595	NA	NA	NA	NA	0.39275	0.703825	0.618286	0.297379	0.193104	1.56653	0.707063	0.451356	-1.14766	0.0498834	0.226957
PXN_S260	0.9557	0.814303	0.537125	1.38129	NA	NA	1.31187	0.711238	NA	1.28598	1.30621	1.30363	0.864874	NA	0.58389	1.23545	1.29447	0.981271	NA	NA	1.24996	1.88815	2.55463	1.03797	1.32848	1.27989	0.356019	0.605841	0.765242
PXN_S302	0.895436	0.966161	0.99466	1.93013	1.09674	1.0192	1.03323	1.01302	0.916559	NA	NA	0.999808	1.57013	1.80794	0.596622	2.29137	1.03477	1.69886	1.44257	1.12093	NA	NA	NA	1.09613	1.39589	1.27347	0.34877	0.093912	0.298311
PXN_S303	0.895436	0.966161	0.99466	1.93013	1.09674	1.0192	1.03323	1.01302	0.916559	NA	NA	0.999808	1.57013	1.80794	0.596622	2.29137	1.03477	1.69886	1.44257	1.12093	NA	NA	NA	1.09613	1.39589	1.27347	0.34877	0.093912	0.298311
ARRB1_S404	1.17693	0.421182	0.851446	1.15264	0.747033	0.733883	NA	NA	0.562727	0.879956	0.357424	0.236065	0.365546	0.619761	NA	NA	NA	NA	0.883723	0.298869	1.45846	0.654905	0.954489	0.764802	0.683977	0.894319	-0.161138	0.649501	0.798026
PCYT1A_S362	1.16638	1.08657	1.35018	1.63179	1.81556	0.617376	1.34622	1.21879	0.65937	0.79127	1.14183	0.61576	0.659762	1.38758	1.00621	1.44382	0.869883	1.00603	0.851047	1.10387	1.75575	1.18948	2.15894	1.16594	1.17068	1.00406	0.00584969	0.978433	0.990793
PCYT1A_S329	1.23023	0.805717	1.702	1.33806	1.49423	0.94332	NA	NA	0.84741	1.42706	1.02112	0.785072	0.819359	1.67021	NA	NA	NA	NA	1.1451	1.14521	1.15889	1.2369	1.17194	1.20102	1.14159	0.950515	-0.0732191	0.682044	0.820695
PCYT1A_S331	1.30577	0.878047	1.45201	1.49319	0.992978	0.628584	1.02299	0.91039	0.872469	1.27025	0.752176	0.752665	0.790174	1.18591	1.02932	0.550739	1.57102	0.314973	0.875868	1.07663	0.979272	1.04762	0.852796	1.05262	0.918916	0.872977	-0.195985	0.300235	0.536531
MCM2_S139	0.882938	3.50148	1.97323	1.25176	1.22226	2.84729	0.617668	1.74874	1.74147	1.54359	3.22733	1.83429	1.42618	0.793851	3.37424	0.584987	1.00747	0.518131	0.957664	0.505606	1.29777	0.809466	0.779514	1.86889	1.15743	0.619316	-0.691253	0.037418	0.208317
MCM2_S27	0.727686	3.3239	2.04818	1.34787	1.09137	2.18494	0.529976	1.85018	1.86893	1.4633	3.48256	1.79273	1.55887	0.624601	3.31496	0.538928	1.08557	0.50125	0.967533	0.770268	1.23163	1.10062	0.792735	1.81081	1.18998	0.657151	-0.605703	0.059498	0.244322
MCM2_S40	1.25603	1.90342	1.32146	1.89251	0.941362	2.02	1.44188	1.27949	NA	NA	NA	1.49068	1.1054	1.13461	1.73261	1.37201	1.28805	0.869657	NA	NA	NA	NA	NA	1.50702	1.28472	0.852489	-0.230246	0.222223	0.45775
RBM25_S677	1.22675	1.46842	1.55294	1.71527	1.19874	1.33455	1.45443	1.11719	1.10089	1.16487	0.634563	1.97665	1.00592	1.29688	0.961053	2.11473	1.34962	1.88711	0.809724	0.900888	1.09324	0.735499	1.04303	1.26987	1.26453	0.995791	-0.00608506	0.974087	0.990337
RBM25_S583	0.998524	1.36125	1.29035	0.751716	NA	NA	1.05308	1.24569	1.29166	1.28915	1.95491	1.2864	1.31388	NA	2.69462	0.456487	1.17411	0.49943	0.947425	0.987018	0.900724	1.13371	0.746158	1.24848	1.10363	0.88398	-0.177914	0.130805	0.346354
CLK3_S67	1.10042	1.56329	1.13431	0.740497	NA	NA	NA	NA	1.13206	1.4968	2.52815	1.78214	1.41384	NA	NA	NA	NA	NA	1.00369	0.767246	1.33216	1.22309	0.779282	1.38507	1.18592	0.856214	-0.223957	0.456324	0.66664
TSC2_S1296	1.13046	0.696835	0.86807	0.889919	1.16962	1.10436	NA	NA	1.03441	NA	NA	0.818158	1.36464	0.96309	NA	NA	NA	NA	0.956718	1.66256	NA	NA	NA	0.984812	1.15303	1.17082	0.227513	0.363861	0.59234
PDLIM4_S112	0.734637	1.04374	0.754304	2.74975	1.33753	1.81851	1.16871	0.674083	1.01712	1.48072	0.971094	1.53126	1.24333	3.4762	0.6503	3.71598	1.28578	1.98838	2.20991	2.68377	1.54329	1.62728	5.88145	1.25002	2.31974	1.85577	0.892017	0.0187948	0.166515
PDLIM4_S120	0.4449	0.833238	0.475282	2.17433	1.63532	1.67684	0.924827	1.35375	1.10518	NA	NA	1.73336	1.93599	2.79871	0.896023	7.18557	0.956622	1.79699	1.29991	1.97199	NA	NA	NA	1.18041	2.28613	1.93673	0.953622	0.0625257	0.251405
TUB_S327	1.00403	1.03126	1.08246	2.00035	1.59613	1.48429	1.31274	3.13759	NA	0.636975	0.898085	2.45292	1.40664	2.9147	0.732756	1.66877	0.647161	1.71706	NA	NA	2.96821	2.05933	2.32815	1.41839	1.88957	1.33219	0.413801	0.18695	0.41262
MECP2_S80	0.543162	0.435289	0.397426	2.03945	0.969433	0.821409	0.7971	0.762577	0.861264	0.718965	0.780907	0.747582	0.486444	1.75084	0.593946	0.766705	1.30275	1.71954	0.916029	1.25363	1.39029	1.29486	1.53156	0.829726	1.14618	1.3814	0.466128	0.096845	0.303099
MECP2_S360	NA	NA	NA	NA	NA	NA	0.939453	0.776689	0.905124	1.31748	0.547433	NA	NA	NA	0.818106	0.576267	1.04571	1.50283	0.84953	0.995876	0.902786	1.31791	0.983627	0.897235	0.999182	1.11362	0.155261	0.529476	0.715724
HDGF_S165	1.64647	2.17228	1.14674	1.32475	0.885928	1.07848	0.869295	1.76323	0.859438	1.34293	1.04127	1.38384	0.924857	1.23793	1.50564	0.578143	1.19099	0.430452	0.908495	0.221077	1.02136	0.922638	0.434725	1.28462	0.896678	0.698011	-0.518678	0.0362499	0.207125
HDGF_S132	1.04025	1.98135	1.02023	1.35866	1.0079	1.35496	1.00178	1.6579	0.85053	1.37819	1.02573	0.75931	1.10688	1.35438	1.40896	0.633312	1.20548	0.542723	0.988378	0.423392	1.08188	0.995547	0.812468	1.24341	0.942726	0.75818	-0.399388	0.0401429	0.212307
HDGF_S133	1.02999	1.97849	1.02341	1.35479	1.00798	1.34553	0.995052	1.64999	0.846385	1.37362	1.03905	0.7724	1.1123	1.36081	1.41027	0.638357	1.20511	0.543565	0.986337	0.417871	1.08582	0.995593	0.81599	1.24039	0.945368	0.762155	-0.391844	0.0433265	0.212307
HNRNPA3_S336	NA	NA	NA	NA	1.07116	1.36553	0.385529	1.28768	NA	1.23165	1.9348	NA	NA	1.0495	2.1588	NA	2.01219	NA	NA	NA	1.81481	1.15908	0.870178	1.21273	1.51076	1.24576	0.317021	0.349646	0.578414
AGFG1_S181	0.957246	0.940537	0.989596	1.18443	0.864373	1.1233	1.96446	0.936449	NA	NA	NA	0.885311	1.34641	1.27785	0.95972	1.48721	1.14271	1.77795	NA	NA	NA	NA	NA	1.12005	1.26817	1.13224	0.179183	0.231857	0.469847
RBM5_S59	1.42447	2.0224	1.33568	1.545	1.16944	1.91459	0.879297	0.994258	NA	NA	NA	1.37041	1.10951	1.4174	1.38552	1.0083	1.02637	0.786355	NA	NA	NA	NA	NA	1.41064	1.15769	0.820686	-0.285098	0.164435	0.383388
CRIP2_S104	0.82767	0.174523	0.453326	1.54813	2.35772	0.606501	NA	NA	0.496598	NA	NA	1.89244	0.610252	0.800347	NA	NA	NA	NA	1.51619	0.342114	NA	NA	NA	0.923496	1.03227	1.11778	0.16064	0.796304	0.892589
NUP98_S871	1.48362	2.52325	1.61495	1.70236	NA	NA	0.952605	1.47703	1.27773	1.61592	1.55743	1.89815	1.28314	NA	1.90838	0.893894	0.974158	0.702668	1.03049	1.05188	1.06256	0.935256	1.15731	1.57832	1.17254	0.7429	-0.42876	0.0407216	0.212307
ACLY_S455	NA	NA	NA	NA	1.03999	0.664042	1.3915	1.28306	NA	1.17205	1.13657	NA	NA	0.526027	1.24151	1.02728	1.01802	0.935333	NA	NA	1.04535	0.843857	0.894405	1.11453	0.941473	0.844723	-0.24345	0.201336	0.428984
ACLY_S457	1.16529	0.975332	0.934839	0.652314	1.0614	0.82203	1.40646	1.1314	1.36815	NA	NA	1.24591	1.17623	0.649068	1.18523	0.915279	0.758662	0.65336	0.647937	1.05513	NA	NA	NA	1.05747	0.920756	0.870717	-0.199724	0.258865	0.496517
SMTN_S792	0.243142	0.14886	0.545657	4.64402	0.760528	2.29626	0.235896	0.161513	0.340433	0.317185	0.345462	0.55359	0.491204	9.017	0.147051	7.18043	1.24395	3.87549	2.62185	1.87637	0.978272	1.82999	16.8209	0.912632	3.88634	4.25838	2.09031	0.0187948	0.166515
SMTN_S514	0.284278	0.237139	0.526127	1.68103	NA	NA	0.658899	0.397265	NA	0.996702	0.771895	0.830312	1.80447	NA	0.527799	3.84785	1.2857	2.28393	NA	NA	1.25353	2.09108	9.56882	0.694167	2.61039	3.76046	1.91091	0.00551213	0.124363
CLNS1A_S102	0.519991	2.03434	0.600576	NA	1.01498	1.45622	0.702072	1.44108	1.7339	1.34435	3.08912	1.42942	1.57128	0.768553	1.74972	0.69984	0.929916	0.800898	0.877485	0.522482	1.12112	1.03456	0.722197	1.39366	1.01896	0.731136	-0.451788	0.380972	0.596198
ATXN1_S775	1.01993	1.57032	0.950529	0.890653	1.13472	0.950657	NA	NA	1.47332	NA	NA	1.06508	1.28803	1.67537	NA	NA	NA	NA	2.34537	1.22374	NA	NA	NA	1.14145	1.51952	1.33122	0.41275	0.106061	0.314918
USP14_S108	0.81035	1.3218	0.84095	2.11841	1.07414	0.603437	1.12875	1.05825	1.01229	0.581969	NA	2.76795	0.924652	0.331101	0.463523	0.615469	1.01004	1.24241	1.09213	0.351459	0.539828	0.604884	0.972206	1.05503	0.909638	0.862188	-0.213926	0.22763	0.465413
AIF1_S39	NA	NA	NA	NA	NA	NA	1.30758	1.00065	0.995766	2.62177	1.56777	NA	NA	NA	1.72175	0.61271	1.22938	0.804906	0.975295	1.33391	0.549929	0.967855	1.58666	1.49871	1.08693	0.725246	-0.463458	0.260925	0.496517
MFAP1_S116	NA	NA	NA	NA	1.22219	1.69373	0.873141	1.00687	NA	0.511868	0.756162	NA	NA	1.13001	1.08328	1.09019	0.984686	0.945308	NA	NA	1.2224	1.30829	0.812868	1.01066	1.07213	1.06082	0.0851821	0.739591	0.859093
MLLT4_S1259	NA	NA	NA	NA	NA	NA	1.18873	0.787248	1.12959	1.03152	1.08911	NA	NA	NA	0.304182	1.7086	0.894537	1.56068	1.16108	0.665907	1.59321	0.974069	1.22421	1.04524	1.12072	1.07221	0.100592	0.664936	0.808426
MLLT4_S1166	0.755563	1.81287	0.96221	0.884683	0.593628	0.85409	NA	NA	1.03852	0.968792	1.18796	0.986514	1.0414	0.953492	NA	NA	NA	NA	1.06913	1.67398	1.13632	1.32232	1.36675	1.00648	1.19374	1.18605	0.24617	0.214806	0.448459
TPD52_S176	2.04066	NA	1.79239	0.790447	0.77151	0.290781	0.442738	0.319723	0.926923	0.715671	NA	NA	0.295437	0.361054	0.212505	0.999359	0.679104	0.845337	0.585946	NA	0.655454	NA	NA	0.898983	0.579274	0.644367	-0.634046	0.321267	0.552516
HNRNPH2_S104	1.62368	3.28123	1.62	2.07306	1.34263	2.13105	0.844019	1.36227	1.28759	1.11778	1.72	2.33579	3.07582	2.27349	1.14163	2.29964	1.02062	1.88078	1.03666	1.3516	1.18474	1.35024	3.05484	1.67303	1.83382	1.09611	0.132392	0.739898	0.859093
EIF3B_S119	0.961617	1.3991	1.04816	0.815357	1.08339	1.05494	NA	NA	1.64342	NA	NA	1.54315	0.981514	1.08691	NA	NA	NA	NA	0.777099	1.23065	NA	NA	NA	1.14371	1.12387	0.982648	-0.025253	0.907969	0.954109
CLDN18_S233	2.19196	0.00772104	0.957953	0.247478	0.249396	0.0433397	0.7175	1.35938	0.282034	0.454068	NA	0.00480529	0.0451725	0.0673871	0.593539	0.749997	0.795917	0.600596	0.107792	NA	0.494159	NA	NA	0.651084	0.384374	0.59036	-0.760333	0.60378	0.765242
KLF3_S250	1.31682	2.69305	1.30677	0.681676	0.892925	1.16064	NA	NA	1.7497	0.992208	1.95869	1.07878	1.37384	0.510281	NA	NA	NA	NA	1.50843	0.531679	1.34044	0.986172	0.895477	1.41694	1.02814	0.725603	-0.462748	0.138471	0.354757
EPPK1_S2508	0.693868	2.44227	1.06322	0.119994	1.86815	4.15128	NA	NA	1.90939	0.773836	4.44545	0.984397	1.71987	1.33486	NA	NA	NA	NA	1.30262	1.15825	1.22411	1.21369	1.22022	1.94083	1.26975	0.654233	-0.612123	0.672974	0.812339
EPPK1_S2718	0.556722	1.70771	2.72905	NA	2.21598	3.73663	0.824644	0.724503	1.16355	0.825108	3.10413	1.08825	1.72198	1.58245	1.26393	1.49116	1.29675	0.971104	1.95885	0.638695	1.32667	0.816766	3.0894	1.7588	1.43717	0.817128	-0.291365	0.821204	0.904514
TPI1_S212	1.11251	0.738409	0.212803	1.2868	0.327761	0.512907	NA	NA	NA	1.02888	0.485102	0.359389	0.583239	0.539551	NA	NA	NA	NA	NA	NA	0.889051	0.683829	1.27706	0.713147	0.72202	1.01244	0.0178393	0.963813	0.987695
ACTG1_S35	NA	NA	NA	NA	NA	NA	0.579252	0.382378	0.712685	0.972557	0.502238	NA	NA	NA	0.491745	4.59774	0.131838	3.68228	3.20508	2.41847	1.43637	1.44538	6.75042	0.629822	2.68437	4.26211	2.09157	0.0829171	0.284305
ACTG1_S62	NA	NA	NA	NA	NA	NA	0.816816	0.822161	0.828969	0.99585	1.0524	NA	NA	NA	0.855382	3.34707	1.01853	2.49275	2.57834	2.14485	1.20407	1.34981	4.3692	0.903238	2.15111	2.38155	1.2519	0.00699301	0.13417
ACTG1_S325	0.501983	0.794973	0.929028	0.954165	NA	NA	0.954911	1.0117	0.726904	NA	NA	0.425874	1.14168	NA	0.878961	3.70234	1.13948	2.31175	1.71989	1.00953	NA	NA	NA	0.839095	1.54119	1.83673	0.877137	0.0721057	0.268196
RPS3A_S263	NA	NA	NA	NA	0.712015	1.43989	0.89012	1.55916	0.91364	NA	NA	NA	NA	0.871802	2.0906	1.00556	1.00123	0.988463	0.89866	0.673269	NA	NA	NA	1.10296	1.07566	0.97524	-0.0361704	1	1
HNRNPK_S284	1.36176	0.980565	1.34247	0.961261	1.62334	1.05427	1.02242	1.46327	1.01309	0.991886	1.43483	1.02373	1.28692	0.931419	1.09481	1.14352	0.952584	1.00425	0.845449	0.798607	1.08135	1.02565	1.49914	1.20447	1.05728	0.877802	-0.188033	0.260448	0.496517
HNRNPK_S379	2.14389	1.30981	2.03017	0.930896	1.62182	0.758968	0.953225	1.14749	0.656046	1.36409	0.874761	2.50938	0.770975	0.529097	1.06951	0.817292	1.05263	0.814884	0.881908	NA	0.941599	0.92627	0.656965	1.25374	0.997319	0.795473	-0.330115	0.151275	0.366477
RPS6_S244	0.541919	0.495447	0.513611	NA	3.03004	2.73154	1.67321	1.37434	1.45201	0.683058	3.97734	2.85322	3.85713	0.795464	0.844801	NA	0.603596	0.490099	0.773736	2.69865	0.414256	2.88497	1.25981	1.64725	1.5887	0.964457	-0.0522109	0.809405	0.897877
RPS6_S247	0.541919	0.495447	0.513611	NA	3.03004	2.73154	1.67321	1.37434	1.45201	0.655807	4.12829	2.85322	3.85713	0.795464	0.844801	NA	0.603596	0.490099	0.773736	2.69865	0.232665	3.02595	1.11426	1.65962	1.57178	0.947072	-0.0784545	0.809405	0.897877
TRA2B_S264	0.939435	1.38211	0.998568	1.90384	0.979955	1.55171	1.06469	1.49843	1.1666	1.59949	2.59835	1.13359	0.895132	1.16939	2.1141	0.736762	1.26156	0.517282	1.03327	0.808098	0.758201	0.907135	0.620086	1.42574	0.996217	0.698736	-0.517181	0.0156056	0.155787
TRA2B_S266	0.939224	1.38901	0.999048	1.89075	0.979955	1.55171	1.04847	1.47376	1.15673	1.58656	2.68133	1.1525	0.912846	1.16939	2.08703	0.763856	1.28843	0.476882	1.02743	0.820087	0.756784	0.905439	0.463364	1.42696	0.985336	0.690516	-0.534254	0.0156056	0.155787
TRA2B_S22	1.41287	3.14216	1.50621	1.17601	1.37676	3.73656	NA	NA	1.59687	1.39539	2.23345	2.53871	0.921422	1.35611	NA	NA	NA	NA	1.16865	1.10148	1.37183	1.136	0.693121	1.95292	1.28592	0.658458	-0.602837	0.00789798	0.137188
TRA2B_S26	1.71441	4.41869	1.48234	1.91794	1.85778	5.73699	NA	NA	1.77225	1.40367	2.19997	2.79268	1.11312	1.88009	NA	NA	NA	NA	1.27574	1.4348	1.4164	1.18198	0.717107	2.50045	1.47649	0.590489	-0.760017	0.0359523	0.206103
GNAS_S337	1.02169	1.16206	0.483331	1.00044	1.24242	1.41237	1.25406	1.25452	1.05162	NA	NA	1.06659	0.720044	1.04101	0.901211	1.01269	1.45093	1.08731	1.02018	1.7801	NA	NA	NA	1.09806	1.12001	1.01999	0.0285552	0.874823	0.934446
RBM6_S369	NA	NA	NA	NA	NA	NA	1.06736	1.32471	0.982921	1.57065	2.15707	NA	NA	NA	1.21278	0.861555	0.870598	0.784262	0.975643	0.948477	1.20948	1.06151	1.15927	1.42054	1.00929	0.710494	-0.493105	0.041958	0.212307
GTF2I_S782	0.981147	2.46657	1.18771	1.02811	0.817858	1.31845	0.614834	2.45083	1.24558	1.13941	2.02217	1.3002	0.698415	0.628839	1.79835	0.632702	1.13837	0.725077	0.923629	0.379982	1.09367	1.01808	NA	1.38842	0.939756	0.67685	-0.563091	0.0651686	0.258459
GTF2I_S633	1.04092	2.83342	1.39202	1.00121	0.916471	1.07535	0.532762	3.34291	1.03442	0.777809	0.862414	1.25325	0.837805	0.619122	0.488047	0.84582	0.525249	1.02949	0.92669	0.965483	1.41526	0.485932	0.751839	1.34634	0.845333	0.627876	-0.671448	0.068817	0.263786
MAP1A_S667	0.520757	2.40445	0.652967	1.20748	NA	NA	1.20949	1.33349	0.770258	NA	NA	1.80631	1.64266	NA	0.336058	2.60631	0.814331	1.93104	2.54358	2.62249	NA	NA	NA	1.15698	1.78785	1.54527	0.627854	0.124429	0.335091
MAP1A_S2019	NA	NA	NA	NA	1.36747	1.50741	1.94752	1.28494	0.703628	0.981989	0.799739	NA	NA	2.50068	0.544293	1.72948	1.07348	1.05967	1.15286	3.51951	0.985655	1.6087	5.28643	1.22753	1.94608	1.58536	0.664813	0.363842	0.59234
MAP1A_S2022	0.841398	1.84349	0.631979	2.0137	1.33375	1.45582	1.88288	1.04164	0.719605	0.853702	0.775742	1.56205	2.08767	3.52058	0.538946	2.27729	1.08972	1.63105	1.5895	3.11766	1.01714	1.66629	6.51361	1.21761	2.21763	1.8213	0.864966	0.0512189	0.226957
MAP1A_S612	0.738429	2.30067	0.468406	0.870789	NA	NA	1.30008	1.44029	NA	NA	NA	2.17431	1.76447	NA	0.547307	2.48248	1.50283	2.15245	NA	NA	NA	NA	NA	1.18644	1.77064	1.49239	0.577627	0.163255	0.382435
TMF1_S344	1.03519	0.820998	1.36535	1.37809	1.10747	0.899265	1.38829	0.950883	0.986308	1.23026	0.840722	0.563015	1.29103	0.483719	1.06342	3.09422	1.2674	2.27498	1.15637	1.22111	1.06761	1.15658	2.78059	1.09117	1.45167	1.33038	0.411841	0.346999	0.575729
SERF2_S5	1.1473	0.368864	1.19572	0.868565	0.739748	0.795011	1.20423	0.958349	NA	NA	NA	0.407786	0.926572	1.76717	2.50956	0.904631	0.777832	1.59753	NA	NA	NA	NA	NA	0.909723	1.27016	1.3962	0.481506	0.251969	0.489017
FOXK1_S445	NA	NA	NA	NA	NA	NA	0.719773	1.98493	1.00446	1.18418	2.00697	NA	NA	NA	2.03257	0.776531	0.949604	0.900043	1.38892	0.671221	1.42707	1.11963	3.31151	1.38006	1.39746	1.0126	0.0180697	0.898102	0.94603
MUC5AC_S3280	3.45595	0.631268	0.914873	0.883481	0.288358	0.220383	NA	NA	0.985764	0.770992	0.426748	0.355409	0.46779	0.117384	NA	NA	NA	NA	1.22795	0.689129	0.93466	0.309125	1.69754	0.953091	0.724873	0.76055	-0.394885	0.888359	0.939184
MUC5AC_S1801	3.25744	0.688144	0.866829	NA	0.434701	0.409074	NA	NA	NA	0.682924	0.596944	0.307071	0.449055	0.242217	NA	NA	NA	NA	NA	NA	0.740033	1.00432	2.19503	0.990865	0.822954	0.830541	-0.267877	0.835664	0.907078
MUC5AC_S988	9.56113	0.594765	0.809879	NA	0.0244937	0.0345885	0.833047	0.95972	0.355933	0.314041	0.0664625	0.0446745	0.0384002	0.0888226	0.904548	1.54481	1.34147	2.66043	0.168473	0.351032	0.139957	0.154118	0.122594	1.35541	0.629944	0.464764	-1.10543	0.92287	0.965678
RBM10_S722	0.977428	2.23379	1.16207	1.38753	0.917999	1.26319	0.965158	1.54177	1.13559	1.36984	2.15316	1.20892	0.978531	1.02639	1.74923	0.824423	1.07466	0.736998	0.915069	1.05609	0.866329	0.986281	0.921295	1.37341	1.02868	0.748999	-0.416963	0.0268002	0.190008
HDLBP_S911	0.841209	1.09769	1.13335	0.819024	1.09389	1.42582	1.14497	1.53145	1.30445	1.21277	2.37177	0.949575	1.53445	0.498372	1.35416	0.513191	0.83188	0.76926	0.862903	1.55808	0.970085	1.08158	1.5169	1.27058	1.0367	0.815929	-0.293485	0.178985	0.400125
HDLBP_S67	0.775006	0.501117	0.743239	0.943918	0.869594	0.958772	1.34451	0.957609	0.913768	1.51348	0.92142	0.634516	0.626857	1.00087	0.780138	1.14699	0.936199	0.970978	0.592034	1.50858	0.816242	0.839693	1.02746	0.949313	0.906714	0.955126	-0.0662366	0.705983	0.834212
CDC42EP1_S192	0.900962	0.871707	0.94917	0.991255	0.780611	0.578335	1.31301	1.53436	0.658122	NA	NA	0.668379	1.01076	0.917905	1.62597	1.23443	1.31161	0.687376	0.782083	0.919958	NA	NA	NA	0.953059	1.01761	1.06773	0.0945431	0.66538	0.808426
SPTBN1_S2164	NA	NA	NA	NA	1.07503	0.761591	1.03901	0.583927	0.821414	NA	NA	NA	NA	0.615407	0.376935	1.08607	1.20199	1.46483	0.665657	0.465424	NA	NA	NA	0.856194	0.839472	0.98047	-0.0284548	0.928097	0.968813
SPTBN1_S2165	1.16847	1.11446	1.03948	1.39235	0.861247	1.21825	1.03901	0.583927	0.821414	0.877215	0.616545	0.861358	0.635043	0.770058	0.376935	1.08607	1.20199	1.46483	0.665657	0.465424	0.974954	0.969453	1.11919	0.975671	0.882579	0.904587	-0.144668	0.441462	0.650951
SPTBN1_S2169	NA	NA	NA	NA	1.11796	1.224	1.03901	0.583927	0.847815	0.507618	0.378233	NA	NA	0.851874	0.376935	1.08607	1.20199	1.46483	0.658747	0.496763	1.09181	1.20778	2.09712	0.81408	1.05339	1.29397	0.3718	0.253922	0.491709
SPTBN1_S2102	1.10151	0.933446	0.979779	1.36458	0.967935	1.30329	0.68675	0.943265	0.831497	0.858142	1.12195	0.665154	0.4276	0.80263	1.06283	0.594982	1.50517	0.882638	0.993012	0.732458	1.02228	0.898959	1.05953	1.00838	0.887271	0.8799	-0.184588	0.242579	0.47656
SET_S7	0.997144	1.34694	1.14184	0.72085	NA	NA	0.886994	1.1068	1.13869	1.45518	1.89912	1.01862	1.85096	NA	1.24518	0.887817	0.980722	1.17338	1.04185	1.10202	1.19835	1.1376	1.34726	1.18817	1.18034	0.993408	-0.00954108	1	1
SCN7A_S905	NA	NA	NA	NA	NA	NA	1.03464	0.194914	0.543259	0.569233	0.612597	NA	NA	NA	0.337873	2.40171	1.10097	2.69549	0.994592	2.27425	1.04378	2.19093	4.30364	0.590929	1.92703	3.26101	1.70532	0.018981	0.166515
SCN7A_S906	NA	NA	NA	NA	NA	NA	1.03464	0.194914	0.585946	0.569233	0.612597	NA	NA	NA	0.337873	2.40171	1.10097	2.69549	1.19987	1.76534	1.04378	2.19093	4.30364	0.599467	1.89329	3.15829	1.65914	0.011184	0.139759
SRSF2_S26	0.894464	1.73132	0.821978	1.81114	0.81235	1.40925	NA	NA	NA	1.37973	2.24751	1.03337	1.03979	1.32448	NA	NA	NA	NA	NA	NA	1.08272	1.23092	0.615436	1.38847	1.05445	0.759437	-0.396998	0.142956	0.362441
AMPD2_S87	1.11871	0.882946	1.11299	1.14004	1.54107	0.867072	1.17079	1.16571	0.742705	0.995129	0.812744	0.973435	0.880562	1.13009	0.903358	1.07518	0.96628	0.825006	0.611611	1.22921	1.68779	1.32773	1.8482	1.04999	1.12154	1.06814	0.0951004	0.568593	0.738703
AMPD2_S109	1.40205	2.3294	1.77099	1.81145	1.41573	1.00233	0.812675	1.41114	0.860705	1.33454	0.299415	1.321	0.703284	1.03733	0.813208	0.697137	1.32607	0.491936	0.696603	1.51582	1.24898	1.06921	0.710661	1.31368	0.96927	0.737831	-0.438639	0.0928946	0.298311
CAP1_S34	1.53573	1.33392	1.61027	NA	1.52104	2.4873	0.837051	1.60467	1.92539	NA	NA	1.54179	2.19661	1.4753	1.31791	0.739163	2.20131	0.589455	1.09176	1.85976	NA	NA	NA	1.60692	1.44589	0.89979	-0.152339	0.537687	0.718986
CAP1_S307	1.01344	0.995837	0.913642	1.36995	1.03796	1.29203	0.961896	0.716132	1.05085	NA	NA	0.721585	1.31138	1.12847	0.922686	2.94385	1.34547	1.22744	1.231	0.767391	NA	NA	NA	1.03908	1.28881	1.24033	0.31073	0.436281	0.644954
XPC_S846	0.560469	0.777264	0.988171	2.49462	0.821701	0.409864	NA	NA	NA	2.39719	1.4028	0.861826	0.47319	NA	NA	NA	NA	NA	NA	NA	1.8733	1.33476	NA	1.23151	1.13577	0.922258	-0.116758	0.823528	0.904514
XPC_S847	0.560469	0.777264	0.988171	2.49462	0.821701	0.409864	NA	NA	NA	2.39719	1.4028	0.861826	0.47319	NA	NA	NA	NA	NA	NA	NA	1.8733	1.33476	NA	1.23151	1.13577	0.922258	-0.116758	0.823528	0.904514
TAGLN_S166	0.294544	0.33193	0.549799	4.69438	0.751916	1.84942	0.847431	0.832245	0.450904	0.806873	0.920548	0.981017	1.1208	4.4459	0.710174	4.7261	0.732513	2.19457	2.28135	1.66582	1.06895	1.21826	6.41171	1.12091	2.29643	2.04872	1.03472	0.0156056	0.155787
TAGLN_S181	0.140649	0.213905	0.500188	5.83222	0.508281	1.41135	0.677718	0.617721	0.554606	0.881015	2.22345	0.215184	1.23193	5.45622	0.510495	8.95597	0.661375	2.11952	2.8719	1.08077	0.643118	1.22353	9.79309	1.23283	2.89692	2.34982	1.23255	0.103709	0.311432
AKAP17A_S537	0.859654	1.53909	1.17612	1.35551	0.887552	1.19866	1.01091	1.18313	1.04088	NA	NA	1.15274	1.49969	1.06595	2.16184	0.677312	0.815211	0.942535	0.849337	1.14195	NA	NA	NA	1.13905	1.14517	1.00537	0.00773034	0.436281	0.644954
SP3_S61	NA	NA	NA	NA	NA	NA	1.86749	1.24803	1.36018	2.37425	2.59813	NA	NA	NA	0.816501	0.546793	0.752187	0.457297	1.9452	NA	1.18654	1.02113	NA	1.88961	0.960806	0.508467	-0.975775	0.0228041	0.180004
NUCB1_S369	NA	NA	NA	NA	1.02784	1.32865	3.43445	1.08601	NA	1.45799	2.08768	NA	NA	1.62069	0.839386	0.925964	0.928422	1.70235	NA	NA	0.910803	1.4156	1.09819	1.7371	1.18018	0.679393	-0.557682	0.181152	0.40238
TOP2B_S1545	1.13657	1.77027	0.815624	1.32387	1.42953	1.22508	1.10733	1.29518	1.35722	0.771162	1.97076	1.2224	1.32887	1.08571	1.48011	0.647452	0.579852	1.42098	0.99716	1.13721	1.26185	1.41503	3.68542	1.29114	1.35517	1.04959	0.0698263	0.739898	0.859093
TOP2B_S1547	1.34608	2.65807	0.974263	2.16158	1.56033	1.10382	1.10733	1.29518	NA	0.834938	1.47096	1.25119	1.0813	1.14625	1.48011	0.647452	0.579852	1.42098	NA	NA	1.30209	1.67648	4.72917	1.45126	1.53149	1.05528	0.077631	0.795936	0.892589
AKAP12_S1482	1.01883	0.564269	0.589675	1.28919	1.28869	1.61232	NA	NA	0.59951	NA	NA	0.986251	0.542561	2.82277	NA	NA	NA	NA	0.881574	1.87206	NA	NA	NA	0.994641	1.42104	1.4287	0.514702	0.755051	0.86455
AKAP12_S493	0.85403	0.13574	0.59276	2.25687	1.47981	1.07064	NA	NA	0.536616	0.561873	0.401201	1.25901	0.738355	3.46194	NA	NA	NA	NA	1.08614	1.57893	1.15896	1.99592	5.22378	0.876616	2.06288	2.35323	1.23464	0.0206499	0.178452
AKAP12_S266	NA	NA	NA	NA	NA	NA	1.11463	0.651987	0.511293	0.572396	0.214033	NA	NA	NA	0.403401	2.27673	0.908784	1.5356	0.608993	1.49172	1.11245	2.11365	3.68631	0.612867	1.57085	2.56312	1.3579	0.0599401	0.244403
AKAP12_S591	1.14126	1.10112	0.805593	2.8201	1.08883	1.26335	1.13629	0.86085	0.741782	1.10343	0.636752	2.04114	0.722133	2.61506	0.494735	2.23495	1.22898	1.60418	1.14495	1.92672	1.17442	1.6021	2.89932	1.15449	1.64072	1.42117	0.507079	0.0438791	0.212307
AKAP12_S592	1.63011	0.724049	0.886784	3.76052	1.28249	1.41582	0.944216	0.655858	0.924128	0.936709	0.757989	2.41402	0.593937	3.09107	0.334902	2.42918	1.09413	1.61409	1.0486	1.41218	1.20842	1.81866	2.63764	1.26533	1.6414	1.29721	0.375411	0.189587	0.413709
AKAP12_S593	1.25675	0.908218	0.813841	2.98839	1.28249	1.41582	0.956158	0.677456	0.787432	1.0756	0.567054	2.0908	0.628508	3.09107	0.387307	2.32711	1.16576	1.45808	1.08156	1.72474	1.14163	1.59555	2.84863	1.1572	1.6284	1.40718	0.492811	0.103709	0.311432
AKAP12_S1226	0.835408	0.674763	0.583559	2.80935	1.00196	1.57512	1.15859	0.940788	0.645018	1.15689	0.677485	1.31199	0.686776	2.25108	0.478059	1.71881	1.18636	1.5601	1.12092	2.03551	1.19531	1.98421	2.99786	1.09627	1.54392	1.40834	0.493995	0.0512189	0.226957
MLLT1_S267	1.05766	1.80818	1.17168	0.935236	NA	NA	1.08482	1.45056	NA	1.18508	1.51896	1.36174	1.00387	NA	1.55965	0.772585	0.975805	0.980383	NA	NA	1.04755	1.18949	1.04829	1.27652	1.10437	0.865142	-0.20899	0.20459	0.433382
CAV1_S37	1.05789	NA	0.717839	2.09769	1.25433	1.35778	0.885303	0.105351	0.454643	0.395303	0.136697	1.17056	0.215512	2.67866	0.166023	4.47063	0.583381	3.1891	1.8114	1.51711	1.66878	1.91324	6.50915	0.846283	2.1578	2.54973	1.35035	0.0425704	0.212307
CAV1_S9	NA	NA	NA	NA	NA	NA	1.09693	0.89161	0.671043	0.644981	0.723382	NA	NA	NA	0.852955	1.59116	1.38796	1.56403	1.46244	3.906	1.36424	1.78653	2.74329	0.80559	1.85096	2.29764	1.20015	0.003996	0.123779
LMNB2_S424	0.96697	2.40765	1.29022	0.661021	0.642735	0.606003	0.660469	0.897284	1.59669	0.576552	2.90704	1.04377	1.0153	0.473475	3.15103	0.558255	0.918354	0.572984	0.755627	NA	0.594241	0.301822	0.731719	1.20115	0.919688	0.765673	-0.385199	0.242648	0.47656
EIF4G1_S1013	1.75669	1.35037	1.26718	0.674442	1.09974	0.772786	0.859945	1.26379	1.02089	0.882382	1.43829	1.03305	1.29566	0.686322	1.44982	1.19894	0.835611	1.39922	0.907871	1.3459	0.915856	0.942467	1.27293	1.12605	1.10697	0.98306	-0.0246481	0.877185	0.934446
EIF4G1_S1035	1.30178	0.918533	0.58949	NA	1.57218	1.22132	1.1524	1.14	1.12328	1.08085	1.42897	1.56381	2.17046	0.560883	0.940638	1.42599	1.07477	0.993199	0.636111	1.8103	0.939665	1.0335	2.17347	1.15288	1.2769	1.10757	0.147404	0.500807	0.695806
EIF4G1_S1400	1.22826	1.6067	1.29516	0.744046	1.07298	1.34141	0.848242	1.50111	1.14261	1.4182	1.71118	1.02236	1.35102	0.74355	2.12646	0.795579	0.975614	0.729075	0.813826	0.679097	1.01396	0.867382	0.980974	1.26454	1.00824	0.797322	-0.326765	0.0940107	0.298311
EIF4G1_S991	NA	NA	NA	NA	1.72105	0.755255	1.3181	0.984281	1.09372	0.74901	NA	NA	NA	0.727438	0.600769	1.40292	0.58059	1.61939	0.8022	0.863219	1.09772	0.815372	3.84398	1.10357	1.23536	1.11942	0.162754	0.712787	0.837889
PTPN12_S305	0.98705	1.55241	1.04157	1.82406	1.31714	0.808686	2.12913	1.10228	1.31541	1.79147	1.08686	1.02917	1.44502	1.80341	1.09944	1.70903	1.05961	1.3053	1.22802	1.93109	1.27766	1.63914	3.26657	1.35964	1.56612	1.15186	0.20397	0.525399	0.714098
SRSF11_S433	0.963355	1.70363	1.13197	1.27071	1.15296	1.58132	0.947949	1.45567	1.40121	1.53754	2.27099	1.47927	1.1354	0.833197	2.10706	0.699874	1.24341	0.452707	1.04167	0.664282	0.881839	0.899772	0.680166	1.40157	1.00989	0.720539	-0.472851	0.0339124	0.197671
SRSF11_S448	0.910332	1.65164	1.14864	1.3523	1.02704	1.47772	0.891667	1.1888	1.34819	1.44739	2.27782	1.11908	1.26968	0.963099	2.36539	0.511831	1.2615	0.500951	0.996856	1.03892	0.790531	0.954852	0.916786	1.33832	1.05746	0.790136	-0.339826	0.059498	0.244322
SRSF11_S455	NA	NA	NA	NA	0.925635	1.27516	1.12095	1.13656	1.33995	NA	NA	NA	NA	0.985455	2.30496	0.756332	1.42919	0.545285	0.985445	1.2199	NA	NA	NA	1.15965	1.17522	1.01343	0.019247	0.947618	0.980937
PRKCD_S645	1.8093	0.772263	1.2088	1.06668	0.725234	0.759329	0.543303	1.17453	0.897678	1.18392	0.206705	0.441781	1.26166	NA	1.25516	0.295768	1.0999	0.42989	0.473898	0.0999208	0.378215	0.165472	NA	0.940705	0.590166	0.627366	-0.672621	0.0793142	0.281272
PRKCD_S304	2.29747	0.147614	0.981843	0.351562	0.846628	0.277716	NA	NA	0.660325	0.711929	0.335497	0.590901	1.00008	0.113582	NA	NA	NA	NA	0.656588	0.521368	0.615412	0.467777	0.528784	0.734509	0.561812	0.76488	-0.386694	0.742986	0.86025
CALD1_S202	0.790319	0.228994	0.660589	2.31088	1.40699	1.98556	0.528333	0.273073	0.424204	0.454767	0.281145	1.98064	1.37828	4.9742	0.262936	8.63363	0.387275	3.51029	2.21891	1.19462	1.39126	2.70535	8.50604	0.849532	3.09529	3.64352	1.86533	0.0268002	0.190008
CALD1_S789	0.561553	0.83558	0.39339	2.11116	1.46229	2.65073	0.848087	0.820669	0.779505	1.03593	0.536059	1.48588	1.82436	3.27351	0.452419	9.6914	0.587147	1.04316	1.45772	2.51249	0.590528	2.58919	7.6664	1.09409	2.76452	2.52678	1.3373	0.0908424	0.297723
CALD1_S759	NA	NA	NA	NA	1.02699	1.94586	0.940141	0.6402	0.774066	NA	NA	NA	NA	1.98055	0.523135	2.65261	0.675468	1.92521	1.04283	2.61699	NA	NA	NA	1.06545	1.63097	1.53078	0.614266	0.194899	0.420547
CALD1_S196	1.39258	2.44468	0.754306	0.515567	1.38759	1.74677	2.54852	1.88268	0.943159	2.03116	1.43044	4.39041	1.28365	1.94043	0.753102	0.704002	1.41469	0.543995	1.06943	4.91474	0.952121	1.8972	1.58436	1.5525	1.78734	1.15127	0.203227	0.785949	0.887065
GFPT1_S243	1.44208	0.72154	2.83578	0.249283	1.01515	0.742775	0.53016	0.889256	1.39622	0.76234	0.61511	0.566777	0.926299	0.208553	1.19129	0.728129	0.719851	0.57887	0.57433	0.572844	0.856992	NA	0.0790445	1.01815	0.636634	0.625283	-0.677419	0.116408	0.324116
CDK18_S132	0.902624	NA	0.893663	0.513226	0.616643	0.228404	0.893057	1.45286	0.400902	NA	NA	NA	0.716306	0.265473	1.933	1.17485	1.18877	0.971138	0.440747	0.400962	NA	NA	NA	0.737672	0.886406	1.20163	0.264987	0.541946	0.719694
CKAP4_S26	1.05117	0.935369	0.818261	0.848857	NA	NA	NA	NA	1.10951	1.31843	1.42492	1.01478	0.811617	NA	NA	NA	NA	NA	0.920995	1.19654	0.740023	1.04498	1.38297	1.07236	1.01599	0.947429	-0.0779106	0.649663	0.798026
TJP1_S166	0.889205	0.969022	1.17478	1.26168	1.09897	1.18703	NA	NA	0.96035	NA	NA	0.937338	0.812706	0.498475	NA	NA	NA	NA	1.02505	1.85398	NA	NA	NA	1.07729	1.02551	0.951934	-0.0710671	0.833001	0.906026
TJP1_S168	0.889205	0.969022	1.17478	1.26168	1.09897	1.18703	NA	NA	0.96035	NA	NA	0.937338	0.812706	0.498475	NA	NA	NA	NA	1.02505	1.85398	NA	NA	NA	1.07729	1.02551	0.951934	-0.0710671	0.833001	0.906026
TJP1_S125	1.31488	1.6524	1.1825	0.41118	0.717741	0.818641	NA	NA	0.439939	NA	NA	1.17192	0.450446	0.789423	NA	NA	NA	NA	1.29446	0.952402	NA	NA	NA	0.933898	0.931731	0.99768	-0.0033514	0.992678	1
TJP1_S131	1.31488	1.6524	1.1825	0.41118	0.644761	0.956596	NA	NA	0.439939	NA	NA	1.17192	0.450446	0.791464	NA	NA	NA	NA	1.29446	0.952402	NA	NA	NA	0.94318	0.932139	0.988294	-0.0169881	0.962893	0.987695
TJP1_S1278	1.20872	0.775022	0.969563	0.986729	0.478199	0.886692	1.64432	0.55776	0.827186	0.886559	0.508369	1.46565	1.40507	1.64805	0.579426	2.52123	1.34512	1.70192	1.1193	1.60059	0.883658	1.43581	2.98626	0.884465	1.55767	1.76115	0.816516	0.00448939	0.123779
TJP1_S617	1.2412	1.12156	1.65803	0.447687	0.791303	0.454405	NA	NA	0.639694	NA	NA	0.975148	0.659877	1.15348	NA	NA	NA	NA	1.44851	2.01198	NA	NA	NA	0.907698	1.2498	1.37689	0.461414	0.265736	0.503198
TJP1_S622	NA	NA	NA	NA	0.774172	0.662847	1.01529	0.489234	NA	0.986286	1.26531	NA	NA	1.50599	0.476902	2.25861	0.723355	1.70626	NA	NA	0.805268	1.39209	3.97635	0.865523	1.6056	1.85507	0.891471	0.181152	0.40238
KLC1_S578	0.425759	0.869861	0.902498	0.780339	0.450867	1.25137	1.20447	1.45362	1.10505	NA	NA	0.362076	0.418364	5.22474	1.50434	1.71742	1.02099	1.48345	1.12124	1.29106	NA	NA	NA	0.938203	1.57152	1.67503	0.744188	0.222419	0.45775
KLC1_S547	0.957395	1.94197	1.41817	1.41765	0.711256	1.82219	0.896553	1.39645	1.20809	NA	NA	1.20718	1.22116	1.03981	1.54835	1.37082	0.88749	0.917983	1.07744	1.08797	NA	NA	NA	1.30775	1.15091	0.880072	-0.184306	0.329829	0.56058
SRSF1_S234	1.1665	1.76778	1.32492	1.41419	1.04221	1.59958	1.06189	1.25412	1.24894	1.21833	1.9744	1.36511	0.91543	0.987976	2.28779	0.612723	1.25564	0.6983	0.987088	1.16986	1.07632	1.15405	1.54038	1.37026	1.17089	0.854502	-0.226845	0.212403	0.445048
SRSF1_S238	1.16593	1.7302	1.27066	1.63134	0.992798	1.59252	1.06189	1.25412	1.17338	1.21833	1.9744	1.3404	0.876297	1.13821	2.28779	0.612723	1.25564	0.6983	1.02122	1.28493	1.07632	1.15405	1.54038	1.3696	1.19052	0.86925	-0.202156	0.267633	0.503198
SRSF1_S199	1.02866	1.84613	1.08201	1.64826	0.969332	1.43022	1.12626	1.2923	1.2369	1.47126	1.56512	1.24937	0.822032	0.675021	2.02748	0.469514	1.28998	0.580949	0.943203	1.06279	0.933216	1.11161	0.744295	1.33604	0.992456	0.742834	-0.428889	0.0296665	0.195053
SRSF1_S201	0.930328	1.89268	1.01062	1.5785	0.604825	1.75828	0.977333	1.30242	1.42205	1.6337	1.9302	1.29366	0.838836	0.271426	2.23056	0.368364	1.11269	0.737107	1.12637	1.21178	0.995336	1.13232	0.746558	1.36736	1.00542	0.7353	-0.443595	0.0793456	0.281272
ARHGAP1_S50	0.926585	1.72677	1.60214	0.632773	0.470857	0.855462	0.946968	1.00565	1.16024	1.86264	0.730126	1.52303	0.830396	1.3716	0.942008	0.700061	1.98964	NA	1.37776	2.25068	0.769454	0.628276	0.238894	1.08366	1.14744	1.05886	0.0825065	0.785209	0.887065
ARHGAP1_S51	0.995839	0.811933	0.779736	0.0742602	1.65552	1.40488	2.00457	0.772435	1.30171	1.47165	0.828351	1.98846	1.69529	1.25818	0.520523	1.16832	1.06401	1.24333	0.767637	2.79514	0.748052	1.24713	1.17552	1.10008	1.30597	1.18716	0.247509	0.39909	0.612191
AHNAK_S5110	2.50003	0.345935	1.54491	0.676526	1.42549	0.668001	2.11939	0.3158	0.583198	0.382084	0.476209	0.70762	0.85812	0.777762	0.113898	0.331356	0.687247	0.943049	0.154638	0.20097	0.950991	1.19613	1.48446	1.00342	0.700521	0.698136	-0.51842	0.65055	0.798026
AHNAK_S5749	1.36016	0.754856	2.08694	2.0841	0.795523	0.982389	1.323	0.618962	0.764263	0.755484	0.72595	1.10924	1.16762	2.14897	0.155681	0.938335	1.68319	1.25891	1.90444	1.98935	1.37827	1.24578	2.24002	1.11378	1.43498	1.28838	0.365563	0.187641	0.41362
AHNAK_S5752	1.54635	0.518124	1.46723	1.6906	1.2082	0.856759	1.34288	0.443584	0.634545	0.69453	0.539028	0.795106	0.664596	2.10335	0.117005	1.41281	1.18824	1.79979	1.42578	1.32299	1.39951	1.21382	2.49705	0.994712	1.32834	1.3354	0.41727	0.163502	0.382435
AHNAK_S5763	2.99085	0.381225	1.70056	1.55057	2.02209	0.357908	1.74586	0.394433	0.583275	0.340584	0.216226	0.74971	1.15093	0.967222	0.369876	2.7445	0.509489	1.92932	0.449213	0.231566	1.17922	1.43501	2.63842	1.11669	1.19621	1.07121	0.0992389	0.694703	0.824247
AHNAK_S176	1.87067	0.235473	0.732869	1.43305	1.78063	0.92835	1.86585	0.384246	0.740793	0.57087	0.644479	0.908952	0.421649	1.55917	0.151326	2.4069	0.318612	1.88307	0.505768	0.446956	0.894314	2.01054	3.04536	1.01703	1.21272	1.19242	0.253889	0.785949	0.887065
AHNAK_S177	1.6034	0.250065	0.748553	1.32863	1.73843	0.906828	2.05045	0.21263	0.631963	0.524705	0.493113	0.942756	0.630363	1.70653	NA	2.31889	0.428381	2.02166	0.545913	0.283179	1.03873	2.09951	3.17474	0.953524	1.38097	1.44828	0.534339	0.270317	0.506189
AHNAK_S93	NA	NA	NA	NA	1.04458	0.814853	1.35203	0.525996	0.577951	0.969061	0.953426	NA	NA	1.65569	0.478352	1.06846	1.20321	1.18859	0.767401	0.973556	0.760758	1.16228	1.42686	0.891129	1.06852	1.19906	0.261903	0.263533	0.500388
AHNAK_S5731	2.17898	0.4261	1.42043	1.461	1.24903	0.754559	1.25271	0.294237	0.601802	0.515032	0.1325	0.840119	0.487242	2.00992	0.110427	2.29435	0.877799	2.57408	0.887181	0.952823	1.56808	1.27668	3.11671	0.935125	1.41628	1.51454	0.59888	0.152039	0.367816
AHNAK_S5735	1.74575	0.558776	1.14413	1.39557	NA	NA	1.03973	0.445248	NA	0.129692	NA	0.836902	0.450492	NA	0.518867	1.72556	0.837056	1.97424	NA	NA	1.89304	1.12906	3.29627	0.922699	1.40683	1.52469	0.608517	0.215817	0.449489
AHNAK_S5739	1.37381	0.423083	1.52532	1.1831	0.536364	0.819482	1.5357	0.788161	0.929943	1.19949	0.715346	1.89492	0.730572	3.63636	0.520471	1.65183	1.52423	1.94826	1.59202	2.78556	1.61829	1.42699	2.13653	1.00271	1.78884	1.784	0.835119	0.00562246	0.124363
AHNAK_S5841	1.88142	0.334974	1.70939	1.63041	1.33074	0.911405	1.52927	0.255071	0.614067	0.471557	0.0452792	1.00277	0.491823	1.54166	0.0882218	2.17927	0.373011	2.5099	1.15835	0.805776	1.63429	1.23544	3.4484	0.973961	1.37241	1.4091	0.494775	0.260162	0.496517
AHNAK_S5851	1.18275	0.424685	1.10337	0.909346	0.604797	1.09197	1.24512	0.709878	0.7899	NA	NA	1.35243	1.00587	1.96987	0.368607	1.33341	1.99291	1.23641	1.55616	1.43609	NA	NA	NA	0.895758	1.36131	1.51973	0.603811	0.0290154	0.195053
AHNAK_S5593	1.20999	0.800459	1.59346	1.00484	0.608298	0.681399	NA	NA	0.882968	NA	NA	1.2247	0.654204	2.59196	NA	NA	NA	NA	1.78372	2.18881	NA	NA	NA	0.968773	1.68868	1.74311	0.801664	0.105483	0.314278
AHNAK_S5780	2.45795	0.903714	1.4163	1.41728	1.24551	0.962642	NA	NA	0.976622	0.991253	0.856993	1.61389	1.26888	1.08537	NA	NA	NA	NA	0.63958	0.865317	1.20266	0.800649	1.67588	1.24759	1.14403	0.916994	-0.125016	0.814809	0.90021
AHNAK_S5782	1.56805	0.952264	2.10495	1.66901	0.982992	0.802977	1.09073	0.871847	0.976622	1.08958	0.79706	1.11201	0.7036	1.65964	0.850103	2.97067	0.923384	0.840395	0.63958	0.865317	1.01739	0.594143	1.2867	1.17328	1.12191	0.956218	-0.0645883	0.379339	0.596198
AHNAK_S5784	1.11263	1.29554	2.1814	1.80812	0.923903	0.574153	1.00741	0.983206	0.815778	1.23819	1.09604	0.933627	0.58324	1.44359	0.731361	3.0098	0.891147	1.13131	1.27004	0.666042	0.936456	0.720034	1.4698	1.18512	1.14887	0.96941	-0.0448216	0.565784	0.737007
AHNAK_S5448	0.510873	NA	0.4125	0.544095	0.845248	0.382656	1.43095	0.278004	0.533281	0.546908	0.239741	0.202651	0.319474	1.41328	0.434918	1.24275	1.53625	0.966079	0.744243	1.0282	1.0547	1.26173	1.9691	0.572426	1.01445	1.77219	0.825535	0.0284365	0.195053
AHNAK_S508	1.76227	NA	0.680464	1.03371	NA	NA	1.96571	0.472561	0.741543	NA	NA	0.795705	0.376329	NA	0.510496	2.15396	0.823579	1.29927	0.622396	0.493738	NA	NA	NA	1.10938	0.884434	0.797236	-0.326922	0.572761	0.741898
AHNAK_S511	2.25685	NA	0.285401	0.36798	1.33945	0.709818	NA	NA	NA	0.441356	0.160106	0.711179	0.464225	1.24094	NA	NA	NA	NA	NA	NA	0.692182	1.26008	1.90115	0.794423	1.04496	1.31537	0.395468	0.498078	0.694352
AHNAK_S570	1.02642	NA	0.671668	1.95375	0.977503	0.496329	1.47614	0.533217	0.446966	0.680418	0.369431	0.153868	0.272363	1.53866	0.443223	1.53268	1.44571	1.38545	0.60344	0.253707	1.16498	1.64165	2.6402	0.863183	1.08966	1.26237	0.33614	0.412464	0.61931
AHNAK_S559	NA	NA	NA	NA	NA	NA	1.9863	0.143713	0.590265	0.39445	0.0433239	NA	NA	NA	0.0975432	1.48609	0.797058	1.70182	0.567169	0.876447	0.870748	1.71725	2.15141	0.63161	1.14062	1.80589	0.852707	0.258462	0.496517
AHNAK_S135	1.90807	0.320178	0.64828	1.23932	1.58545	0.757522	2.01648	0.592273	0.540091	0.440058	NA	0.789154	0.989107	0.648217	0.176301	0.555784	0.530534	1.12238	0.0697564	0.0666187	0.510738	1.37499	3.24023	1.00477	0.839485	0.835498	-0.259293	0.380972	0.596198
AHNAK_S210	1.10057	0.477469	0.975981	0.8507	1.23951	0.829186	1.41305	0.648214	0.623212	1.1232	0.851546	1.07183	0.85767	1.72204	0.440945	0.400485	1.54682	0.513482	0.770541	1.43876	0.932966	1.40307	1.35142	0.921149	1.0375	1.12631	0.171608	0.466318	0.675412
AHNAK_S212	1.14495	0.52649	1.0073	0.816393	1.25292	0.628891	NA	NA	0.613212	1.02598	0.871884	1.29796	0.983922	1.78006	NA	NA	NA	NA	0.624754	1.2106	0.943584	1.4855	1.21646	0.876447	1.19285	1.36101	0.44468	0.056243	0.242417
AHNAK_S216	1.38007	0.349308	1.3719	1.08405	1.27258	0.70866	1.3168	0.34607	0.641218	0.580094	0.316615	0.83555	0.695701	1.79465	0.22732	1.92568	0.955398	1.84141	1.02333	1.01363	1.2886	1.3785	2.40907	0.851578	1.2824	1.50591	0.590638	0.0662658	0.261006
AHNAK_S5400	0.645925	0.345536	1.02267	NA	0.444435	0.48688	NA	NA	0.533303	0.289956	1.51016	0.580519	0.514962	2.12691	NA	NA	NA	NA	1.35782	0.943233	0.969175	1.23086	5.07007	0.659858	1.59919	2.42354	1.27712	0.0498834	0.226957
FCHO2_S370	1.20656	0.656139	1.41027	1.3566	1.14369	0.6188	NA	NA	1.00306	1.23045	0.658413	0.743568	0.802408	0.722548	NA	NA	NA	NA	0.982703	1.07308	0.840738	0.845192	0.196498	1.03155	0.775842	0.75211	-0.410985	0.0867373	0.295417
NEXN_S16	0.597441	1.08538	0.700088	2.28752	1.08247	1.44445	1.2218	0.670189	0.613029	1.30151	0.529073	1.17315	1.48299	4.13453	0.82178	3.14021	1.13065	1.69759	2.75974	2.04217	1.4705	1.50242	8.75416	1.04845	2.50916	2.39321	1.25895	0.00279866	0.118567
NEXN_S376	0.907284	0.449676	0.511904	1.34457	NA	NA	1.11198	0.488705	NA	0.971688	2.19161	1.60729	1.30361	NA	0.580048	2.37207	1.60211	0.990881	NA	NA	0.891574	1.20816	4.18692	0.997177	1.63807	1.64271	0.716079	0.113945	0.319745
NEXN_S301	0.574447	1.24453	0.863505	1.95806	0.948059	1.30928	1.96423	0.559322	0.832947	1.46772	0.467369	1.30039	1.21591	4.07547	0.529723	2.43454	1.3954	1.98338	2.42748	2.02824	1.77844	1.59284	5.10721	1.10813	2.15575	1.94539	0.96006	0.0128868	0.14349
AKAP13_S2478	1.25864	1.34729	1.12849	1.57532	0.874035	1.0822	NA	NA	1.19784	1.1449	1.03685	1.14334	1.17488	1.01516	NA	NA	NA	NA	0.877921	1.26062	1.0093	1.36872	NA	1.18284	1.12142	0.948074	-0.0769277	0.513686	0.708716
AKAP13_S2480	1.22872	1.01758	1.18976	1.46149	NA	NA	1.66209	1.27697	1.14427	NA	NA	1.15078	1.06857	NA	1.17284	0.565334	1.39938	0.777919	0.930143	1.32269	NA	NA	NA	1.28298	1.04846	0.817205	-0.29123	0.0897675	0.297723
STX4_S14	NA	NA	NA	NA	1.34411	1.28603	1.022	0.581001	0.855911	1.07845	0.49447	NA	NA	1.31608	1.44714	1.40755	1.25941	1.10742	0.819098	0.769118	0.795873	0.928211	0.980924	0.951711	1.08308	1.13804	0.186547	0.395301	0.609803
STX4_S15	NA	NA	NA	NA	1.34411	1.28603	1.022	0.581001	0.855911	1.07845	0.49447	NA	NA	1.31608	1.44714	1.40755	1.25941	1.10742	0.819098	0.769118	0.795873	0.928211	0.980924	0.951711	1.08308	1.13804	0.186547	0.395301	0.609803
TP53BP1_S380	0.758985	3.92543	0.828903	1.18464	1.44185	1.0361	NA	NA	0.956451	1.02459	1.66861	1.25111	1.19968	1.13049	NA	NA	NA	NA	1.6428	1.58262	1.39243	1.24729	1.56535	1.42506	1.37647	0.965903	-0.0500502	0.199589	0.426953
ILF3_S482	2.04275	1.34147	0.987787	0.920672	1.65601	1.97395	0.811129	2.43358	1.37372	1.10211	1.88816	0.95718	0.46015	0.64418	1.59155	0.601081	0.863862	0.814979	1.12375	0.963229	1.12301	1.00338	0.706717	1.50285	0.904423	0.601805	-0.732633	0.00489545	0.124363
BNIP2_S114	NA	NA	NA	NA	1.08937	0.733353	1.03311	1.14173	1.30053	NA	NA	NA	NA	1.21	0.963977	2.46264	0.922633	1.11225	1.68908	1.63969	NA	NA	NA	1.05962	1.42861	1.34823	0.431068	0.343434	0.574153
CSTF3_S691	0.987195	1.84422	1.15395	1.07378	1.19243	2.4058	0.878333	1.64092	1.43217	1.42739	1.88862	1.32823	1.11197	1.12299	2.04741	0.718133	1.17745	0.68936	0.962733	0.821265	1.6769	1.32903	1.15098	1.44771	1.17804	0.813724	-0.297388	0.148452	0.365516
FLII_S381	1.27393	0.300298	1.07866	1.43373	1.60467	0.827733	1.20511	0.756302	0.797274	0.976517	0.775368	0.92204	1.03191	1.1231	0.628519	2.66672	0.66235	1.68555	1.2297	1.00279	1.23936	1.12828	2.96328	1.00269	1.35697	1.35333	0.436509	0.346999	0.575729
PRKAA1_S508	1.24668	0.745502	0.8845	0.0565139	1.28292	1.09491	1.04645	0.688354	0.759779	0.905053	0.634446	1.02866	1.92945	0.933797	0.697072	0.9053	1.00916	0.966725	0.866923	1.40476	0.914997	0.916549	0.368417	0.849555	0.995151	1.17138	0.228209	0.342613	0.574153
PRKAA1_S496	1.27131	0.782816	1.15813	1.29341	0.856099	0.591367	0.894201	0.66229	0.92144	1.03466	1.06262	1.38069	1.05739	0.671817	0.840654	1.6233	0.895839	1.17872	1.16838	0.8084	1.17617	0.622672	1.22474	0.957123	1.05406	1.10128	0.139187	0.390167	0.606493
PRKAA1_S498	1.17509	0.992636	1.00884	1.06762	0.958107	0.827491	1.08277	0.746849	0.753876	NA	NA	1.42212	0.999511	1.23688	0.914896	1.93684	1.17344	1.30431	0.99442	0.864545	NA	NA	NA	0.957032	1.20522	1.25933	0.332654	0.093912	0.298311
PAK1_S137	1.30656	1.0996	1.0241	1.52798	0.761118	0.784702	0.613186	0.680609	NA	NA	NA	1.015	0.737412	0.697402	1.06693	0.85697	1.17742	0.806672	NA	NA	NA	NA	NA	0.974732	0.908259	0.931804	-0.101902	0.627471	0.782778
PAK2_S141	1.18108	1.1544	0.988277	1.34665	1.14305	0.779254	1.31058	0.757667	0.8046	NA	NA	1.01412	1.07453	0.96318	1.07926	1.31426	1.17398	0.774491	0.71903	0.863999	NA	NA	NA	1.05173	0.997426	0.948367	-0.0764833	0.591237	0.759599
CBX3_S93	0.967236	2.36861	1.22989	1.93966	1.06339	2.25953	0.884904	1.89861	1.87401	1.16255	3.0702	1.88147	0.777968	1.03797	2.20526	0.388173	0.981694	0.375756	1.35275	1.31333	0.968864	1.35602	1.19041	1.70169	1.15247	0.677252	-0.562234	0.0493015	0.226957
CBX3_S95	1.08298	2.29802	1.39882	1.8301	1.20199	1.85778	0.978157	2.75951	1.52716	1.23692	1.31941	1.99749	0.873976	0.959317	1.56403	0.712762	0.989827	0.681952	1.33932	0.386071	1.44725	0.921335	0.923741	1.59008	1.06642	0.670674	-0.576317	0.0215654	0.17846
CBX3_S97	1.14958	2.38483	1.5159	1.85345	1.40847	0.955597	0.912632	2.28114	1.70711	1.67264	2.00778	2.08475	0.931677	0.748679	2.20062	0.561903	1.1377	0.529894	1.18471	0.941977	1.15959	1.10119	0.763143	1.62265	1.11215	0.685394	-0.544995	0.0265412	0.190008
CBX3_S99	1.28004	1.9892	1.63173	1.67801	1.06121	1.72279	1.32058	2.70009	1.71676	2.12886	1.89476	2.21928	1.06305	1.39969	0.904295	0.902943	1.24073	1.08593	1.00902	0.923748	0.859871	0.952413	0.0874761	1.73855	1.05404	0.606274	-0.721957	0.00202905	0.112311
CBX3_S176	2.68888	4.92727	2.25011	1.49316	NA	NA	0.778513	2.2541	NA	NA	NA	4.76632	1.05329	NA	2.18281	0.443317	0.399821	0.525556	NA	NA	NA	NA	NA	2.39867	1.56185	0.651132	-0.618978	0.132035	0.346747
SRSF9_S204	1.12111	1.69007	1.10286	1.56201	0.960774	1.46291	1.33527	1.97358	1.19912	1.58096	1.76444	0.99681	1.0948	0.717493	1.76728	1.04222	1.25013	0.746662	0.814134	1.46334	0.828021	0.981343	0.700601	1.4321	1.03357	0.721717	-0.470496	0.00718103	0.13417
SRSF9_S211	0.772652	1.25613	1.34483	0.653704	0.861253	1.40316	1.25293	2.47544	1.62428	1.46013	3.35459	1.1688	1.59167	0.724241	1.95737	0.993731	1.26812	1.02201	1.0852	0.40171	1.09497	0.995705	0.780672	1.49628	1.09035	0.728706	-0.456591	0.169317	0.384178
SRSF9_S216	1.6326	1.28971	1.62463	1.32409	NA	NA	1.00917	1.81824	NA	NA	NA	1.38749	1.63414	NA	1.45805	1.07269	0.969794	0.879753	NA	NA	NA	NA	NA	1.44974	1.23365	0.850948	-0.232858	0.238302	0.473064
SRSF9_S189	0.746101	1.7771	1.19911	1.39402	0.851215	1.52565	0.911379	1.21473	NA	1.853	3.44934	1.32152	1.08306	0.784539	1.94198	0.581085	1.07266	0.667683	NA	NA	0.754815	1.07288	NA	1.49216	1.03114	0.691033	-0.533173	0.112754	0.319745
SRSF6_S314	1.04317	2.17892	1.27874	1.30422	1.08617	1.80302	0.854334	1.66679	1.31365	1.15895	1.80176	1.46794	1.03184	0.886865	2.00258	0.651176	1.04785	0.732385	1.28554	1.16768	1.24699	1.40849	2.04954	1.40816	1.24824	0.886436	-0.173912	0.372775	0.595818
SRSF6_S316	1.04221	2.18284	1.2795	1.30946	1.07495	1.83768	0.846006	1.68888	1.31365	1.15895	1.80176	1.4705	1.02704	0.900565	2.03324	0.649678	1.0504	0.722913	1.28554	1.16768	1.24699	1.40849	2.04954	1.41235	1.25105	0.885789	-0.174965	0.375877	0.596198
G3BP1_S232	0.848582	2.00195	1.40754	0.858073	1.08735	1.41591	1.06882	1.57206	1.44109	1.36077	2.24388	1.41283	1.09099	0.936388	1.88282	0.5388	1.17	0.497579	0.941185	0.515169	1.04296	0.661819	0.826872	1.39146	0.959785	0.689769	-0.535814	0.0236618	0.183485
G3BP1_S149	NA	1.001	0.812629	0.631098	1.0938	1.40045	1.07729	2.06412	1.27822	1.61532	1.60896	0.656737	0.823697	0.404045	2.41452	0.621912	1.17551	0.472299	0.614824	0.375117	1.11508	1.00656	0.329595	1.25829	0.834158	0.662931	-0.59307	0.0612885	0.248154
PTK7_S784	1.43648	1.84758	0.927905	0.39219	1.97687	1.76048	2.1923	2.89745	0.863074	1.46872	1.24616	1.44784	2.46524	2.05548	0.497368	0.512482	0.312621	0.963897	0.708001	3.05873	1.63067	1.1624	1.44952	1.54629	1.35535	0.876519	-0.190143	0.559581	0.735474
SNTB2_S95	1.13567	0.352883	0.598459	1.32115	1.56839	1.03069	1.30887	0.703569	0.868653	0.813128	0.833726	1.15061	1.12129	2.03429	0.642398	2.46787	0.790843	2.1312	1.2831	1.38755	1.26985	1.38491	3.03521	0.957744	1.55826	1.62701	0.702225	0.037418	0.208317
SNTB2_S110	0.944447	0.544809	0.655854	1.28483	1.07424	0.994314	1.02608	0.81032	0.881439	1.10634	0.943288	0.892059	0.690845	1.42691	0.840367	1.3693	0.856792	1.59414	1.21784	1.48125	1.32972	1.17701	2.38684	0.933269	1.27192	1.36287	0.446646	0.0512189	0.226957
PPIG_S687	0.97418	1.60931	1.20009	1.19503	0.999478	1.37069	0.847319	1.48867	1.3747	1.53627	1.82004	1.20189	1.20167	0.854308	2.67712	0.895884	1.24876	0.431637	0.984786	0.389816	1.06809	0.933791	0.586912	1.31052	1.03955	0.793236	-0.334179	0.178593	0.399762
PPIG_S397	0.835089	1.1605	0.921386	1.6026	NA	NA	1.28648	1.23413	1.22031	0.964866	0.944844	1.02402	0.932201	NA	1.99933	0.977915	1.33435	0.978943	1.13272	1.33039	1.17239	1.49121	2.58846	1.13002	1.36018	1.20367	0.267442	0.260979	0.496517
PPIG_S356	0.496267	1.36655	1.24722	0.635549	0.997548	1.04846	1.11695	0.981656	NA	NA	NA	0.432528	1.27565	1.31501	1.41966	2.01642	1.15892	1.66556	NA	NA	NA	NA	NA	0.986275	1.32625	1.34471	0.427291	0.140356	0.359054
PPIG_S717	0.944352	1.75287	1.45207	1.16701	0.773438	1.08071	0.998847	1.52254	1.42679	1.36443	1.87512	1.16201	1.18288	0.81976	2.27914	0.694722	1.34282	0.431629	1.00803	0.982239	1.07049	1.08917	0.818962	1.30529	1.07349	0.822412	-0.282066	0.179461	0.40016
PPIG_S413	0.944866	1.5698	1.21583	1.21444	1.06862	1.18476	1.19942	1.52245	1.53679	1.44153	2.10975	0.959181	1.1278	0.841612	2.49436	0.703158	1.45932	0.67275	1.11922	0.723571	1.21135	1.4888	1.0051	1.36439	1.15052	0.84325	-0.245968	0.059498	0.244322
PPIG_S415	0.858908	1.54963	1.07679	1.23192	1.05038	1.16595	1.1448	1.51094	1.48929	1.45858	2.1931	1.18254	1.16906	0.88144	2.44452	0.664865	1.37944	0.6857	1.14209	0.892382	1.19002	1.52375	1.09662	1.33912	1.1877	0.886929	-0.173109	0.316386	0.547554
TCOF1_S906	0.742818	3.08193	1.39643	0.97889	NA	NA	0.680927	2.04846	1.54689	NA	NA	2.10562	1.10597	NA	3.39741	0.714241	0.727489	0.577084	1.51706	0.94027	NA	NA	NA	1.49662	1.38564	0.925847	-0.111155	0.694328	0.824247
TCOF1_S381	0.833239	3.1455	1.40649	0.818058	0.860102	2.5991	0.722127	2.33708	1.70478	1.39867	1.90126	2.04674	0.879227	1.19039	3.19828	0.697061	0.67705	0.711275	1.42062	1.22103	1.11938	1.27086	4.44588	1.61149	1.57315	0.976207	-0.0347414	0.565784	0.737007
TCOF1_S233	1.00167	2.76576	1.33337	0.425702	NA	NA	0.927222	1.44503	0.931606	1.57357	1.51878	1.60005	0.439261	NA	2.32943	0.684262	0.775592	1.01734	1.5038	0.508403	0.761552	0.635619	1.23303	1.32474	1.0444	0.788375	-0.343047	0.328851	0.559723
TCOF1_S1433	0.713398	2.21204	1.09966	1.47037	1.07976	1.50764	0.957535	2.3066	1.78345	1.10191	3.63805	1.27629	1.00835	0.929559	2.82575	0.844705	0.779162	0.747173	1.31566	0.588625	1.24065	0.989626	1.35155	1.62458	1.15809	0.712855	-0.48832	0.0908424	0.297723
TCOF1_S1312	0.820808	1.43698	0.862786	1.24889	1.12232	0.911633	1.18029	1.3119	1.14138	1.23487	2.58511	1.33635	0.894217	0.774077	1.70089	0.862881	0.868928	1.0093	1.02452	0.461027	1.07786	0.816089	1.0357	1.25972	0.988487	0.784685	-0.349815	0.0792306	0.281272
TCOF1_S1190	0.93398	1.07357	0.972404	1.15364	1.0425	0.933116	NA	NA	0.885398	NA	NA	1.05199	0.649025	0.856626	NA	NA	NA	NA	1.35758	0.805428	NA	NA	NA	0.999228	0.94413	0.94486	-0.0818282	0.683373	0.821466
TCOF1_S1340	NA	NA	NA	NA	3.00754	3.3539	1.08163	1.65662	1.07178	1.50762	2.23994	NA	NA	1.2936	1.12098	1.47479	1.00268	1.3049	1.42597	1.57459	1.09454	1.48839	2.55602	1.98843	1.43365	0.720993	-0.471943	0.229535	0.467619
GOLGA4_S266	1.15361	0.582329	1.17956	0.490261	NA	NA	NA	NA	0.968948	0.850078	0.309059	0.513454	0.476151	NA	NA	NA	NA	NA	0.754768	0.286146	0.845724	0.914637	0.3992	0.79055	0.598583	0.757173	-0.401306	0.246011	0.480379
GOLGA4_S71	1.14292	0.521859	2.07574	NA	0.950823	0.0925525	1.00817	1.00499	0.799831	NA	NA	0.228074	1.20662	0.140311	0.439481	0.665821	0.876882	0.351412	0.496347	0.136417	NA	NA	NA	0.949611	0.504596	0.531371	-0.912208	0.0817716	0.28371
PDAP1_S60	1.37466	2.65341	1.38841	2.25814	1.4233	1.25424	1.04422	1.31208	0.767042	1.50202	1.22247	0.747102	1.13997	1.91179	1.07205	1.47934	0.869869	1.48371	1.03929	0.433683	1.04391	0.849149	1.70894	1.47273	1.14823	0.779666	-0.359072	0.125192	0.336103
PDAP1_S63	1.35334	2.54704	1.40453	2.28841	1.41575	1.18137	1.18896	1.29533	0.761251	1.46302	0.787227	0.713865	1.12138	1.90444	0.850287	1.73504	0.768639	1.56955	1.0389	0.434872	1.11791	0.850043	1.95978	1.42602	1.17206	0.821908	-0.282951	0.260928	0.496517
MYO9B_S1281	1.04726	1.05334	0.908973	1.36867	1.51438	1.27467	1.63109	1.10778	NA	NA	NA	1.2751	1.9286	1.2426	0.876605	1.14113	0.881824	1.22857	NA	NA	NA	NA	NA	1.23827	1.22492	0.989218	-0.01564	0.935111	0.971464
SQSTM1_S188	0.753042	0.786151	0.804576	1.38047	1.01148	2.29367	NA	NA	NA	0.629916	6.56463	1.07276	2.16936	1.94308	NA	NA	NA	NA	NA	NA	0.924645	1.54276	0.721632	1.77799	1.39571	0.784991	-0.349252	0.662005	0.806383
PRPF4B_S257	1.24992	2.2973	1.2902	1.18484	1.16507	1.47067	1.07252	1.7747	1.6308	1.15237	2.27338	1.58675	0.976789	0.902699	2.07272	0.628895	1.12244	0.643477	1.09488	1.08931	1.38501	1.17855	0.8616	1.50561	1.12859	0.74959	-0.415827	0.0456713	0.220364
PRPF4B_S354	1.01277	1.87782	1.01593	1.30652	1.0257	1.18792	1.06742	1.80429	1.65353	1.01217	1.63117	1.37417	1.11071	0.703822	1.96424	0.689515	1.14722	0.934836	0.842879	0.740001	1.2699	1.13124	0.935312	1.32684	1.07032	0.806669	-0.309951	0.0962072	0.301646
PRPF4B_S356	1.01277	1.87782	1.01593	1.30652	1.0257	1.18792	1.06742	1.80429	1.65353	1.01217	1.63117	1.37417	1.11071	0.703822	1.96424	0.689515	1.14722	0.934836	0.842879	0.740001	1.2699	1.13124	0.935312	1.32684	1.07032	0.806669	-0.309951	0.0962072	0.301646
HDAC1_S421	1.38523	2.11796	1.60942	1.26083	1.0326	1.3304	0.703063	1.16842	1.38318	1.28359	1.26843	1.14656	1.39819	0.727516	2.17715	0.683257	1.05717	0.641975	0.74025	0.865894	0.910012	0.674064	0.0476586	1.3221	0.922475	0.697733	-0.519253	0.0404413	0.212307
HDAC1_S423	1.38523	2.11796	1.60942	1.26083	1.04386	1.29298	0.748168	1.12835	1.38318	1.27289	1.1296	1.14656	1.39819	0.736117	2.02452	0.75682	1.10561	0.705437	0.74025	0.865894	0.919594	0.677735	0.0350745	1.30659	0.925983	0.708702	-0.496748	0.0401236	0.212307
HDAC1_S393	1.17961	2.2043	1.51803	1.00182	1.10876	1.72886	0.876557	0.942791	1.19817	NA	NA	1.02891	1.26757	0.83168	2.16932	0.340474	1.06672	0.591193	0.855603	0.374593	NA	NA	NA	1.30654	0.947342	0.725074	-0.463799	0.146626	0.365516
IQGAP2_S16	2.18318	0.129854	0.937096	0.57238	1.00218	0.174136	1.0989	0.62549	0.434817	0.607033	0.4057	0.287661	0.424787	0.254355	0.645912	0.992437	0.570793	1.28191	0.446641	0.0607538	1.10999	0.499943	0.411238	0.742796	0.582202	0.783798	-0.351447	0.607524	0.765242
STIM1_S257	0.951592	1.57172	0.88114	1.23813	0.768015	0.874929	0.7757	1.22163	0.827527	1.55422	1.56352	0.707523	0.909987	0.67147	1.5521	0.602456	1.17606	0.702498	1.2704	1.40528	1.036	0.97507	0.73237	1.11165	0.978435	0.880167	-0.184151	0.260448	0.496517
TRA2A_S236	0.971495	0.925058	1.18307	1.25254	2.12379	1.08689	NA	NA	0.871047	NA	NA	1.27537	0.943859	0.843211	NA	NA	NA	NA	0.936701	1.56982	NA	NA	NA	1.20198	1.11379	0.926627	-0.10994	0.876263	0.934446
SPTAN1_S1197	1.11569	1.09832	1.07195	1.29616	0.844314	1.06971	0.873663	0.936318	0.80443	0.956807	1.0597	0.981998	0.462876	0.503612	1.29473	0.880952	1.25293	0.846194	0.718857	0.730141	1.12632	1.19727	1.36545	1.01155	0.946777	0.935965	-0.0954728	0.519893	0.711626
SNTB1_S219	0.839757	0.446936	0.721781	0.598708	0.642006	0.715512	NA	NA	0.72127	0.705405	0.513056	0.66793	0.71784	0.94359	NA	NA	NA	NA	1.2555	1.13949	1.88644	1.34899	3.57899	0.656048	1.44235	2.19854	1.13654	0.00551213	0.124363
IL16_S221	0.724635	0.640547	0.703362	2.41264	1.26504	0.71918	NA	NA	NA	1.45355	1.13829	0.804655	0.829553	0.819582	NA	NA	NA	NA	NA	NA	1.01218	1.26376	1.29058	1.13216	1.00339	0.886261	-0.174197	0.754579	0.86455
IL16_S273	0.93728	0.218053	0.483536	3.80111	1.31947	0.497063	NA	NA	0.947664	1.15174	0.238	0.706209	0.409298	1.00306	NA	NA	NA	NA	0.604442	NA	0.773437	1.42513	NA	1.06599	0.820263	0.769484	-0.378037	0.954645	0.98398
HNRNPD_S82	0.753663	1.28772	0.804786	1.51514	0.992139	1.43393	1.14506	3.38898	0.985178	1.78387	1.45626	0.884138	1.23784	1.32036	1.19083	0.703222	0.991205	0.579177	0.778277	1.74946	1.22221	1.29993	0.421446	1.41334	1.03151	0.729838	-0.454352	0.150667	0.365516
HNRNPD_S83	0.648847	1.28319	0.72421	1.49545	1.1103	1.87023	1.34769	1.93317	1.21405	1.70859	1.33455	0.785695	1.40153	1.37537	1.43666	0.887622	0.985963	0.976604	0.829374	0.934741	0.942127	1.23204	0.352774	1.33366	1.01171	0.758594	-0.3986	0.0504765	0.226957
DSG2_S700	0.827928	2.20149	2.07286	NA	0.67752	0.595766	0.618456	2.1496	1.57952	NA	NA	0.966648	2.09091	0.521177	1.3106	0.713602	1.42269	0.425698	1.12345	0.838059	NA	NA	NA	1.34039	1.04587	0.780271	-0.357953	0.541423	0.71955
BOP1_S14	NA	NA	NA	NA	NA	NA	0.634186	1.5918	1.77584	1.23295	2.91103	NA	NA	NA	3.47856	0.136688	0.81583	0.359554	1.32577	0.885763	1.58245	1.12501	0.34741	1.62916	1.11745	0.685904	-0.543922	0.333643	0.565403
BOP1_S15	NA	NA	NA	NA	NA	NA	0.634186	1.5918	1.77584	1.23295	2.91103	NA	NA	NA	3.47856	0.136688	0.81583	0.359554	1.32577	0.885763	1.58245	1.12501	0.34741	1.62916	1.11745	0.685904	-0.543922	0.333643	0.565403
ARHGEF7_S71	NA	NA	NA	NA	1.07334	1.977	1.09896	1.69241	1.28178	NA	NA	NA	NA	1.02228	1.62151	0.473208	0.712395	0.671611	0.990231	1.07482	NA	NA	NA	1.4247	0.93801	0.658392	-0.602981	0.0619724	0.25034
ARHGEF7_S560	NA	NA	NA	NA	1.33213	0.480547	1.325	0.802397	NA	0.881871	1.06709	NA	NA	0.953205	0.630361	1.87689	1.08341	1.4146	NA	NA	1.23015	1.44902	2.59964	0.981506	1.40466	1.43113	0.517151	0.12295	0.332287
ARHGEF7_S516	1.12155	0.928088	0.655578	1.23686	1.45442	1.18508	1.44222	1.20553	0.952635	NA	NA	1.5184	0.935249	1.13074	0.951206	1.08564	0.978443	0.514188	0.923214	1.85853	NA	NA	NA	1.13133	1.09951	0.971875	-0.0411572	0.839441	0.909045
ARHGEF7_S334	0.824297	1.29903	0.707744	1.37194	0.836685	0.849653	NA	NA	1.00795	1.5502	1.35804	1.07532	0.890508	0.975484	NA	NA	NA	NA	1.08308	1.32646	0.759	1.14489	1.28799	1.0895	1.06784	0.980116	-0.0289759	0.86237	0.925657
DPYSL3_S102	0.368108	0.819812	0.66098	0.301318	1.2478	1.43269	NA	NA	0.969022	1.04988	1.19547	2.16396	2.08761	2.86978	NA	NA	NA	NA	1.49101	4.49232	0.75928	1.36064	5.16482	0.893898	2.54868	2.8512	1.51157	0.00370218	0.123779
DPYSL3_S632	0.605251	1.51051	0.878607	2.40101	0.625296	2.00283	0.746912	0.934126	0.891586	1.60992	1.75615	2.37821	1.31581	4.5215	0.962431	5.771	0.996657	1.60946	3.51702	3.22981	1.12239	1.35274	5.06754	1.26929	2.65372	2.09071	1.06399	0.0268002	0.190008
DPYSL3_S636	0.617055	1.16443	0.630654	2.02983	1.36486	2.57165	1.27198	0.955255	0.835981	1.40545	0.701625	1.52904	1.49026	3.95249	0.494749	4.33603	0.739354	2.33966	2.80625	4.30778	1.20003	1.98007	6.95329	1.23171	2.67742	2.17374	1.12018	0.0317437	0.195053
CTTN_S368	1.68212	0.542061	0.65351	0.0432669	1.22909	0.657459	2.15897	0.841119	1.03535	0.637826	1.02703	0.654274	2.60415	0.807278	0.620441	0.968316	0.842782	1.97968	0.663295	1.32906	0.9224	1.2847	0.872538	0.955254	1.12908	1.18196	0.241186	0.449137	0.6578
CTTN_S381	2.02632	0.602944	1.50128	0.0267878	1.39437	0.562341	1.79526	0.788975	0.792519	0.586314	0.896367	0.697424	1.97939	0.49309	0.155877	0.0699538	0.752053	0.0858335	0.361558	0.0320891	0.854928	0.840813	0.0117943	0.99759	0.5279	0.529176	-0.918181	0.068817	0.263786
TRIM25_S100	1.32478	1.27053	1.91341	2.16835	1.02071	1.43074	0.902743	1.57104	1.25294	NA	NA	1.20225	1.52028	0.868081	0.96051	2.14451	0.986248	0.84015	0.862468	1.13569	NA	NA	NA	1.42836	1.16891	0.818358	-0.289196	0.0770053	0.280191
FLNC_S2590	0.601753	0.340646	0.860501	1.54878	1.17285	1.27347	NA	NA	0.580683	NA	NA	0.814496	2.52198	3.25303	NA	NA	NA	NA	1.94389	0.797316	NA	NA	NA	0.911241	1.86614	2.04791	1.03415	0.119186	0.326539
FLNC_S2591	0.453041	0.42877	0.634271	1.61871	1.63349	1.87719	0.827358	0.286549	0.677587	1.09267	0.761033	1.20605	3.21244	2.33638	0.607468	2.32335	1.65004	0.914035	1.49151	2.37355	0.833929	1.93828	7.91705	0.935516	2.23367	2.38764	1.25558	0.0069848	0.13417
FLNC_S2200	0.812713	0.295148	1.0038	1.78972	0.661072	1.01054	0.667749	0.0194148	0.545192	0.770311	0.242416	2.31067	1.82496	3.62583	0.177323	6.36312	1.17472	2.81405	1.51413	2.07557	0.747145	1.78041	14.5663	0.710733	3.24785	4.56972	2.1921	0.00218479	0.112311
FLNC_S2203	NA	NA	NA	NA	1.03856	0.928017	0.581061	0.236801	0.543711	0.824164	0.279651	NA	NA	5.01748	0.40431	6.09961	0.913804	2.89579	2.09259	2.17072	0.829021	1.73658	14.311	0.633138	3.64709	5.76034	2.52615	0.0096668	0.137866
PDE3A_S312	0.670004	NA	NA	3.87699	1.46463	2.22347	NA	NA	NA	0.77972	1.00773	5.10696	2.24033	7.82859	NA	NA	NA	NA	NA	NA	4.01846	5.12744	11.4574	1.67042	5.9632	3.56987	1.83587	0.0213656	0.17846
RBM39_S136	0.997837	1.89474	1.17235	0.741923	1.03235	1.61826	1.05974	0.960203	1.0223	1.42986	1.26486	1.26953	0.675858	0.930905	1.12978	0.464877	1.37076	0.871212	1.32385	1.29467	0.887492	1.09219	0.803931	1.19949	1.00959	0.84168	-0.248657	0.158199	0.378801
RBM39_S97	0.865416	1.36708	1.24156	1.11342	1.03391	0.951011	0.556766	2.88908	1.43078	2.46071	4.40682	1.00446	1.17584	1.0049	3.33266	2.06392	0.750478	0.165092	1.0678	0.545832	0.59169	0.373795	0.0739246	1.66514	1.01253	0.608076	-0.717676	0.059498	0.244322
SPARCL1_S295	NA	NA	NA	NA	1.14563	1.59814	1.76641	1.06618	1.01949	0.881805	0.855313	NA	NA	4.89731	0.776665	2.85486	1.14617	2.02577	2.31419	3.12266	1.50147	2.50923	4.92536	1.19042	2.60737	2.19028	1.13112	0.0185109	0.166515
ITPR1_S1574	1.05635	0.555534	0.767108	1.016	1.22708	0.365575	1.05937	0.64849	0.995745	0.872667	1.67261	0.853719	0.57904	0.739637	0.743162	2.03421	1.11243	1.64531	1.42718	1.36297	2.11077	1.02478	2.08141	0.930592	1.30955	1.40722	0.492852	0.0641512	0.256162
TRIP12_S77	0.704242	1.24121	0.676542	1.60633	1.16278	1.39286	1.2425	2.04594	1.10312	1.3342	1.94494	0.926456	1.4618	1.07645	1.24328	1.12952	1.11519	1.15155	0.921036	1.8078	1.32314	0.919345	1.28084	1.31406	1.19637	0.910436	-0.135371	0.444988	0.654826
TRIP12_S312	0.705047	0.911568	0.731637	1.24751	1.1503	1.66242	NA	NA	0.683288	NA	NA	0.678989	1.37156	1.18478	NA	NA	NA	NA	0.754985	1.95933	NA	NA	NA	1.01311	1.18993	1.17453	0.232086	0.53327	0.717655
PUM1_S650	0.915178	0.589685	1.36418	1.02999	1.18432	0.797111	1.00636	1.1818	1.13511	NA	NA	1.49818	1.06509	0.873911	1.27567	1.27455	1.15707	0.743788	1.03124	0.842355	NA	NA	NA	1.02264	1.08465	1.06064	0.0849387	0.587268	0.756293
LBR_S99	1.25548	1.66382	1.34426	1.26113	1.06205	1.91338	0.692703	1.30709	1.77352	1.25931	2.5381	0.840544	1.59889	1.61369	1.25444	1.95629	0.970414	0.996053	1.29248	1.09044	1.38794	1.3665	2.45193	1.46099	1.40164	0.959376	-0.0598313	0.767669	0.8721
LBR_S101	1.27575	1.78305	1.36522	1.16566	1.12889	1.8884	0.80017	1.11351	1.60026	NA	NA	0.894878	1.72216	1.29919	1.39998	2.26364	1.01779	1.56629	1.24851	1.08494	NA	NA	NA	1.34677	1.3886	1.03106	0.0441265	0.821653	0.904514
MVP_S445	0.684569	1.20934	1.64618	1.3678	NA	NA	0.742112	1.84314	1.04596	1.3065	1.03256	1.08377	0.647591	NA	1.72653	NA	2.18543	0.239623	1.07372	2.22089	0.724741	1.47581	1.66596	1.20868	1.30441	1.07919	0.109954	0.702386	0.831659
LASP1_S146	1.26525	0.499225	0.756365	1.7792	1.22229	1.09266	2.36657	0.811473	0.733418	1.08622	0.349344	1.55023	0.734217	1.06128	0.508138	1.08294	1.02543	1.54434	0.693699	0.843124	1.39164	1.58644	1.82583	1.08746	1.15394	1.06114	0.0856143	0.75825	0.86593
ZNF638_S1401	NA	NA	NA	NA	0.973433	1.49634	0.944594	1.68104	NA	1.3884	2.25521	NA	NA	0.850718	2.25342	1.79202	1.45675	1.39779	NA	NA	1.39801	1.42446	2.50742	1.4565	1.63507	1.1226	0.166847	0.526967	0.714552
ZNF638_S605	NA	NA	NA	NA	1.29386	1.51239	1.07314	1.31527	NA	1.0894	2.61075	NA	NA	1.17678	1.89544	0.848869	0.978616	1.12858	NA	NA	1.30913	1.03242	1.86333	1.48247	1.27915	0.86285	-0.212819	0.413586	0.61931
NOLC1_S563	1.06747	2.93442	1.69377	1.13566	1.22218	2.42656	0.63327	2.12975	2.18736	0.927013	3.65652	1.49462	0.744552	0.853069	2.03623	0.415033	0.944485	0.701706	1.08302	0.770774	1.73946	0.787414	0.486357	1.81945	1.00473	0.552213	-0.856702	0.0156056	0.155787
NOLC1_S623	NA	NA	NA	NA	NA	NA	0.618642	1.74373	2.1538	1.00322	3.92194	NA	NA	NA	1.9229	0.598634	1.13494	0.549941	1.31934	1.0336	1.79782	0.76674	1.07183	1.88827	1.13286	0.599948	-0.73709	0.363636	0.59234
NUMA1_S1839	0.48945	0.917151	1.31612	0.1341	0.854138	0.565565	NA	NA	NA	1.56669	1.15489	0.466947	1.91543	1.22578	NA	NA	NA	NA	NA	NA	1.79425	0.92249	0.493253	0.874763	1.13636	1.29905	0.377456	0.412805	0.61931
NUMA1_S1743	1.47513	2.17594	1.07444	1.09183	0.966254	1.25556	1.67111	0.944585	1.08883	1.10826	1.36155	1.19696	2.05344	0.722557	0.922294	0.566239	1.4433	0.73906	0.957583	1.1095	1.37259	1.26784	0.623789	1.29214	1.08126	0.836802	-0.257041	0.215348	0.449051
GAPVD1_S966	NA	NA	NA	NA	1.12446	1.87201	1.07592	0.939939	1.26642	1.11284	1.00131	NA	NA	0.797723	1.11361	0.994111	0.741378	1.75921	1.01612	1.20171	1.47938	0.806707	1.15468	1.19899	1.10646	0.922832	-0.11586	0.600884	0.765242
SEPT2_S218	1.07306	1.50947	0.923447	1.388	1.18264	1.67781	1.16349	0.813633	0.713041	1.44729	0.93293	1.30708	0.961327	2.43183	0.710444	1.78646	1.22561	1.31663	1.64502	1.71863	0.88901	1.33541	2.56431	1.16589	1.49098	1.27883	0.354826	0.189587	0.413709
SNX17_S384	0.833193	0.840823	1.32528	1.54652	1.19959	0.828613	1.307	0.983371	0.726903	1.507	1.77672	1.19092	0.761856	1.61727	1.00266	1.52967	0.767053	1.39102	1.00172	0.853027	1.16263	0.854469	2.55585	1.17046	1.22401	1.04576	0.0645483	0.927908	0.968813
ARHGEF6_S530	NA	NA	NA	NA	1.65649	1.13592	1.59426	0.743043	0.696922	0.918267	0.278556	NA	NA	0.735064	0.404328	1.50361	0.659998	2.14233	0.97307	0.781619	1.09578	1.86193	2.66121	1.00335	1.28189	1.27761	0.35345	0.366487	0.593831
ARHGEF6_S486	1.18339	0.376929	0.535465	2.53333	1.46831	1.06623	1.89331	0.771757	0.791047	NA	NA	1.24022	0.791393	0.969193	0.527448	1.56926	0.833985	1.60203	1.3995	1.59712	NA	NA	NA	1.17997	1.17002	0.991561	-0.0122268	0.970757	0.990337
BRD3_S263	1.10962	1.7254	0.781985	1.16837	0.878443	1.48856	1.0059	1.63885	1.36057	1.01144	2.1237	1.27945	0.76191	1.1072	1.76486	0.719316	1.0762	0.751197	1.20557	1.22758	1.91819	1.28021	1.3361	1.29935	1.20231	0.925321	-0.111974	0.559756	0.735474
WDR43_S590	0.824573	2.8267	1.20278	1.15588	1.2613	2.61918	NA	NA	NA	1.0589	4.69737	1.30643	1.12792	1.09038	NA	NA	NA	NA	NA	NA	1.82251	1.02954	1.10217	1.95583	1.24649	0.637319	-0.649912	0.413586	0.61931
PEA15_S116	0.852825	0.953939	0.61622	2.43054	1.03053	1.54823	1.28648	0.814425	0.596253	1.27806	0.456746	0.970561	0.896696	2.50772	0.532995	2.41293	0.902598	2.22915	1.56048	2.02275	1.07869	1.63872	4.63642	1.07857	1.78247	1.65263	0.724765	0.068817	0.263786
PGM5_S122	0.78978	0.373279	0.704306	2.95849	0.968253	1.63378	0.306131	0.0714306	0.482129	0.468516	0.456608	1.26589	0.846422	5.33952	0.115901	6.43663	0.669108	3.81229	3.50797	2.53088	1.75116	1.54202	10.9736	0.837519	3.23262	3.85975	1.94851	0.00862524	0.137866
PLEC_S1298	NA	NA	NA	NA	1.10217	2.23605	0.954651	1.67121	1.50659	2.04466	3.25918	NA	NA	1.13919	2.74167	0.632745	0.754645	0.491	0.848955	1.70188	1.25248	1.46868	2.1666	1.82493	1.31979	0.723198	-0.467537	0.200105	0.42753
PLEC_S4476	1.10755	1.55217	1.13895	1.08544	1.10625	2.01657	1.07895	1.78765	NA	1.79041	2.64475	1.1929	0.712866	1.26488	1.12407	1.57543	1.28488	0.380258	NA	NA	1.52846	1.5941	2.96516	1.53087	1.3623	0.889888	-0.168305	0.545175	0.721775
PLEC_S1584	0.975391	1.78633	1.034	0.0350002	1.16379	0.765202	1.02805	0.735693	0.989912	1.3368	1.18299	1.45362	1.67145	1.39129	1.17216	0.959326	1.64311	0.34394	1.16555	1.47879	1.35316	0.996758	2.46965	1.00301	1.34157	1.33753	0.419576	0.0981339	0.304935
PLEC_S583	0.888779	1.67897	1.02438	0.940142	1.16207	2.04527	0.939106	0.818271	1.00795	1.66198	1.17228	1.33014	1.49146	1.94744	1.02082	2.40771	1.2076	2.017	1.93936	1.83224	1.53619	1.43909	3.9474	1.21265	1.84304	1.51984	0.603917	0.0105734	0.137866
PLEC_S1595	NA	NA	NA	NA	1.39231	1.57583	1.09576	0.832975	0.925451	0.93937	0.873983	NA	NA	NA	0.707255	1.23596	1.15174	1.25849	1.11196	1.79689	1.60654	1.45828	3.7784	1.09081	1.56728	1.4368	0.522861	0.114161	0.319834
PLEC_S4249	1.16537	1.1398	0.814079	1.26652	1.39473	1.73782	1.74847	1.30421	1.0719	1.32922	1.55621	1.03819	0.995626	1.6666	1.25661	1.73842	0.522726	1.71273	1.29447	1.14946	1.33465	1.26924	2.70761	1.32076	1.39053	1.05283	0.0742673	0.975933	0.990337
PLEC_S4252	NA	NA	NA	NA	1.38686	1.95586	1.1989	1.28807	0.940113	1.59302	1.7163	NA	NA	2.31966	1.0516	1.7475	0.653396	1.33571	1.4502	2.05558	1.32784	1.51003	3.01833	1.43987	1.64698	1.14384	0.193884	0.420642	0.62771
PLEC_S4253	1.38459	1.40991	0.622603	1.58881	NA	NA	NA	NA	0.940113	1.8437	1.35677	1.64295	1.76471	NA	NA	NA	NA	NA	1.4502	2.05558	1.1979	1.25357	2.89771	1.30664	1.7518	1.34069	0.422975	0.127781	0.341471
PLEC_S910	0.40665	1.52245	0.818662	0.772975	NA	NA	0.900774	0.6196	0.780845	NA	NA	2.30407	1.46052	NA	0.831702	1.55156	1.55669	1.16326	1.75432	3.58704	NA	NA	NA	0.831708	1.77615	2.13554	1.0946	0.0037296	0.123779
RNPS1_S118	1.20329	2.27633	1.33911	0.411629	1.04429	1.54761	1.00845	1.13314	0.864344	1.77492	1.18339	1.76062	0.531854	0.958139	1.32783	0.400453	1.58278	0.263189	1.4153	0.157395	0.530458	0.753158	0.376396	1.25332	0.838131	0.668729	-0.580505	0.0704692	0.266098
RNPS1_S120	1.20329	2.27633	1.33911	0.411629	1.20845	1.62831	1.00845	1.13314	0.864344	1.77492	1.18339	1.76062	0.531854	0.856637	1.32783	0.400453	1.58278	0.263189	1.4153	0.157395	0.530458	0.753158	0.376396	1.27558	0.829672	0.650428	-0.620538	0.0532889	0.234931
TOMM20_S135	1.02813	2.04736	1.0702	0.581713	0.432644	0.531406	NA	NA	NA	1.39294	0.551361	0.335504	NA	0.302584	NA	NA	NA	NA	NA	NA	1.44431	1.07112	0.999563	0.95447	0.830616	0.870239	-0.200517	0.685485	0.823436
TOMM20_S138	0.904622	1.62593	1.31538	NA	0.630849	0.522151	0.66292	0.735049	1.092	0.818201	0.684642	NA	NA	0.625732	1.2632	0.970771	1.03212	0.752106	1.26187	0.695465	1.10995	0.81758	0.962563	0.899174	0.949136	1.05556	0.0780141	0.707989	0.835447
CNN3_S277	0.45491	1.92427	1.11291	2.34642	0.60555	1.63705	0.965443	1.16474	1.02645	NA	NA	2.3609	2.80841	2.26778	0.673882	3.04429	1.38059	1.09	1.28666	1.70746	NA	NA	NA	1.24864	1.84666	1.47894	0.564566	0.0989055	0.305149
SAFB_S535	1.49913	0.63298	0.759695	0.775768	1.57542	0.476661	1.35751	0.418243	0.908016	0.892922	1.10172	1.62751	0.99997	1.09623	0.953437	1.3129	1.0679	1.52378	0.822014	NA	0.94423	1.33967	1.36793	0.945278	1.18687	1.25558	0.328353	0.108619	0.317938
PPP1R7_S24	1.07736	1.1508	0.937172	1.42456	0.941996	0.881914	0.911115	0.595553	0.772564	1.15289	0.311867	0.506925	0.691584	0.998223	0.771138	2.00343	0.915032	1.32337	0.95656	0.903881	0.877863	0.896559	1.70387	0.923436	1.0457	1.1324	0.179388	0.432996	0.642284
PPP1R7_S27	1.01154	1.15903	0.888892	1.4373	0.931605	0.904386	0.902998	0.593909	0.767201	1.17575	0.451329	0.547102	0.656939	0.978915	0.801407	1.97115	0.903064	1.38956	0.94189	0.898615	0.874336	0.878411	1.59863	0.929449	1.03667	1.11536	0.157507	0.975933	0.990337
SF3A1_S264	NA	NA	NA	NA	1.071	1.23633	1.05183	1.19788	1.40825	1.38124	1.58049	NA	NA	0.603689	2.21916	0.710818	1.17478	0.580613	0.845377	0.663237	0.808933	0.884076	0.849496	1.27529	0.934018	0.732398	-0.4493	0.0654705	0.258459
SKIV2L_S255	NA	NA	NA	NA	0.915767	0.401748	1.49836	1.4492	0.839188	1.31653	0.178972	NA	NA	NA	0.473765	0.882107	0.709464	1.24762	0.858896	0.81984	0.521382	0.414689	NA	0.942823	0.740971	0.785907	-0.34757	0.377774	0.596198
SKIV2L_S256	1.09791	0.78519	0.815812	0.809664	1.01924	0.606677	1.01266	1.16643	0.746731	1.36344	0.387041	0.439054	0.480607	0.531093	0.612137	1.06349	0.863102	1.08774	0.780908	0.820115	0.763239	0.581311	0.271702	0.89189	0.691208	0.774992	-0.367746	0.08183	0.28371
NCOA2_S736	0.978872	1.50379	1.18557	1.35267	NA	NA	NA	NA	1.16593	1.21554	2.50114	1.33132	0.80622	NA	NA	NA	NA	NA	1.06118	0.996548	1.151	0.864447	1.09467	1.41479	1.04363	0.737656	-0.438979	0.0378788	0.209373
TRIP10_S296	0.758145	0.912608	1.14629	0.854691	1.56684	2.68204	1.08342	0.991043	NA	NA	NA	1.79106	1.313	1.71948	1.6961	1.18774	1.29269	1.33992	NA	NA	NA	NA	NA	1.24939	1.47714	1.18229	0.241587	0.368942	0.594584
HMGN3_S6	0.897804	0.445825	0.823201	0.098932	0.919714	0.823171	1.17158	1.21694	0.90542	1.41155	1.19852	0.496786	2.47214	1.28307	0.557635	0.771294	0.844461	1.14502	0.83854	1.13483	1.55445	1.08812	1.03303	0.901151	1.10161	1.22245	0.289778	0.65055	0.798026
MYLK_S929	NA	NA	NA	NA	0.8806	1.63848	1.01788	0.925082	0.765488	1.10091	1.23526	NA	NA	2.96393	0.990561	3.39542	1.31357	2.70772	2.05683	1.74676	1.20486	1.79913	6.14801	1.08053	2.43268	2.25138	1.17081	0.00462773	0.124363
MYLK_S516	NA	NA	NA	NA	NA	NA	0.67092	0.805053	0.530437	0.853442	0.176014	NA	NA	NA	0.391984	4.98207	1.18909	2.09246	2.53441	1.42018	0.401767	1.25251	10.9458	0.607173	2.80115	4.61342	2.20584	0.0599401	0.244403
MYLK_S851	0.449115	0.17133	0.382161	6.0197	NA	NA	0.686732	0.246936	NA	0.690375	0.244479	0.856122	0.500174	NA	0.306347	7.60345	0.379209	2.85019	NA	NA	0.955866	2.01535	7.65763	1.11135	2.56937	2.31193	1.2091	0.074455	0.27227
MYLK_S854	0.634738	0.374388	0.291612	1.33529	1.16663	2.0497	0.442573	0.368116	0.372628	0.600201	0.251721	1.27458	2.11847	4.38546	0.20135	9.01695	0.698467	3.27217	4.44287	2.22912	1.51266	1.88147	11.0874	0.717055	3.51008	4.89514	2.29135	0.00218479	0.112311
MYLK_S857	0.633114	0.234712	0.26134	0.197741	1.54149	1.96078	0.555165	0.239174	0.56952	0.565918	0.234319	1.34512	2.36029	1.35716	0.27223	5.05498	0.961743	2.2173	0.973888	2.22309	1.10334	2.10487	6.66748	0.635752	2.22013	3.49212	1.8041	0.0012943	0.112311
SPEG_S12	0.492164	0.327533	0.298181	2.48649	1.39996	1.56395	NA	NA	0.549233	NA	NA	0.840302	0.92382	3.40994	NA	NA	NA	NA	1.37377	1.62072	NA	NA	NA	1.01679	1.63371	1.60674	0.684134	0.306348	0.544691
MLF2_S238	1.00937	1.65382	0.952055	0.972204	0.732635	1.49253	0.734664	1.54893	NA	NA	NA	1.89687	1.28823	1.17137	0.877838	1.5219	0.958212	1.16261	NA	NA	NA	NA	NA	1.13703	1.26815	1.11532	0.157458	0.493443	0.690105
ZYX_S267	0.633344	1.27829	0.725388	1.31709	1.00071	1.36175	1.7534	0.736883	0.91343	NA	NA	1.42958	2.03091	1.95299	0.69829	2.01353	1.02056	1.99845	1.27192	2.86552	NA	NA	NA	1.08003	1.69797	1.57215	0.65274	0.029153	0.195053
ZYX_S258	0.817472	0.877577	0.90493	1.1031	NA	NA	1.07156	1.02446	NA	NA	NA	1.6218	1.7942	NA	1.33651	2.20755	0.971437	1.52376	NA	NA	NA	NA	NA	0.966517	1.57588	1.63047	0.705287	0.0147079	0.155787
ZYX_S259	0.700172	0.7398	0.86244	1.14478	1.15177	0.906341	1.09208	1.0341	0.856842	NA	NA	1.44233	2.12533	2.70392	1.07903	2.41382	1.0831	1.583	2.80953	2.62934	NA	NA	NA	0.943147	1.98549	2.10517	1.07394	0.00123406	0.112311
ZYX_S344	0.776055	0.608356	0.452945	1.28571	2.0641	1.47647	1.76885	0.917737	0.886157	0.631433	0.996313	1.83529	2.76692	1.20696	0.446326	1.71301	0.66083	1.05077	0.723594	2.73038	0.960379	2.50837	5.68176	1.07856	1.85705	1.72179	0.783909	0.169317	0.384178
CCDC6_S240	1.59242	0.827865	1.03612	0.573855	1.4117	1.07875	1.55727	0.707543	1.26687	0.948413	1.17029	1.2454	1.47723	1.14029	0.829403	0.722795	1.13529	0.909578	0.824761	1.79973	0.964014	1.17481	1.8557	1.10646	1.17325	1.06036	0.0845528	0.654149	0.800745
CCDC6_S244	1.35236	1.10899	1.14239	0.889065	1.37878	1.1628	1.55727	0.707543	1.26126	1.05224	1.51011	1.19776	1.16317	1.05419	0.829403	0.722795	1.13529	0.909578	0.859346	1.5693	0.974957	1.20167	1.77188	1.19298	1.11578	0.935285	-0.0965226	0.516759	0.710569
CCDC6_S419	1.304	1.31964	1.45104	1.55638	0.94967	1.1358	1.35692	0.833573	1.26104	1.00665	1.26685	0.712968	0.872645	1.22756	1.05324	1.27429	0.822828	1.65869	1.17511	0.972112	0.895255	0.961214	1.9599	1.22196	1.13215	0.926504	-0.11013	0.477755	0.687466
PKN2_S257	1.19612	0.808239	0.982765	0.78342	1.37122	1.05083	0.873321	0.774326	0.924935	NA	NA	1.20735	1.69691	0.699602	1.36212	0.9393	0.963349	0.724467	0.951696	1.07422	NA	NA	NA	0.973908	1.06878	1.09741	0.134106	0.460888	0.672177
SRSF7_S179	1.34769	2.69484	1.62545	2.50882	1.28317	2.16609	1.14421	1.32303	NA	1.49481	1.6495	1.81956	1.29304	1.27106	2.53365	0.439621	1.12838	0.578005	NA	NA	0.747359	1.25241	0.753182	1.72376	1.18163	0.685493	-0.544786	0.053976	0.234978
SRSF7_S181	1.34769	2.69484	1.62545	2.50882	1.28317	2.16609	1.14421	1.32303	NA	1.49481	1.6495	1.81956	1.29304	1.27106	2.53365	0.439621	1.12838	0.578005	NA	NA	0.747359	1.25241	0.753182	1.72376	1.18163	0.685493	-0.544786	0.053976	0.234978
SRSF7_S183	1.34769	2.69484	1.62545	2.50882	1.28317	2.16609	1.14421	1.32303	NA	1.49481	1.6495	1.81956	1.29304	1.27106	2.53365	0.439621	1.12838	0.578005	NA	NA	0.747359	1.25241	0.753182	1.72376	1.18163	0.685493	-0.544786	0.053976	0.234978
SRSF7_S192	NA	NA	NA	NA	NA	NA	0.603544	2.64848	1.6629	2.21872	2.50065	NA	NA	NA	2.99543	0.258891	1.30548	NA	1.22036	1.75194	0.887644	1.18741	0.374132	1.92686	1.24766	0.647509	-0.627028	0.191151	0.416077
SMN1_S28	0.497194	2.74296	1.03319	NA	1.9328	2.46172	NA	NA	NA	1.25584	4.46227	1.34627	0.292743	0.730572	NA	NA	NA	NA	NA	NA	1.33215	0.52207	1.05244	2.05514	0.879375	0.42789	-1.22469	0.137529	0.353385
DBN1_S142	0.47912	0.600635	0.320352	0.703238	0.822301	0.575032	2.19553	0.990013	0.589789	0.8839	0.935434	0.437877	0.954703	1.05051	0.734122	2.05655	1.09084	1.81688	1.18503	1.45423	0.950999	1.26511	3.24711	0.826849	1.35366	1.63713	0.711173	0.0128868	0.14349
CA9_S448	2.38712	0.0131108	0.147846	0.127502	0.127879	0.189911	0.272358	0.743973	0.246075	0.154475	NA	0.0419842	0.00527046	0.0689244	8.00206	NA	NA	0.191587	0.435285	0.671858	0.415615	0.252822	NA	0.441025	1.1206	2.5409	1.34534	0.780186	0.884264
HNRNPUL2_S185	1.49406	1.78581	1.16829	1.7577	1.04775	1.33707	1.14455	1.16526	1.13542	1.43316	1.55073	0.964884	0.610552	1.14162	1.13875	0.567507	1.25586	0.699078	1.37527	0.946305	0.922562	0.865649	0.756835	1.36544	0.937073	0.686281	-0.543128	0.000667514	0.110426
HNRNPUL2_S193	1.20445	1.58782	1.07848	1.63454	0.835504	0.842809	1.16945	1.34266	1.3638	1.4089	1.05865	0.749961	0.653845	0.89489	0.988259	0.527868	1.70985	0.571969	0.83179	0.853	1.09686	0.812042	0.36641	1.22973	0.838062	0.681499	-0.553216	0.00587818	0.126054
HNRNPUL2_S161	1.15378	1.95123	1.02035	1.66618	1.03236	1.1911	1.17758	1.50579	1.3341	1.35499	1.05337	0.945487	0.655897	1.06315	1.12091	0.658584	1.3279	0.65051	0.94073	0.786404	1.18989	0.892333	0.938586	1.3128	0.930865	0.709067	-0.496007	0.00242825	0.118567
PDS5A_S1305	1.22291	1.85805	1.4546	0.942842	0.898054	1.06219	NA	NA	1.16063	1.06644	1.94456	1.5637	1.98824	0.962674	NA	NA	NA	NA	0.855956	0.718309	1.37443	0.852677	1.26372	1.29003	1.19746	0.928245	-0.107422	0.649781	0.798026
AAK1_S678	0.995158	0.742748	0.704422	1.27776	1.02873	1.11357	1.54173	1.95572	1.30329	1.36702	1.55169	0.858319	0.7073	1.51268	0.670465	1.30001	0.924644	1.20153	1.08914	0.940973	0.982855	0.960654	1.28796	1.23471	1.03638	0.839366	-0.252628	0.154694	0.372831
AAK1_S624	1.91174	0.867487	1.00334	1.02603	0.780653	0.738904	1.35177	0.688739	0.876066	1.2129	1.09795	1.13924	0.581203	0.973969	0.809986	2.00532	1.01636	1.63187	0.960216	0.948393	0.743653	0.908008	1.38748	1.05051	1.09214	1.03963	0.0560736	0.832752	0.906026
EML3_S176	0.768356	0.860098	0.943601	0.567537	1.35546	0.846081	0.984479	0.869753	1.05103	NA	NA	0.892288	1.04064	2.00753	1.21767	2.42062	0.96838	1.53136	0.95269	1.03579	NA	NA	NA	0.916266	1.34077	1.4633	0.549228	0.0244344	0.186151
GLYR1_S98	0.817714	2.93553	1.11216	0.308342	NA	NA	0.466263	2.5453	1.96319	NA	NA	1.60581	1.82218	NA	2.81693	1.07594	1.30291	0.339962	1.15386	0.534603	NA	NA	NA	1.44979	1.33152	0.918428	-0.122761	0.809485	0.897877
GLYR1_S63	0.924135	0.398802	0.43869	1.48236	NA	NA	NA	NA	0.724688	1.17359	1.62234	1.0088	0.785785	NA	NA	NA	NA	NA	0.498519	NA	1.09909	1.172	0.847096	0.966373	0.901881	0.933264	-0.0996435	0.763861	0.868911
LARP7_S261	0.562913	1.15599	0.539956	1.41287	1.36779	1.50722	NA	NA	1.17693	NA	NA	1.32254	1.58612	1.22293	NA	NA	NA	NA	0.983153	1.17776	NA	NA	NA	1.10338	1.2585	1.14059	0.189776	0.409003	0.61931
FILIP1L_S367	0.722326	1.46828	1.04272	1.14342	1.84271	1.41171	1.09809	0.770974	1.32698	1.62663	1.07347	1.72677	2.07062	2.54282	0.493655	5.22094	0.777622	1.18436	3.03038	2.30575	1.20415	1.416	5.3217	1.22975	2.27456	1.84961	0.88722	0.0512189	0.226957
FILIP1L_S625	0.730084	0.890874	1.27693	0.761447	1.81846	1.30252	1.39943	0.916716	1.428	1.66756	0.775484	1.70642	2.26256	2.94225	0.809509	2.52698	1.11278	1.17949	2.67572	2.02294	1.34535	1.37414	6.94052	1.17886	2.24155	1.90145	0.927103	0.0225002	0.17846
PDCD4_S446	2.03009	0.261653	0.575043	0.385105	1.34459	0.263305	1.07806	0.673161	0.824158	0.615084	2.59193	0.339268	0.625344	0.404967	1.32526	0.0733877	0.977168	0.733425	0.477474	0.805298	0.682302	0.391384	0.122366	0.967471	0.579804	0.599298	-0.738654	0.316386	0.547554
C17orf85_S25	1.19436	1.60846	1.94642	4.55664	0.872257	1.45755	NA	NA	1.04648	NA	NA	2.34237	1.20513	1.88436	NA	NA	NA	NA	1.25397	1.45107	NA	NA	NA	1.81174	1.62738	0.898242	-0.154824	0.755051	0.86455
C17orf85_S500	0.913979	1.11416	1.19328	1.43334	NA	NA	1.10807	1.19069	0.974778	NA	NA	1.13616	0.96484	NA	2.11618	0.634638	1.15332	0.881948	1.13626	1.23946	NA	NA	NA	1.13261	1.15785	1.02228	0.0317923	0.866511	0.928046
PDLIM3_S89	0.712005	0.620668	0.707937	0.489691	1.80818	1.73295	0.990642	0.672405	0.928615	0.900401	0.776413	1.5886	2.22782	2.97837	0.657682	3.02232	1.85834	1.1368	1.11573	1.42568	1.2255	2.27801	10.5321	0.939992	2.50391	2.66376	1.41347	0.00279866	0.118567
PDLIM3_S93	0.467448	1.15321	1.06237	0.341719	1.56846	1.8851	NA	NA	0.941041	NA	NA	2.73066	1.56196	2.52681	NA	NA	NA	NA	1.84502	2.57094	NA	NA	NA	1.05991	2.24708	2.12007	1.08411	0.0038654	0.123779
USP39_S82	1.06793	1.42716	0.968093	1.32681	1.16831	1.32895	1.13506	1.24288	1.19547	0.91149	1.29996	1.24968	0.93262	1.12201	1.45303	0.768431	0.822165	2.65339	1.06334	1.18656	1.39763	2.28006	2.34899	1.18837	1.43983	1.21159	0.276905	0.739898	0.859093
HS1BP3_S249	NA	NA	NA	NA	0.940815	1.68066	0.904502	1.11025	1.29595	1.27832	2.21001	NA	NA	2.15399	0.593771	3.59039	0.5226	2.90437	0.998635	2.12571	0.696174	1.03371	2.34519	1.34579	1.69646	1.26057	0.334074	0.375168	0.596198
PPP6R3_S537	2.12748	3.60057	3.06562	1.50807	1.48755	0.576177	NA	NA	1.1113	0.776261	1.49083	2.28658	0.862405	0.730885	NA	NA	NA	NA	1.11341	0.544124	0.998175	0.892279	0.64588	1.74932	1.00922	0.57692	-0.793556	0.092719	0.298311
WDR44_S403	0.978794	0.864852	0.818237	1.73559	0.672447	0.618823	1.19392	1.21591	0.788307	1.25198	1.06801	0.727836	0.902662	0.655586	1.32533	1.34803	0.771357	1.53794	1.04372	0.610393	0.674294	1.50262	0.668674	1.01881	0.980703	0.962601	-0.0549906	0.790036	0.890729
WDR44_S162	1.22914	0.661066	0.910535	1.18097	0.451569	0.629892	1.06197	0.871254	0.991047	1.16741	1.38111	0.57284	0.88246	0.381609	1.21104	1.85961	0.939377	1.20548	1.44936	0.629469	0.678969	0.924364	1.72879	0.957815	1.03861	1.08436	0.11684	0.618186	0.774181
WDR44_S50	1.95934	0.926607	1.0095	1.10575	NA	NA	1.0586	0.915382	1.06015	NA	NA	1.53771	1.31134	NA	0.919559	1.28822	0.818044	1.17641	0.961414	1.71869	NA	NA	NA	1.14791	1.21642	1.05969	0.0836415	0.612587	0.768277
TJAP1_S225	0.817258	1.59721	1.21473	0.452874	0.872768	2.81908	0.903053	1.41345	0.960333	1.46535	1.74615	0.889872	2.85202	0.933367	0.881822	1.05103	1.4539	0.543395	0.94014	0.709905	0.948297	1.23475	1.41445	1.29657	1.15441	0.89036	-0.167539	0.565784	0.737007
TJAP1_S470	1.23675	0.953075	1.11819	1.85495	0.809361	1.03408	1.22837	1.25674	NA	1.04649	0.875478	1.05263	1.0306	1.12556	1.05521	1.27558	1.23522	1.0176	NA	NA	1.03487	0.835073	2.40885	1.14135	1.20712	1.05763	0.0808301	0.853428	0.920748
RRP12_S980	0.632401	1.91847	1.36454	1.00438	1.31796	1.38451	1.16231	1.91972	1.66583	0.940906	2.6542	0.874	1.73401	1.20146	1.7631	1.47004	0.436546	0.951777	1.35285	0.86042	1.56816	0.884627	2.11122	1.45138	1.26735	0.873201	-0.195614	0.412695	0.61931
TOR1AIP1_S156	2.32092	2.96105	2.46791	1.59656	1.44381	1.55009	1.64628	1.71779	NA	2.2315	1.19453	0.677783	1.31159	0.46307	1.13797	1.35321	0.988816	0.708839	NA	NA	0.773852	0.934146	1.26877	1.91304	0.961806	0.502763	-0.992051	0.000301321	0.0872325
TOR1AIP1_S157	2.32092	2.96105	2.46791	1.59656	1.44381	1.55009	1.64628	1.71779	NA	2.2315	1.19453	0.677783	1.31159	0.46307	1.13797	1.35321	0.988816	0.708839	NA	NA	0.773852	0.934146	1.26877	1.91304	0.961806	0.502763	-0.992051	0.000301321	0.0872325
TOR1AIP1_S243	1.34479	1.79836	1.07997	1.3435	0.963989	1.17698	1.67454	2.0237	1.52892	NA	NA	0.916717	2.28893	0.54779	2.72637	0.468986	0.810785	0.764037	0.855002	1.1842	NA	NA	NA	1.43719	1.17365	0.816624	-0.292256	0.380297	0.596198
FNBP1L_S295	1.3321	0.476928	1.04839	0.181997	0.517712	0.24529	1.12919	0.814348	0.716616	0.588029	0.207379	0.350408	0.835603	0.402875	0.929832	0.185362	1.28838	0.235152	0.746628	1.11433	0.632037	0.497953	0.0737914	0.659816	0.607696	0.921009	-0.118713	0.749851	0.86455
C6orf132_S373	1.46452	0.758638	0.77145	0.233582	1.32018	1.98579	NA	NA	NA	1.18099	1.78787	0.354596	1.75355	1.69038	NA	NA	NA	NA	NA	NA	1.18747	0.97094	1.60632	1.18788	1.26054	1.06117	0.0856575	0.813652	0.90021
FKBP15_S946	0.725581	0.438749	0.572494	1.3558	1.05942	1.6263	0.928083	0.935829	1.17516	1.65837	1.94395	1.14489	1.35219	1.03397	1.3249	1.07735	0.77082	1.4413	1.00427	0.92148	0.911048	1.33432	0.755081	1.12907	1.0893	0.964779	-0.0517298	0.805799	0.896572
FKBP15_S1151	1.35311	1.21535	1.48911	2.75805	NA	NA	1.42285	0.915064	0.932359	NA	NA	0.925342	1.38364	NA	1.65335	0.849293	1.1677	0.559807	0.946681	1.23372	NA	NA	NA	1.44084	1.08994	0.756462	-0.402661	0.280963	0.515142
FKBP15_S1152	1.35311	1.21535	1.48911	2.75805	NA	NA	1.48272	0.957391	0.932359	2.33818	1.34152	0.925342	1.38364	NA	1.68455	0.884783	1.15636	0.58536	0.946681	1.23372	0.593122	0.964385	1.49761	1.54087	1.07778	0.699463	-0.515681	0.0951774	0.300042
FKBP15_S1154	1.35311	1.21535	1.48911	2.75805	0.700221	1.2596	1.48272	0.957391	0.932359	2.33818	1.34152	0.925342	1.38364	0.930014	1.68455	0.884783	1.15636	0.58536	0.946681	1.23372	0.593122	0.964385	1.49761	1.43887	1.06546	0.740485	-0.433458	0.117928	0.324116
ZC3H13_S643	0.801779	1.31543	0.881869	1.45691	1.01754	1.29969	NA	NA	NA	1.52128	1.76032	1.29219	0.784391	1.17617	NA	NA	NA	NA	NA	NA	0.899909	1.11881	0.534224	1.25685	0.967614	0.769871	-0.377311	0.104771	0.313771
ZC3H13_S198	1.03867	1.83735	1.13374	0.464736	1.05559	1.09774	1.16598	0.751559	0.948603	1.14842	1.6349	1.54383	0.512926	1.12292	1.36366	0.592276	1.20037	0.973319	1.27418	1.46063	0.707484	0.941846	1.25642	1.11612	1.07915	0.966882	-0.0485876	0.806244	0.896572
ZC3H13_S993	1.27503	1.16298	1.20596	0.480963	1.04423	0.534568	NA	NA	NA	1.2184	1.52767	0.965135	1.28812	0.409748	NA	NA	NA	NA	NA	NA	1.35263	1.30477	1.01148	1.05623	1.05531	0.999138	-0.00124443	0.949717	0.981355
ZC3H13_S207	0.950237	1.76902	0.996441	1.2224	0.896195	1.26834	NA	NA	1.22607	1.45909	2.27289	1.50571	0.923075	1.10308	NA	NA	NA	NA	0.968412	0.842715	1.35763	0.966183	0.889571	1.34008	1.06955	0.798124	-0.325315	0.167174	0.384178
ZC3H13_S209	0.950237	1.76902	0.996441	1.2224	0.896195	1.26834	NA	NA	1.121	1.45909	2.27289	1.50571	0.923075	1.10308	NA	NA	NA	NA	0.996013	0.861476	1.35763	0.966183	0.889571	1.3284	1.07534	0.809501	-0.304896	0.167174	0.384178
UBR4_S2730	1.16269	2.27519	0.864981	1.42992	1.12382	NA	NA	NA	1.1875	1.18021	1.74203	1.3705	1.04252	NA	NA	NA	NA	NA	0.909322	0.549748	0.837746	0.7096	1.11825	1.37079	0.933955	0.681325	-0.553586	0.03903	0.212307
ACBD5_S78	NA	NA	NA	NA	2.02834	1.82053	0.885451	2.17383	1.1403	0.914345	1.86344	NA	NA	1.46332	1.76318	0.878714	0.814456	0.744588	0.876827	0.913356	1.0072	0.784577	0.562349	1.54661	0.980856	0.634199	-0.656991	0.0096668	0.137866
ACBD5_S82	NA	NA	NA	NA	2.02834	1.82053	0.885451	2.17383	1.1403	0.914345	1.86344	NA	NA	1.46332	1.76318	0.878714	0.814456	0.744588	0.876827	0.913356	1.0072	0.784577	0.562349	1.54661	0.980856	0.634199	-0.656991	0.0096668	0.137866
DCAF8_S99	1.28102	1.60487	1.2961	1.98651	3.93017	1.42484	0.593763	2.23957	0.933414	NA	NA	2.13501	1.64831	2.10046	0.623259	1.6436	0.645122	2.13771	1.49297	1.06134	NA	NA	NA	1.69892	1.49864	0.882117	-0.180958	0.931427	0.969377
SH3PXD2A_S531	1.12003	1.94484	1.53806	1.02751	1.2216	1.57906	1.59936	1.37639	NA	NA	NA	1.16559	1.62011	2.11895	1.01778	0.903977	1.00548	0.903715	NA	NA	NA	NA	NA	1.42586	1.24794	0.875224	-0.192275	0.400492	0.612191
RASIP1_S11	NA	NA	NA	NA	1.02417	0.821096	1.868	0.74516	0.749445	NA	NA	NA	NA	1.47682	0.522947	0.978128	1.52465	2.41009	1.00244	1.3952	NA	NA	NA	1.04157	1.33004	1.27695	0.352702	0.373201	0.595818
STRIP1_S335	1.05255	1.17747	1.09302	1.12859	1.20297	1.28983	0.854187	0.868802	0.880499	0.941416	0.707188	0.895252	1.12906	1.21267	0.81626	2.03663	1.28566	1.63417	1.46245	1.5816	1.4873	1.27076	4.73959	1.01786	1.62929	1.60069	0.678693	0.0069848	0.13417
CDC42BPA_S1557	NA	NA	NA	NA	0.732789	0.487551	1.08601	0.625439	NA	0.650394	0.333864	NA	NA	1.55451	0.357941	1.69935	1.06846	1.31837	NA	NA	0.835052	0.891424	3.28882	0.652675	1.37674	2.10938	1.07682	0.042624	0.212307
RPRD2_S348	1.133	1.81975	1.37799	0.82801	0.805465	1.61655	0.786638	1.26166	NA	1.04787	1.03804	1.20288	1.22584	0.942494	1.47066	0.605552	1.00608	0.853976	NA	NA	0.803898	1.17288	1.15016	1.1715	1.04344	0.89069	-0.167005	0.360849	0.590203
PRPF38B_S491	NA	NA	NA	NA	2.95054	4.3535	0.75833	1.48365	1.0675	1.58487	1.93148	NA	NA	2.97045	2.31348	0.657626	1.0949	0.604552	1.16625	0.822727	1.19577	0.974626	0.720354	2.01855	1.25207	0.620283	-0.689001	0.133073	0.346747
PRPF38B_S527	0.962738	1.48292	0.999517	1.16662	1.20375	1.70609	NA	NA	0.996169	1.23304	2.41311	1.08119	1.23689	1.21417	NA	NA	NA	NA	1.0041	1.20331	0.806001	0.814868	0.851591	1.35155	1.02652	0.759509	-0.396861	0.167174	0.384178
PRPF38B_S529	0.951487	1.50874	1.05771	1.21825	1.20375	1.70609	NA	NA	1.11959	1.23304	2.41311	1.12861	1.21211	1.21417	NA	NA	NA	NA	1.27709	1.82995	0.806001	0.814868	0.851591	1.37909	1.1418	0.82794	-0.272401	0.321267	0.552516
RNF20_S138	0.729985	1.46645	1.17003	1.5755	1.20658	1.03658	1.0199	0.791541	NA	1.03796	0.795474	1.18942	0.826277	1.53397	0.927059	3.21568	1.1074	2.62911	NA	NA	1.1135	1.25927	2.66629	1.083	1.6468	1.52059	0.60463	0.105122	0.314278
ARHGEF16_S230	0.849759	1.52952	2.1046	NA	0.761776	1.24201	0.217511	0.865261	NA	0.835365	1.03846	0.223986	1.68395	0.206033	4.06067	NA	0.392424	NA	NA	NA	1.12338	0.543409	0.882852	1.04936	1.13959	1.08598	0.119001	0.672974	0.812339
DAB2IP_S785	NA	NA	NA	NA	0.806302	1.8619	0.582185	1.34438	1.14139	0.995575	1.84196	NA	NA	0.849179	1.94936	0.914114	0.643184	1.27204	1.38428	0.152055	1.69182	0.912183	1.8559	1.22481	1.16241	0.949052	-0.0754405	0.813366	0.90021
DENND4C_S989	1.21439	0.498632	1.96039	1.16676	1.06661	0.332469	0.881552	0.852727	0.809163	NA	NA	0.437418	0.367854	0.727876	0.52617	0.897537	1.00443	0.811857	1.18088	0.854051	NA	NA	NA	0.975854	0.756452	0.775169	-0.367416	0.246135	0.480379
LRRC16A_S1315	1.47842	2.46554	1.7546	0.806352	1.0127	1.114	0.484681	1.44431	1.51951	0.579498	0.348557	1.01025	0.702906	0.13246	2.45116	0.175949	1.21371	0.294448	0.940939	NA	1.78992	0.370633	NA	1.18256	0.908238	0.768027	-0.380772	0.379978	0.596198
ZMYM4_S122	NA	NA	NA	NA	NA	NA	1.13319	1.72626	1.61149	1.19143	3.00315	NA	NA	NA	1.76249	0.607481	1.1237	0.900195	0.999361	0.770539	1.18064	1.33558	0.590748	1.73311	1.03008	0.594355	-0.750603	0.041958	0.212307
CD276_S307	1.42938	1.99261	1.18769	NA	2.2202	1.96351	1.75498	2.06135	NA	NA	NA	2.21331	2.38533	2.07157	1.02643	0.858228	0.846514	0.958855	NA	NA	NA	NA	NA	1.80139	1.48003	0.821608	-0.283479	0.312653	0.547554
TNS2_S825	0.792183	0.274226	0.826582	1.64977	1.28505	0.995269	NA	NA	0.948141	NA	NA	0.925961	0.564536	1.67279	NA	NA	NA	NA	1.31234	1.9994	NA	NA	NA	0.967317	1.29501	1.33876	0.420897	0.314436	0.547554
TNS2_S931	0.965663	0.276069	0.515608	1.26644	1.63502	1.51092	1.13386	0.624057	0.979622	0.665627	0.776404	1.16526	0.340423	2.12706	0.505212	1.50073	0.769152	1.93386	0.947216	2.24506	1.9773	1.70338	2.95006	0.940845	1.51373	1.6089	0.686076	0.0415561	0.212307
KANK2_S375	0.760985	0.296627	0.577519	1.63258	1.15417	1.41472	0.997119	0.246028	0.582347	0.656713	0.296899	0.890833	0.610539	3.34828	0.173331	3.43149	1.01549	3.05392	2.27281	2.13382	1.80622	1.5859	5.20532	0.783245	2.12733	2.71605	1.44151	0.0105734	0.137866
KANK2_S540	NA	NA	NA	NA	1.3672	1.35816	1.04111	0.399152	0.595165	0.415604	0.697562	NA	NA	2.46021	0.376082	3.19321	0.798958	2.15404	1.31888	1.85532	1.43825	1.29833	4.12737	0.839136	1.90207	2.2667	1.18059	0.0430893	0.212307
FAM21C_S278	0.993786	1.157	1.01526	1.63251	1.15363	1.66137	1.34234	0.991348	0.853374	1.60907	1.26298	0.925412	1.02848	1.27766	1.11597	1.1904	1.06921	0.921191	1.0268	1.17454	0.994359	1.17392	1.24704	1.24297	1.09542	0.881288	-0.182314	0.413411	0.61931
MAP1S_S733	0.901861	1.66361	0.816317	1.59983	0.837662	1.07706	NA	NA	0.902752	1.66086	2.39676	1.12133	1.70842	0.488868	NA	NA	NA	NA	0.84083	0.391131	1.3975	2.53983	1.52995	1.31741	1.25223	0.950523	-0.073206	0.835686	0.907078
MAP1S_S631	1.32187	1.45999	1.02265	0.966004	1.33613	0.676648	NA	NA	1.06324	NA	NA	0.889153	1.44983	1.51223	NA	NA	NA	NA	1.09277	1.20263	NA	NA	NA	1.12093	1.22932	1.09669	0.133162	0.49796	0.694352
MAP1S_S614	1.16246	1.14661	1.13375	1.87366	1.28204	1.31107	NA	NA	1.1095	1.28313	1.47534	0.986958	1.03635	1.52774	NA	NA	NA	NA	0.915138	0.675124	1.30185	1.21951	1.40054	1.30862	1.1329	0.865724	-0.208021	0.19064	0.415484
ARL6IP4_S137	0.74972	1.33884	0.684673	1.30293	1.18149	0.732804	1.15411	1.54301	1.17067	1.48313	1.27091	0.721278	0.7571	0.58138	1.08663	0.754428	1.02342	0.894776	0.980499	0.838804	1.601	0.907346	1.23162	1.14657	0.94819	0.826979	-0.274078	0.111679	0.319745
TNS3_S1154	0.878955	1.28266	1.10457	0.691396	1.23521	1.52691	1.12136	1.11731	NA	NA	NA	1.22146	1.16334	1.1215	1.07319	0.869834	0.906218	0.941026	NA	NA	NA	NA	NA	1.1198	1.04237	0.930856	-0.103371	0.469132	0.678503
INTS3_S552	1.43955	2.26448	1.14587	1.12423	NA	NA	1.15285	1.80859	1.5113	NA	NA	1.92254	0.780688	NA	1.14579	0.944168	1.1335	1.18934	0.939665	1.18456	NA	NA	NA	1.49241	1.15503	0.773936	-0.369713	0.120591	0.32928
INTS3_S554	1.43955	2.26448	1.14587	1.12423	NA	NA	1.15285	1.80859	1.56651	NA	NA	1.92254	0.780688	NA	1.14579	0.944168	1.1335	1.18934	0.936399	1.20144	NA	NA	NA	1.5003	1.15673	0.771003	-0.375192	0.113697	0.319745
KIAA1429_S1579	0.825305	1.65329	0.861159	1.29183	1.03806	1.06387	1.04565	1.33033	1.0868	1.38097	1.69305	1.31458	1.12144	0.726942	1.52222	1.17458	1.14184	1.32119	1.00391	1.27438	1.24492	0.959258	0.915443	1.20639	1.14339	0.947778	-0.0773783	0.564732	0.737007
RCSD1_S216	0.675684	0.388341	0.752522	3.33262	1.03846	1.21198	1.32927	1.3758	NA	1.55474	1.19497	0.654049	1.10086	1.09131	1.56301	1.03959	0.965804	1.12691	NA	NA	0.687187	1.12796	0.980509	1.28544	1.03372	0.804176	-0.314417	0.393048	0.608489
NIPBL_S2658	1.18398	1.76572	1.32017	0.0714936	1.31606	1.59094	NA	NA	0.987046	1.51648	1.41253	1.17268	0.273902	1.02088	NA	NA	NA	NA	1.01796	0.827998	0.683447	0.769719	1.07877	1.24049	0.85567	0.689783	-0.535785	0.0680608	0.263786
NIPBL_S892	NA	NA	NA	NA	NA	NA	0.9298	0.95081	1.28622	1.16983	1.63278	NA	NA	NA	1.37439	0.661133	1.20964	0.815302	0.949725	0.730793	1.05251	0.982993	0.665557	1.19389	0.938004	0.785672	-0.348002	0.135669	0.350681
ANKRD54_S63	NA	NA	NA	NA	1.13889	1.00299	1.02991	1.32449	NA	1.60634	1.89131	NA	NA	1.33658	1.57978	1.46727	1.10468	0.860754	NA	NA	1.07876	0.84862	1.82904	1.33232	1.26318	0.948106	-0.0768793	0.723267	0.849435
KANK3_S271	0.844569	0.510757	0.608482	2.06972	0.969267	0.991539	1.64772	0.667587	NA	NA	NA	0.948899	0.493755	1.10136	0.451781	1.68569	1.32997	1.7345	NA	NA	NA	NA	NA	1.03871	1.10657	1.06533	0.0913016	0.808762	0.897877
PTRF_S167	0.689904	NA	0.307452	0.639911	1.42071	1.11952	NA	NA	NA	0.337499	NA	1.56253	0.287954	2.1251	NA	NA	NA	NA	NA	NA	0.867803	2.88385	4.95956	0.752498	2.11447	2.80993	1.49053	0.132035	0.346747
ZCCHC8_S189	0.930387	1.21103	1.27389	1.91156	1.01679	1.34222	NA	NA	0.935532	1.30313	2.01433	0.984726	0.97707	1.06225	NA	NA	NA	NA	1.51745	1.19244	1.29583	1.25055	0.404509	1.32654	1.0856	0.818373	-0.28917	0.189276	0.413709
LLGL2_S653	0.866067	1.14199	0.948611	0.504906	1.1353	0.612534	NA	NA	0.754855	NA	NA	0.777804	1.16267	1.11224	NA	NA	NA	NA	0.731941	0.225477	NA	NA	NA	0.852038	0.802027	0.941304	-0.087267	0.802518	0.894361
RPL22L1_S120	0.476681	0.624974	7.60055	0.665831	NA	NA	0.387336	0.637211	0.965414	0.910876	9.75995	0.619774	0.58297	NA	6.48061	0.169577	0.167034	0.252942	0.417413	2.76724	0.65935	0.90772	2.06787	2.44765	1.37205	0.560557	-0.835067	0.294725	0.529549
PDXDC1_S627	2.04502	0.10957	1.45297	0.107742	0.959154	0.186232	NA	NA	NA	1.16911	2.28446	0.0699063	0.236966	0.47407	NA	NA	NA	NA	NA	NA	1.64905	1.33417	2.54031	1.03928	1.05075	1.01103	0.0158263	0.98204	0.992323
PGM2L1_S175	1.37548	1.69026	1.27228	2.79609	1.13007	1.29927	1.0282	1.10436	1.1192	0.942021	2.09077	2.29638	NA	0.776404	1.49009	1.57396	0.798249	1.01774	1.08094	0.722378	1.28546	1.07391	2.2277	1.44073	1.30393	0.905049	-0.143932	0.400923	0.612191
CTR9_S970	NA	NA	NA	NA	1.09531	1.4555	1.02499	1.30435	1.20241	1.28803	1.11156	NA	NA	0.97463	1.32339	0.672024	0.858498	0.957621	0.866422	1.29981	0.761431	1.09358	0.520015	1.21174	0.932743	0.769758	-0.377524	0.0129942	0.143764
ZC3H14_S490	NA	NA	NA	NA	0.973342	1.31127	1.03576	1.27127	1.15327	1.28492	1.61662	NA	NA	0.706564	1.60853	1.38816	1.17484	1.10192	1.11476	0.925419	1.32371	1.08893	2.94462	1.23521	1.33775	1.08302	0.115053	0.962258	0.987695
LARP1_S517	0.85893	0.928634	0.989338	1.20468	0.885477	1.24532	1.0808	0.913275	1.27178	1.20024	1.51005	0.846125	0.897473	0.756188	0.936649	0.7398	1.13664	0.898659	0.957379	0.918177	1.22117	1.16921	1.02147	1.09896	0.958245	0.871958	-0.197669	0.0805677	0.283165
LARP1_S521	0.7916	0.872553	0.832731	1.33408	1.03599	1.43111	1.0255	1.10266	1.19944	1.32484	1.6806	0.679768	0.723512	0.568375	1.24847	0.474138	0.937723	0.970931	0.883091	1.03259	1.10242	1.13017	0.890364	1.14828	0.886796	0.772281	-0.372803	0.0246499	0.186571
LARP1_S548	NA	NA	NA	NA	1.1474	1.8817	0.855401	1.42432	NA	1.2499	1.8253	NA	NA	0.299344	2.02466	0.415006	0.974849	0.6252	NA	NA	1.00065	0.854906	0.606854	1.39734	0.850183	0.608431	-0.716834	0.0493222	0.226957
LARP1_S774	0.748436	0.639273	0.955612	0.730341	0.973751	0.996407	1.09549	1.14142	1.00038	1.48226	1.30361	0.816665	1.13337	0.696365	0.691559	1.30406	0.982902	0.75508	1.1701	0.811728	0.783481	0.959391	0.766487	1.00609	0.905932	0.900449	-0.151284	0.306345	0.544691
BLOC1S3_S65	1.81482	1.01364	1.03895	0.825662	0.931378	0.831651	1.05651	2.44656	1.31901	1.67991	0.524858	0.47449	0.887869	0.194639	1.56697	0.851153	1.0136	0.998931	0.689488	1.38203	1.81405	2.2395	0.989239	1.22572	1.09183	0.890765	-0.166884	0.574823	0.74346
SAMD1_S161	0.880761	1.7118	1.38889	0.4655	0.330374	0.855092	1.11837	1.20091	NA	1.22197	2.12742	1.10248	0.789828	0.572217	1.59443	1.43211	1.20522	1.22964	NA	NA	1.07191	1.00948	0.524678	1.13011	1.0532	0.931946	-0.101682	0.709971	0.837122
FIP1L1_S289	0.976924	1.39417	1.09415	1.11476	1.06661	1.1584	1.10216	0.983317	NA	NA	NA	1.19324	1.15473	1.09566	1.84977	0.713556	1.26827	0.948551	NA	NA	NA	NA	NA	1.11131	1.17482	1.05715	0.0801814	0.694328	0.824247
FIP1L1_S548	NA	NA	NA	NA	NA	NA	0.907948	1.70307	1.59283	1.77328	1.81405	NA	NA	NA	2.70904	0.62138	1.21874	0.419457	0.638362	NA	1.10195	0.85063	0.318046	1.55824	0.9847	0.631932	-0.662158	0.0988738	0.305149
PLXDC2_S128	NA	NA	NA	NA	1.36948	2.15319	1.83719	1.78415	0.878742	1.56093	1.33055	NA	NA	1.32787	0.748584	1.49785	1.31203	1.02121	1.41687	3.22625	0.651879	1.63276	2.55522	1.55918	1.53905	0.987093	-0.018742	0.94677	0.980937
MPRIP_S955	1.32377	0.897808	0.971371	1.6616	NA	NA	1.66984	1.34985	0.924243	NA	NA	1.23576	0.76506	NA	0.344322	0.870929	1.00987	1.20716	1.12561	1.34172	NA	NA	NA	1.25693	0.987554	0.78569	-0.347967	0.138338	0.354757
RAB11FIP1_S197	0.734632	2.22151	1.12297	2.02341	1.01965	1.86459	0.756969	1.56251	1.48745	1.24292	3.66154	0.969628	0.76148	0.941981	5.30744	0.418135	0.915575	0.351077	1.01042	1.14129	1.03178	1.30392	0.864595	1.60892	1.25144	0.777815	-0.362501	0.059498	0.244322
GIGYF2_S201	0.977285	0.715506	1.08524	0.74689	0.978038	0.702962	NA	NA	1.10307	1.13212	1.52741	0.741182	1.33126	0.834658	NA	NA	NA	NA	0.953383	1.15585	1.04064	1.0527	1.20687	0.996503	1.03957	1.04322	0.0610378	0.703876	0.832856
GIGYF2_S160	1.03051	0.613839	1.3601	0.896284	1.0107	0.615368	1.09536	1.17417	1.12541	1.00956	1.30001	0.947074	1.13969	0.65355	0.876811	0.717103	0.863211	0.991838	0.860057	1.10003	0.889728	0.810602	1.06768	1.02103	0.909781	0.891044	-0.166432	0.204557	0.433382
GIGYF2_S236	0.804604	1.1365	0.803499	1.70714	1.17783	1.40427	1.15714	0.976973	1.42363	1.2552	2.27999	0.921117	0.855181	0.870233	1.11967	0.679304	0.949564	0.865565	1.20286	1.20588	0.996344	0.825849	1.07237	1.28425	0.963662	0.750367	-0.414331	0.0438791	0.212307
FAM83H_S870	1.4854	1.93283	2.01643	NA	1.93913	2.6503	NA	NA	NA	0.664824	2.89084	0.74695	1.62718	0.44652	NA	NA	NA	NA	NA	NA	2.13695	0.778106	0.412674	1.93996	1.02473	0.528221	-0.920786	0.0426277	0.212307
FAM83H_S1003	1.4028	0.692973	2.35729	0.422001	1.5476	0.905096	1.1222	0.860682	1.27682	1.23805	1.71084	0.408573	0.764645	0.86536	1.29879	1.43389	0.47533	0.847666	1.42756	NA	1.02803	1.13279	1.10666	1.23058	0.980845	0.79706	-0.32724	0.209567	0.443384
ARHGEF18_S945	1.09288	0.354156	0.569935	1.20806	0.605422	0.487025	NA	NA	NA	0.98346	0.989728	0.416808	1.06059	1.97063	NA	NA	NA	NA	NA	NA	1.24359	1.52286	4.53464	0.786334	1.79152	2.27832	1.18797	0.0592741	0.244322
VPS13C_S420	1.24328	0.615197	0.557456	1.20125	NA	NA	NA	NA	1.10244	1.22192	1.11515	1.45797	0.543581	NA	NA	NA	NA	NA	0.741268	0.92462	0.61015	0.93626	0.836001	1.0081	0.864265	0.857321	-0.222092	0.383265	0.59868
MTSS1L_S456	NA	NA	NA	NA	NA	NA	0.916067	0.608157	0.642131	0.941382	1.07492	NA	NA	NA	0.220707	9.60627	0.456763	4.02549	3.15137	2.2352	0.812462	1.8604	10.1419	0.836532	3.61228	4.31816	2.11042	0.23976	0.474332
DDX46_S102	1.33607	2.2272	1.7054	1.70886	1.1943	2.01684	0.805382	0.921854	NA	NA	NA	1.69475	1.36211	1.40354	1.33476	0.427233	1.15774	0.431697	NA	NA	NA	NA	NA	1.48949	1.11598	0.749234	-0.416512	0.174396	0.391377
DDX46_S105	1.33607	2.2272	1.7054	1.70886	NA	NA	0.805382	0.921854	NA	NA	NA	1.69475	1.36211	NA	1.33476	0.427233	1.15774	0.431697	NA	NA	NA	NA	NA	1.45079	1.06805	0.736182	-0.441866	0.240168	0.474599
DDX46_S106	1.33607	2.2272	1.7054	1.70886	1.1943	2.01684	0.805382	0.921854	NA	NA	NA	1.69475	1.36211	1.40354	1.33476	0.427233	1.15774	0.431697	NA	NA	NA	NA	NA	1.48949	1.11598	0.749234	-0.416512	0.174396	0.391377
BZW1_S345	0.961898	1.70247	0.861105	0.819996	0.512522	2.18492	NA	NA	2.66622	1.06764	NA	1.88899	2.66319	0.637659	NA	NA	NA	NA	1.20781	2.13298	1.1773	1.2925	NA	1.3471	1.57149	1.16658	0.22228	0.558017	0.7343
RSRC2_S32	1.06451	1.56105	1.22698	1.22156	0.865372	1.50043	0.756214	1.25279	1.25552	NA	NA	0.887339	0.988557	0.872165	2.46909	0.68827	0.894557	0.682512	1.18066	1.37369	NA	NA	NA	1.18938	1.1152	0.937634	-0.0929036	0.258083	0.496517
DOK3_S330	0.718572	0.441576	0.60141	2.54341	1.4224	1.26569	1.14864	1.31825	1.05766	1.98079	0.803921	0.920564	2.27171	0.811276	1.01463	0.763764	1.06354	0.996887	0.657524	1.19987	0.761533	1.36021	0.6119	1.2093	1.03612	0.85679	-0.222986	0.525399	0.714098
RAB11FIP2_S277	0.346945	NA	0.0330831	0.487766	0.192981	0.0941689	NA	NA	0.495487	0.690873	0.596733	NA	0.174201	0.165245	NA	NA	NA	NA	0.725289	0.789368	0.642675	0.705171	1.44607	0.367255	0.664003	1.80802	0.854408	0.14131	0.359906
SH3BP5L_S311	1.48903	0.832494	1.57613	1.42334	NA	NA	0.862378	0.625907	1.34255	1.03567	0.870329	1.06147	1.44008	NA	0.444606	2.07742	1.11954	1.96234	1.23288	1.31571	1.11874	1.41815	2.42751	1.11754	1.41986	1.27052	0.345424	0.153243	0.370213
ERMP1_S53	1.00751	0.709525	1.04532	1.35341	0.703713	0.719088	0.404483	2.33465	0.990483	NA	NA	0.10144	0.558638	NA	2.96337	0.155863	1.05789	0.197627	0.574801	0.416734	NA	NA	NA	1.0298	0.753295	0.731498	-0.451073	0.113945	0.319745
ZC3HAV1_S310	1.00699	1.11334	1.08089	0.897416	NA	NA	1.51289	1.00898	NA	NA	NA	1.41556	1.809	NA	1.27654	1.70216	1.21059	1.46862	NA	NA	NA	NA	NA	1.10342	1.48041	1.34166	0.42402	0.0157973	0.1568
ZC3HAV1_S284	1.39626	0.910426	0.825052	1.31715	1.97839	1.09942	0.869885	0.989705	NA	1.29267	1.62796	1.35794	0.802592	0.706557	1.01511	0.705171	0.907152	0.905537	NA	NA	0.861706	1.24957	1.31316	1.23069	0.982449	0.79829	-0.325016	0.0956125	0.300868
ZC3HAV1_S275	1.14419	1.7847	1.19749	0.991199	1.13409	1.5077	NA	NA	NA	1.02765	1.55863	1.52962	1.49009	1.22949	NA	NA	NA	NA	NA	NA	0.778101	1.25256	2.65283	1.29321	1.48878	1.15123	0.20318	0.572761	0.741898
MON2_S89	1.30373	0.577128	1.4526	0.616917	1.13712	0.401749	1.33752	0.774761	0.934171	0.88657	0.529461	1.01135	1.04222	0.451084	1.09957	1.50315	0.714951	0.928468	0.58114	NA	0.703591	0.547343	NA	0.904703	0.858287	0.948695	-0.0759838	0.75809	0.86593
MYH14_S1969	2.18012	4.47008	2.60434	0.732344	1.62855	2.49169	NA	NA	1.02262	0.643696	NA	1.29307	1.03486	0.515155	NA	NA	NA	NA	0.850937	NA	1.33683	0.667115	0.711398	1.97168	0.915623	0.464387	-1.1066	0.0938617	0.298311
NUFIP2_S212	0.934669	1.32574	1.01823	0.99512	0.286303	1.52393	NA	NA	NA	1.1707	1.77408	1.36916	1.14116	1.16611	NA	NA	NA	NA	NA	NA	1.44879	0.818049	2.38597	1.1286	1.38821	1.23003	0.298693	0.358964	0.588783
NUFIP2_S214	0.934669	1.32574	1.01823	0.99512	0.286303	1.52393	NA	NA	NA	1.1707	1.77408	1.36916	1.14116	1.16611	NA	NA	NA	NA	NA	NA	1.44879	0.818049	2.38597	1.1286	1.38821	1.23003	0.298693	0.358964	0.588783
NUFIP2_S652	0.779667	1.81361	1.16045	1.35434	1.01723	1.62967	NA	NA	1.26221	NA	NA	1.70462	1.45547	0.547182	NA	NA	NA	NA	0.718536	2.2797	NA	NA	NA	1.28817	1.3411	1.04109	0.0580951	0.884086	0.936948
MAVS_S81	1.51664	0.265155	1.71654	0.0451571	1.7087	0.545671	NA	NA	0.754085	2.33214	1.77058	0.298206	2.48598	0.275291	NA	NA	NA	NA	0.461402	1.37048	0.794097	0.665731	NA	1.18385	0.907313	0.766408	-0.383815	0.500864	0.695806
CLASP1_S646	1.09573	2.00214	1.07918	2.13275	1.06742	0.933467	1.48258	1.6801	0.825192	NA	NA	1.68746	0.899855	1.64023	0.571239	0.853186	NA	2.2356	0.92023	0.834333	NA	NA	NA	1.36651	1.20527	0.882006	-0.18114	0.543126	0.720008
HDGFRP2_S663	1.32523	3.00918	1.24108	1.52199	NA	NA	1.14625	1.2298	0.957217	1.12886	1.20293	1.07499	1.30933	NA	1.26385	0.828285	0.872658	1.27577	0.916698	0.974063	1.42543	1.17799	1.40659	1.41806	1.1387	0.802996	-0.316536	0.370219	0.594584
HDGFRP2_S366	1.0474	2.07871	1.35474	0.869557	1.10531	0.982379	1.45104	1.59627	NA	NA	NA	1.34849	1.01878	1.07232	1.63995	2.39305	0.797619	1.63692	NA	NA	NA	NA	NA	1.31068	1.4153	1.07983	0.110799	0.679104	0.818033
HDGFRP2_S369	0.958145	1.95787	1.10031	0.894138	1.10531	0.982379	1.45104	1.59627	NA	1.05796	4.75083	2.03019	1.09062	1.07232	1.63995	2.39305	0.797619	1.63692	NA	NA	0.707304	0.798775	0.135527	1.58543	1.23023	0.77596	-0.365945	0.578742	0.746306
HDGFRP2_S370	0.958145	1.95787	1.10031	0.894138	1.10531	0.982379	1.45104	1.59627	NA	1.05796	4.75083	2.03019	1.09062	1.07232	1.63995	2.39305	0.797619	1.63692	NA	NA	0.707304	0.798775	0.135527	1.58543	1.23023	0.77596	-0.365945	0.578742	0.746306
HDGFRP2_S625	NA	NA	NA	NA	0.973387	1.17986	1.00124	1.80681	1.24299	1.34671	1.45035	NA	NA	1.10089	1.60791	0.974965	1.0628	0.958536	0.923073	1.31548	1.32726	1.12516	1.0444	1.28591	1.14405	0.889681	-0.168641	0.291337	0.526589
BRAP_S117	1.20187	3.79106	0.919879	1.03136	1.14606	1.28061	1.33703	1.06579	NA	NA	NA	1.45307	2.29558	0.962199	1.307	1.56625	0.463906	1.23098	NA	NA	NA	NA	NA	1.47171	1.32557	0.900702	-0.150879	0.612587	0.768277
WAPAL_S221	1.15953	1.86144	1.45447	0.703473	1.11745	1.6517	1.02692	1.41649	1.07008	1.42072	1.67913	0.986188	0.355951	0.967948	1.58236	0.719183	0.955711	1.19146	0.957405	0.417196	0.976267	1.2686	1.47204	1.32376	0.987527	0.745999	-0.422754	0.0341209	0.19822
IRF2BP2_S344	NA	NA	NA	NA	NA	NA	0.814322	2.08796	1.11725	0.992796	1.89207	NA	NA	NA	1.67699	0.735133	1.08125	0.612042	1.18005	0.832926	1.15929	0.920429	0.802632	1.38088	1.00008	0.724236	-0.465468	0.23976	0.474332
IRF2BP2_S175	1.11974	3.411	1.64431	0.978842	0.763181	1.25634	1.14655	0.956966	1.18619	1.23398	1.76123	1.26469	1.49496	1.19021	1.30176	1.3715	1.558	0.71279	1.12293	1.04536	1.44857	0.811597	1.07914	1.4053	1.20013	0.853997	-0.227697	0.975933	0.990337
HUWE1_S1395	1.58122	2.69186	1.20416	1.13105	1.17322	1.29144	0.93489	1.53099	1.12145	1.09896	0.91794	1.26406	0.952411	1.04397	0.975307	1.29622	0.976254	1.13703	1.19876	1.66213	1.47674	0.967617	1.53002	1.33429	1.20671	0.904385	-0.144992	0.832752	0.906026
HUWE1_S1907	1.1044	2.82732	0.883635	0.821571	1.14972	1.31688	0.868158	3.1329	1.07568	1.06132	0.703694	0.957342	0.672061	0.970718	0.857428	1.09575	0.679491	0.948426	1.23751	1.01637	1.38133	0.693689	1.25731	1.35866	0.980618	0.721753	-0.470423	0.316386	0.547554
PXK_S222	NA	NA	NA	NA	NA	NA	0.538255	1.59986	0.465314	0.531289	2.70451	NA	NA	NA	2.34854	1.47037	0.404197	2.20687	0.356433	0.87782	1.42651	0.486033	0.647388	1.16785	1.13602	0.972747	-0.0398631	0.898102	0.94603
CENPV_S44	1.62585	0.711627	1.04298	0.491188	0.99458	0.461826	1.46203	0.633024	0.878234	0.784101	0.073754	0.348873	0.611309	0.726586	1.77619	NA	0.956439	0.343691	0.691323	0.498044	0.820243	0.708548	NA	0.832653	0.748125	0.898483	-0.154437	0.655944	0.802377
MTDH_S298	0.795137	0.127479	0.633277	0.297106	1.05593	0.404252	1.27437	0.996775	0.794668	1.55107	1.24305	0.591951	1.22419	0.518255	0.776259	0.253187	1.27432	0.146202	0.432652	0.218787	0.70354	0.735805	0.0824173	0.833919	0.579797	0.695268	-0.524358	0.161509	0.380653
MTDH_S568	0.823975	0.544419	0.818999	1.04121	0.873805	0.909182	1.35625	1.02575	2.06644	0.575655	0.582874	1.29174	1.76205	1.6715	0.89293	2.58949	0.675322	2.60936	1.36599	1.0427	1.55506	0.980875	3.22448	0.965323	1.63846	1.69732	0.763255	0.0105734	0.137866
MTDH_S426	NA	NA	NA	NA	0.939806	1.01504	0.962862	1.13128	0.969538	1.65799	1.47532	NA	NA	0.534489	1.93018	0.622703	1.00606	0.664699	0.742733	NA	0.699699	0.930187	0.20786	1.16455	0.815401	0.700187	-0.514187	0.0920435	0.298311
BCL9L_S118	0.851757	1.69344	1.22993	1.36969	1.4208	0.898172	NA	NA	1.0234	NA	NA	0.98038	1.36226	1.12619	NA	NA	NA	NA	0.746504	0.864857	NA	NA	NA	1.21245	1.01604	0.838001	-0.254976	0.241818	0.47656
LUZP1_S394	1.12357	2.42835	1.37196	1.64894	1.21198	1.62935	1.43192	1.45459	1.26907	1.74343	2.17106	1.42834	1.78767	1.66199	1.09405	1.13398	1.22044	0.871471	1.51476	2.35627	1.3502	1.39395	2.70078	1.58947	1.54282	0.970651	-0.042976	0.65055	0.798026
LUZP1_S574	1.00101	1.28868	0.997767	1.22358	1.50272	1.59289	1.65838	1.24146	NA	NA	NA	1.53586	1.71447	1.42195	0.629506	1.12429	1.19261	1.19666	NA	NA	NA	NA	NA	1.31331	1.25933	0.9589	-0.0605477	0.741305	0.860151
ZC3H18_S67	0.865543	2.23965	1.07052	1.42649	0.97043	1.89479	1.10605	1.12475	1.19573	NA	NA	1.56294	0.628153	0.808541	1.86972	0.963192	1.36736	0.663634	0.896916	0.789159	NA	NA	NA	1.32155	1.06107	0.802896	-0.316714	0.234284	0.469847
ZC3H18_S868	NA	NA	NA	NA	NA	NA	0.822648	1.23631	1.30168	1.56835	1.71287	NA	NA	NA	1.87038	0.400762	1.28122	0.689879	0.803625	0.814151	0.934835	0.893358	0.700476	1.32837	0.932076	0.701668	-0.511139	0.0861001	0.293823
ZC3H18_S534	2.2165	3.70214	1.82679	NA	1.31862	0.760288	1.06622	0.610933	NA	NA	NA	2.75025	0.344933	0.827822	0.657479	1.24954	1.96179	1.14379	NA	NA	NA	NA	NA	1.64307	1.27651	0.776908	-0.364184	0.488339	0.68907
ZC3H18_S893	0.929624	2.01823	0.965467	1.0676	1.00867	0.923406	0.798194	1.02552	1.32988	1.32692	2.01048	0.981464	0.787265	1.04117	1.50463	NA	1.08932	0.572064	0.943345	0.987685	1.24015	0.879913	0.934461	1.21854	0.996498	0.817777	-0.290221	0.299986	0.536531
GLCCI1_S223	0.610434	0.257258	0.450828	0.825388	1.02003	0.708106	1.33252	0.703149	1.16247	NA	NA	0.442104	0.476598	1.05802	0.780726	1.62924	1.01523	1.78359	1.10415	NA	NA	NA	NA	0.785576	1.03621	1.31904	0.399489	0.245981	0.480379
FAM134C_S320	0.944254	0.949623	1.12371	0.950937	0.863032	1.25565	NA	NA	0.758925	NA	NA	0.376373	0.507272	0.885172	NA	NA	NA	NA	0.697564	0.845541	NA	NA	NA	0.978019	0.662384	0.677272	-0.562193	0.0288827	0.195053
PPFIBP1_S313	0.871968	0.742265	0.99811	0.816825	0.990353	0.779633	2.38237	1.105	1.13784	1.13206	0.921941	1.38459	1.09023	1.497	0.400216	1.68262	1.17088	1.55104	1.31029	2.23596	0.937291	1.4091	2.26324	1.07985	1.41104	1.3067	0.385926	0.0268002	0.190008
ZC3HC1_S321	0.942614	3.48699	0.994463	NA	NA	NA	0.967193	1.84675	1.03607	NA	NA	2.37959	2.41527	NA	2.73089	0.629971	0.845027	0.527577	0.739325	1.75381	NA	NA	NA	1.54568	1.50268	0.972183	-0.0406997	0.936354	0.972041
LSR_S374	1.02439	1.03822	1.50227	0.553703	0.579913	0.662176	0.688509	1.00647	NA	0.847413	1.69994	0.746796	1.18401	0.334156	1.82889	0.553991	0.99046	0.532883	NA	NA	0.879737	0.712414	0.676061	0.960299	0.84394	0.87883	-0.186344	0.481251	0.687466
STX12_S142	NA	NA	NA	NA	0.758534	1.17381	1.28431	1.18834	0.722168	1.08743	1.45207	NA	NA	0.29284	1.223	0.845109	0.834387	1.25709	0.710261	0.850799	0.67452	1.28739	1.14804	1.09524	0.912344	0.833011	-0.263593	0.219927	0.454778
GATAD2A_S100	1.0136	1.65948	1.14786	0.928635	NA	NA	NA	NA	0.928651	0.931279	0.611464	0.623342	0.659977	NA	NA	NA	NA	NA	0.849784	0.786615	0.904747	1.11191	0.570563	1.03157	0.786706	0.762632	-0.390942	0.11287	0.319745
GATAD2A_S107	1.0136	1.65948	1.14786	0.928635	NA	NA	NA	NA	0.928651	0.931279	0.611464	0.623342	0.659977	NA	NA	NA	NA	NA	0.849784	0.786615	0.904747	1.11191	0.570563	1.03157	0.786706	0.762632	-0.390942	0.11287	0.319745
GPSM1_S469	NA	NA	NA	NA	NA	NA	2.6698	1.58729	0.673891	1.34006	1.43789	NA	NA	NA	0.789767	2.28037	0.68579	0.329983	1.27794	1.61081	0.348946	0.889843	1.69858	1.54179	1.10134	0.714324	-0.485349	0.293327	0.528686
C2CD5_S659	NA	NA	NA	NA	0.934822	0.874393	0.937339	1.74269	1.06197	0.910453	1.52752	NA	NA	0.649206	1.70224	1.01246	1.10565	0.982326	0.803978	0.482942	1.0257	0.422092	0.284828	1.14131	0.847142	0.742253	-0.430018	0.134783	0.34891
IRF2BP1_S453	1.03243	3.18471	0.734318	1.58209	NA	NA	NA	NA	1.54282	1.2299	0.823465	1.31327	0.486764	NA	NA	NA	NA	NA	0.502458	NA	1.47035	1.4461	0.849906	1.4471	1.01147	0.698964	-0.51671	0.365967	0.593544
IRF2BP1_S384	0.981295	1.61467	1.17819	1.21268	0.910714	0.972201	0.859728	1.55955	1.5605	1.15929	1.29023	1.29889	0.845184	0.920313	1.4962	0.59395	1.27116	0.665942	0.845679	0.724479	1.10702	1.01385	0.971416	1.209	0.979508	0.810178	-0.303689	0.0568931	0.244322
ERC1_S17	0.673368	0.961826	1.04806	1.28543	0.501029	1.03586	NA	NA	NA	1.56482	1.67806	1.35473	1.55161	3.08519	NA	NA	NA	NA	NA	NA	1.20749	1.12291	2.82274	1.09356	1.85745	1.69854	0.764293	0.0812521	0.283165
ERC1_S21	0.68011	0.818554	1.02936	1.52554	0.501029	1.03586	NA	NA	NA	1.37624	1.4003	1.11074	1.40604	3.08519	NA	NA	NA	NA	NA	NA	1.18407	1.12492	2.92969	1.04587	1.80678	1.72753	0.788708	0.0812521	0.283165
AHNAK2_S194	0.29552	1.11675	0.268137	0.777952	0.974436	1.22144	1.08369	0.67805	NA	NA	NA	1.16273	1.04601	2.70413	0.713333	2.39171	0.851056	1.96312	NA	NA	NA	NA	NA	0.801997	1.54744	1.92949	0.948216	0.0938617	0.298311
AHNAK2_S160	NA	NA	NA	NA	1.01964	1.78983	1.42782	0.407586	0.54842	0.94432	0.5557	NA	NA	4.14897	0.377841	2.99167	0.93071	1.84374	2.2932	3.1122	1.15705	1.84439	7.38376	0.956188	2.60835	2.72787	1.44777	0.0330111	0.195701
AHNAK2_S180	1.23536	2.1979	1.06119	1.83896	1.48279	1.82102	NA	NA	0.976188	NA	NA	2.15945	2.2577	4.57324	NA	NA	NA	NA	1.26389	2.96809	NA	NA	NA	1.5162	2.64447	1.74415	0.80252	0.0479798	0.224639
MISP_S394	1.01626	2.99988	2.99707	0.789239	1.87209	1.46764	0.686762	0.823193	1.70805	0.899587	0.977432	0.696012	1.46471	0.727041	2.68312	0.526986	0.908176	0.487279	1.2405	0.102784	1.98382	0.755722	0.644148	1.47611	1.01836	0.689893	-0.535555	0.0792306	0.281272
MISP_S395	1.39302	4.54001	4.18611	0.956879	1.55299	1.4152	NA	NA	1.65626	0.786223	0.76152	0.635994	1.7399	0.884282	NA	NA	NA	NA	1.08072	0.424709	2.39141	0.58318	0.239905	1.91647	0.997511	0.520495	-0.942044	0.113945	0.319745
MISP_S397	1.32377	3.83759	2.9279	0.948328	NA	NA	0.348438	0.662581	NA	NA	NA	0.391001	1.35258	NA	3.4119	0.220726	0.583023	0.253286	NA	NA	NA	NA	NA	1.67477	1.03542	0.618246	-0.693747	0.309524	0.547554
MISP_S675	1.206	2.58701	2.03811	0.410785	1.56343	1.01839	0.934583	1.04136	NA	0.786467	0.515802	0.825375	1.32144	0.686146	2.18188	0.629712	1.18669	1.08348	NA	NA	1.74963	0.999252	0.889993	1.21019	1.15536	0.95469	-0.0668958	0.838231	0.908637
MISP_S543	1.13536	3.83218	2.84617	0.957735	0.968248	0.74077	0.420253	0.717833	1.24783	0.925567	0.492196	0.818244	2.13913	0.97763	2.47917	0.39659	0.916397	0.473108	1.33739	0.639973	2.99871	0.814306	0.460001	1.29856	1.20422	0.927352	-0.108812	0.739898	0.859093
MISP_S544	NA	NA	NA	NA	1.13231	0.951804	0.432494	0.607605	NA	1.00412	0.588771	NA	NA	1.24581	2.23758	NA	1.05912	NA	NA	NA	2.64845	1.26618	2.10846	0.786185	1.76093	2.23985	1.1634	0.0127538	0.14349
TEX2_S196	0.360873	0.252458	0.857416	0.518387	1.05259	0.66722	NA	NA	0.709934	0.797406	0.9121	0.147175	0.79498	1.35278	NA	NA	NA	NA	0.947612	0.673964	1.52897	1.05317	3.0399	0.680932	1.19232	1.75101	0.808188	0.113945	0.319745
ARHGAP12_S103	1.38895	0.649924	1.54062	0.672918	0.596129	0.408174	0.876439	0.897601	0.793951	0.639788	1.14314	0.331751	0.792896	0.503698	1.94781	1.0182	0.933992	1.2497	0.455938	NA	0.899541	0.399261	NA	0.873421	0.853279	0.976938	-0.0336609	0.915691	0.958743
FTSJ3_S335	NA	NA	NA	NA	NA	NA	1.25962	1.09288	1.06398	1.06072	3.62308	NA	NA	NA	2.65982	0.173484	0.861742	1.07542	0.9645	0.606787	2.04619	1.17336	1.39385	1.62006	1.21724	0.751356	-0.412431	0.518482	0.710569
FTSJ3_S336	NA	NA	NA	NA	NA	NA	1.25962	1.09288	1.06398	1.06072	3.62308	NA	NA	NA	2.65982	0.173484	0.861742	1.07542	0.9645	0.606787	2.04619	1.17336	1.39385	1.62006	1.21724	0.751356	-0.412431	0.518482	0.710569
SRRM1_S738	1.14408	1.75309	1.37306	1.07894	1.12048	1.50539	0.873347	1.63146	1.1788	1.53822	2.48708	0.994837	0.906074	0.969737	2.12486	0.64879	1.00272	0.675458	0.991391	0.909684	0.841795	0.916625	0.428961	1.42581	0.950911	0.666925	-0.584404	0.00168777	0.112311
SRRM1_S740	1.1286	1.80927	1.31884	1.13439	1.12045	1.7221	0.818126	1.84565	1.17786	1.53888	2.54265	0.891445	0.94927	0.951165	2.27348	0.565244	1.05114	0.534701	0.987964	0.993289	0.828138	0.873549	0.299329	1.4688	0.933227	0.635367	-0.654338	0.0148151	0.155787
SRRM1_S743	1.15664	1.31863	1.278	1.30963	NA	NA	0.994094	1.23568	NA	NA	NA	0.872688	0.851626	NA	2.25933	0.667032	1.14636	0.613982	NA	NA	NA	NA	NA	1.21545	1.0685	0.879104	-0.185894	0.0930736	0.298311
SRRM1_S694	0.814029	1.09625	1.10485	1.57595	0.526234	0.842341	NA	NA	NA	1.39687	2.87915	0.856016	0.914617	0.668519	NA	NA	NA	NA	NA	NA	1.33866	1.58007	1.64241	1.27946	1.16672	0.911882	-0.133081	0.851815	0.919992
SRRM1_S695	0.90014	1.26172	1.26912	1.44523	1.04727	1.34408	0.963321	1.1658	1.06022	1.28494	2.103	1.07438	0.933495	0.885062	1.45781	1.33412	1.20393	1.33313	0.817719	1.11016	1.1478	1.04055	0.589628	1.25862	1.07732	0.855949	-0.224404	0.235117	0.469847
SRRM1_S696	1.01131	1.37177	1.26102	1.39877	1.02587	1.30708	0.888802	1.99413	1.26308	1.08037	1.66115	0.905999	0.944024	0.962032	1.54536	0.959619	0.804737	1.10998	0.940053	1.19927	1.75047	1.32041	1.57129	1.29667	1.16777	0.900593	-0.151053	0.336702	0.568922
SRRM1_S901	0.912344	1.41637	1.12405	0.995564	1.03166	1.01917	1.03301	1.30469	1.40181	1.56027	2.73868	0.561606	1.01409	0.998165	2.59242	0.426945	1.17705	0.484936	0.820311	0.874962	0.92411	0.857052	0.350686	1.3216	0.923528	0.698795	-0.517059	0.00448939	0.123779
SRRM1_S904	0.989858	1.64024	1.28236	1.07044	1.26548	1.10132	1.10342	1.21678	1.20099	NA	NA	0.652035	1.18056	0.867425	2.24576	0.576637	1.14386	0.817097	0.887607	0.914843	NA	NA	NA	1.20788	1.03176	0.854192	-0.227369	0.0399835	0.212307
SRRM1_S626	1.01766	1.56239	1.27	1.49371	1.04361	1.42417	1.04503	0.985577	1.14546	1.52083	2.3124	0.958999	0.953808	0.958719	1.65096	1.08131	1.07559	0.777528	0.930863	0.971432	1.05369	1.16072	1.07999	1.34735	1.05447	0.782624	-0.353608	0.0317437	0.195053
SRRM1_S628	1.01766	1.56239	1.27	1.49371	1.04361	1.42417	1.04503	0.985577	1.14546	1.52083	2.3124	0.958999	0.953808	0.958719	1.65096	1.08131	1.07559	0.777528	0.930863	0.971432	1.05369	1.16072	1.07999	1.34735	1.05447	0.782624	-0.353608	0.0317437	0.195053
SRRM1_S675	1.03688	1.49349	1.39782	1.31661	1.071	0.986107	0.896378	1.28218	1.16419	1.48498	1.72857	0.941623	1.14539	1.07844	1.58153	1.30206	0.886297	1.14722	0.785861	0.345228	0.906093	0.772796	0.207938	1.25984	0.925039	0.734254	-0.445649	0.0216089	0.17846
SRRM1_S227	NA	NA	NA	NA	1.04241	1.48273	0.846115	1.10827	1.35757	1.45114	2.46002	NA	NA	1.12689	2.60537	0.475299	1.06782	0.681839	0.889866	1.076	0.910351	0.981511	0.657536	1.39261	1.04725	0.752004	-0.411187	0.0878239	0.297369
SRRM1_S705	1.31144	1.95003	1.47727	1.40517	NA	NA	NA	NA	0.969387	1.5719	2.45025	1.73811	0.820855	NA	NA	NA	NA	NA	0.7736	0.482002	1.03839	1.04149	0.798379	1.59078	0.956117	0.601037	-0.734474	0.0195787	0.170896
SRRM1_S706	1.2655	1.68748	1.28233	1.397	NA	NA	NA	NA	1.39558	1.38266	2.51879	1.30622	0.880497	NA	NA	NA	NA	NA	0.836629	NA	1.07918	0.946884	0.92722	1.56133	0.996106	0.637983	-0.648409	0.004662	0.124363
SRRM1_S707	1.22738	1.46992	1.1208	1.39024	0.827174	2.17743	NA	NA	1.29838	1.53223	2.48789	0.948342	0.929874	0.422501	NA	NA	NA	NA	0.822268	0.109928	1.01355	1.02451	0.605225	1.50349	0.734525	0.488546	-1.03343	0.00253915	0.118567
SRRM1_S402	1.07256	1.42934	1.23531	1.57887	1.09375	1.25408	1.11233	1.12765	1.37556	1.42569	2.77541	1.12039	1.14332	1.10276	2.06144	0.824995	1.10832	1.01023	1.01646	1.03453	1.01002	1.13513	1.27137	1.40732	1.15325	0.819463	-0.287249	0.0317437	0.195053
SRRM1_S414	1.06263	1.47797	1.48077	1.45375	1.59156	1.40581	0.687901	1.01101	1.30895	1.29578	1.38689	0.987835	1.12395	0.829448	3.3743	NA	1.07142	NA	0.803418	0.206088	0.879198	0.917974	0.742377	1.28755	1.0936	0.849368	-0.235538	0.0241554	0.185655
SRRM1_S874	0.932319	1.57532	1.44955	1.78786	1.15923	1.15729	0.974579	1.02471	1.42667	1.45188	1.85796	0.636061	0.818231	1.00443	2.42958	0.520549	0.879188	0.579077	0.885998	0.948679	1.0034	0.924888	0.842921	1.34521	0.956083	0.710729	-0.492629	0.0012943	0.112311
SRRM1_S665	1.68505	2.14213	1.75397	1.74969	1.02139	1.2777	1.18916	1.25803	1.49153	1.70616	2.75282	1.93486	0.974017	0.873976	3.20405	0.493693	1.13641	0.60506	0.914437	0.483293	0.96245	0.950103	0.238043	1.63887	1.0642	0.649347	-0.622938	0.049611	0.226957
SRRM1_S463	0.995955	1.9323	1.22029	1.52357	1.04452	1.42515	0.897001	1.19436	1.30994	1.48211	2.57095	0.921427	0.975055	0.964152	2.63092	0.47638	0.967361	0.401613	0.856439	0.915735	0.811767	0.920181	0.669242	1.41783	0.959189	0.676519	-0.563799	0.00168777	0.112311
SRRM1_S465	0.995955	1.9323	1.22029	1.52357	1.04691	1.42329	0.901289	1.19505	1.3001	1.42162	2.22093	0.921427	0.975055	0.953683	2.57616	0.499186	0.95199	0.392937	0.840648	1.00483	0.81705	0.896944	0.68616	1.38012	0.959673	0.695355	-0.524179	0.00168777	0.112311
SRRM1_S713	1.17314	1.5312	1.31776	1.71537	1.00484	1.38962	NA	NA	1.14403	1.44843	2.30453	1.11152	0.793802	1.00334	NA	NA	NA	NA	0.87785	1.0734	0.939865	1.01958	0.83677	1.44766	0.957015	0.661079	-0.597106	0.000575895	0.110426
SRRM1_S715	1.07924	1.6173	1.28618	1.87803	1.27765	1.65995	NA	NA	1.21017	NA	NA	1.04002	0.930403	1.42563	NA	NA	NA	NA	0.99441	0.975453	NA	NA	NA	1.42979	1.07318	0.750589	-0.413905	0.0305401	0.195053
SRRM1_S450	0.873928	1.40301	1.12301	1.52804	0.955883	1.41524	0.991452	1.29589	1.2134	1.27865	1.95394	1.03462	0.952493	1.03842	2.18035	0.838144	1.02524	0.906192	1.00358	1.06724	0.998227	0.99561	0.979381	1.27568	1.08496	0.850496	-0.233624	0.068817	0.263786
SRRM1_S452	0.811039	1.61499	1.11338	1.67573	0.860931	1.52322	0.927311	1.25796	1.29924	1.56312	3.08746	1.08316	0.91286	1.10617	2.25207	0.608549	0.951712	0.751799	0.891446	0.978022	1.13623	1.31769	1.32364	1.4304	1.10945	0.77562	-0.366578	0.150667	0.365516
SRRM1_S389	0.946465	1.45401	1.14969	1.61516	1.09117	1.30977	1.01448	1.25255	1.20241	1.21584	2.01331	1.01727	0.893775	0.884123	1.8953	0.672968	1.00046	0.835053	1.05357	1.51779	1.20932	1.10261	1.24659	1.2968	1.11074	0.856517	-0.223446	0.173993	0.391377
SRRM1_S391	0.958922	1.47688	1.14188	1.70239	1.15069	1.41491	1.05176	1.19453	1.20487	1.20753	2.01428	1.03109	0.885426	1.04865	1.7595	0.777548	0.992584	0.908439	1.04566	1.43592	1.12299	1.02883	1.23247	1.31988	1.10576	0.837773	-0.25537	0.037418	0.208317
SRRM1_S393	0.946874	1.47475	1.15028	1.68035	1.09117	1.30977	1.01448	1.25255	1.3112	1.21584	2.01331	1.01281	0.889295	0.884123	1.8953	0.672968	1.00046	0.835053	1.0904	1.4753	1.20932	1.10261	1.24659	1.3146	1.10952	0.843998	-0.244688	0.137094	0.352789
SRRM1_S653	1.02694	1.39738	1.30553	1.46205	1.01945	1.24106	0.850755	1.41836	1.35947	1.42838	2.04485	1.05253	0.960784	0.628274	2.6747	0.403296	0.940859	0.487575	0.907367	0.39144	0.92046	0.987066	0.734226	1.32311	0.924049	0.69839	-0.517895	0.00279866	0.118567
SRRM1_S655	0.902591	1.18497	1.26327	1.58297	0.979551	1.25053	NA	NA	1.36949	1.27655	3.09627	1.20494	1.08334	1.09563	NA	NA	NA	NA	0.963382	1.15796	0.973437	1.07792	1.03134	1.43402	1.07349	0.748589	-0.417755	0.0464007	0.221058
SRRM1_S560	0.9977	1.37513	1.17757	1.32854	1.06338	1.42509	1.061	1.10051	1.11777	1.30491	2.45356	1.01171	1.03924	1.21701	1.82688	1.07275	1.04763	1.36038	1.1063	1.53406	1.08126	1.29374	1.39691	1.30956	1.24899	0.953748	-0.0683197	0.832752	0.906026
SRRM1_S562	0.9977	1.37513	1.17757	1.32854	1.06338	1.42509	1.061	1.10051	1.11777	1.30491	2.45356	1.01171	1.03924	1.21701	1.82688	1.07275	1.04763	1.36038	1.1063	1.53406	1.08126	1.29374	1.39691	1.30956	1.24899	0.953748	-0.0683197	0.832752	0.906026
SRRM1_S549	0.957587	1.2785	1.22367	1.46512	1.07316	1.39118	1.48911	1.46055	1.20971	1.41608	2.38957	0.92361	0.992042	1.10208	2.1412	1.4178	0.963355	1.10227	0.926488	0.859341	1.01702	1.1507	0.991976	1.39584	1.13232	0.811213	-0.301846	0.0156056	0.155787
SRRM1_S551	0.957587	1.2785	1.22367	1.46512	1.07316	1.39118	1.48911	1.46055	1.20971	1.41608	2.38957	0.92361	0.992042	1.10208	2.1412	1.4178	0.963355	1.10227	0.926488	0.859341	1.01702	1.1507	0.991976	1.39584	1.13232	0.811213	-0.301846	0.0156056	0.155787
SRRM1_S616	1.03889	1.45855	1.11074	1.60741	1.08943	1.39554	1.05926	1.31875	1.31266	1.29094	2.02079	1.10527	0.95616	1.23674	2.22158	0.916267	1.04968	0.954993	1.0588	1.01771	1.1356	1.25382	1.90736	1.33663	1.2345	0.923589	-0.114678	0.0908424	0.297723
SRRM1_S583	1.0038	1.5177	1.30849	1.45209	1.00466	1.30741	1.07947	1.31865	1.29093	1.32738	2.53054	0.974674	1.01987	0.868119	2.78535	0.560127	1.12709	0.650093	1.03881	1.00839	0.863008	0.950658	0.652863	1.37647	1.04159	0.756711	-0.402186	0.00356045	0.123779
SRRM1_S636	1.09011	1.62703	1.37235	1.44443	1.12161	1.43177	1.02571	1.26707	1.39098	1.46266	2.56079	1.0194	1.01414	0.947995	2.29387	0.492373	1.05615	0.652135	1.01504	0.615474	0.970607	0.860492	0.747707	1.43586	0.973782	0.678185	-0.560249	0.000288445	0.0872325
SRRM1_S638	1.09011	1.62703	1.37235	1.44443	1.12161	1.43177	1.02528	1.29372	1.38389	1.46266	2.56079	1.0194	1.01414	0.947995	2.33071	0.534935	1.07797	0.641799	1.02189	0.66468	0.970607	0.860492	0.747707	1.4376	0.986028	0.685883	-0.543965	0.000288445	0.0872325
SRRM1_S725	1.10916	1.76963	1.68495	1.50512	1.03559	1.10841	NA	NA	1.33079	1.38015	2.27718	1.04101	1.12559	0.922989	NA	NA	NA	NA	0.931066	1.10448	1.02816	1.0055	0.847189	1.46678	1.00075	0.682278	-0.551569	0.00156314	0.112311
SRRM1_S597	1.07276	1.35945	1.17785	0.99036	1.11737	1.01316	0.892474	0.959496	1.11125	1.21499	1.95613	1.05688	1.01435	1.27944	1.66923	1.74829	0.898195	1.21113	0.92592	0.939247	1.00249	1.22818	1.67295	1.16957	1.22052	1.04357	0.0615213	0.832752	0.906026
SRRM1_S605	1.03289	1.50393	1.34218	1.38198	1.11674	1.43806	0.890805	1.27425	1.32235	1.41294	2.9374	0.983356	1.01328	0.988711	2.59307	0.49711	0.983479	0.54745	0.899637	0.615246	0.930838	0.918516	0.727678	1.42305	0.974864	0.685054	-0.54571	0.00168777	0.112311
SRRM1_S607	1.03289	1.50393	1.34218	1.38198	1.11674	1.43806	0.890805	1.27425	1.32235	1.41294	2.9374	0.983356	1.01328	0.988711	2.59307	0.49711	0.983479	0.54745	0.899637	0.615246	0.930838	0.918516	0.727678	1.42305	0.974864	0.685054	-0.54571	0.00168777	0.112311
SRRM1_S429	1.06933	1.24614	1.29684	1.45094	1.14305	0.8945	1.1034	1.02773	1.11114	1.39675	1.74589	1.02355	1.10057	0.940414	1.92718	0.853904	1.1113	0.986599	0.874499	0.69684	1.09033	1.11127	1.07771	1.22597	1.06618	0.86966	-0.201476	0.0438791	0.212307
SRRM1_S431	0.970734	1.52719	1.29652	1.39179	0.876232	1.6443	0.872373	1.25669	1.33456	1.53263	2.77523	1.0597	1.08353	0.785585	2.44047	0.479843	1.08793	0.732629	0.941649	0.819231	0.88328	0.942735	0.59883	1.40711	0.987951	0.702111	-0.510229	0.0105734	0.137866
SRRM1_S752	1.09964	1.80259	1.6038	1.74502	NA	NA	0.756679	1.71402	NA	NA	NA	1.32313	1.08216	NA	3.63198	0.355991	0.996136	0.806831	NA	NA	NA	NA	NA	1.45363	1.36604	0.939745	-0.0896586	0.309524	0.547554
SRRM1_S754	0.899552	1.72129	1.4594	1.67758	0.870936	2.66575	0.894775	1.2803	1.43678	1.26473	3.6495	1.49583	0.876479	0.788524	2.3131	0.662916	0.656193	1.91611	1.02589	0.959036	0.95699	1.02398	0.703489	1.62005	1.11488	0.688173	-0.539156	0.0908424	0.297723
SRRM1_S756	0.899552	1.72129	1.4594	1.67758	0.870936	2.66575	0.815543	1.40727	1.43678	1.35555	3.03959	1.49583	0.876479	0.788524	2.65212	0.56868	0.82135	1.38548	1.02589	0.959036	0.9968	1.05148	0.663302	1.5772	1.10708	0.701926	-0.510608	0.059498	0.244322
DCP1B_S173	0.912972	0.645606	0.877233	0.944398	1.06239	0.760607	1.34385	0.914484	NA	NA	NA	0.760929	0.964756	1.91536	1.07992	1.79543	1.06491	1.81867	NA	NA	NA	NA	NA	0.932693	1.34285	1.43976	0.525829	0.0400932	0.212307
ABI1_S158	2.3306	0.752307	1.15703	0.967763	0.755233	0.883895	NA	NA	0.622613	NA	NA	1.39831	0.734433	1.14471	NA	NA	NA	NA	0.499823	0.472492	NA	NA	NA	1.06706	0.849955	0.796537	-0.328186	0.431818	0.641084
ABI1_S161	1.59607	1.72599	1.19197	0.866539	0.812429	0.672457	1.25655	1.70651	1.0094	1.10936	1.76182	1.16544	0.885568	0.915144	1.36253	1.12165	1.03081	1.00966	0.998821	1.01897	0.999153	0.934399	0.891822	1.24628	1.02783	0.824719	-0.278026	0.260448	0.496517
RPTOR_S564	0.778589	0.81794	1.10829	0.621411	0.78511	0.940605	NA	NA	0.83803	0.949094	1.68197	0.783038	1.0401	1.69202	NA	NA	NA	NA	0.847761	1.54123	1.42518	1.03372	1.5643	0.946783	1.24092	1.31067	0.390301	0.092719	0.298311
RPTOR_S705	0.818363	0.487231	0.533923	0.864994	1.27674	1.32681	1.52343	0.933791	0.595423	1.16916	1.45304	3.11168	3.74244	1.66902	1.0507	2.92889	1.2206	1.6297	1.1276	0.877348	1.51263	1.37083	1.6658	0.998445	1.8256	1.82845	0.870619	0.0069848	0.13417
NUP93_S644	0.950682	3.34392	1.53635	1.00684	1.50487	2.43628	NA	NA	1.54752	NA	NA	1.4753	1.21083	0.878787	NA	NA	NA	NA	1.1003	1.18016	NA	NA	NA	1.76092	1.16908	0.663899	-0.590964	0.14899	0.365516
Q8N2F6-6_S45	1.31627	1.91508	0.927848	0.520276	0.809043	0.929152	0.822226	1.37796	0.707524	0.902879	0.793162	0.398027	0.170895	0.514771	1.65152	0.847548	1.41784	0.933389	0.918985	NA	0.974183	0.403841	0.829781	1.00195	0.823708	0.822107	-0.282601	0.329003	0.559723
EHBP1L1_S1273	1.06705	0.99039	1.17116	1.14949	1.44809	1.77832	0.905726	1.08112	1.24407	1.02996	1.83144	1.31484	1.44472	4.32902	1.25224	1.91872	0.952246	1.52366	1.44245	1.30498	1.34337	0.998805	1.77853	1.24516	1.63363	1.31198	0.391745	0.117928	0.324116
SYNPO_S441	0.413321	0.587938	0.472028	1.07581	0.875281	1.11645	2.25779	0.317481	0.491389	1.32001	0.358429	0.777575	NA	1.80018	0.193574	0.962371	2.32093	2.37017	2.13153	1.26644	0.367456	1.29796	4.00059	0.844175	1.58989	1.88336	0.913312	0.101416	0.309052
SYNPO_S19	NA	NA	NA	NA	1.48188	1.57306	2.12677	0.562607	0.648874	0.500813	NA	NA	NA	NA	0.087931	0.966017	1.74385	1.67903	2.3384	1.3064	1.14016	2.08015	5.27562	1.149	1.8464	1.60696	0.684331	0.327672	0.559077
SYNPO_S894	0.93494	0.697289	0.613888	2.51113	0.800081	0.974416	1.22521	1.04422	0.720788	NA	NA	1.09415	0.590891	1.37754	0.615257	1.11311	1.02414	1.1383	1.22503	0.738508	NA	NA	NA	1.058	0.99077	0.93646	-0.0947114	0.666475	0.808426
SYNPO_S784	NA	NA	NA	NA	0.957272	0.999856	1.4804	0.968257	1.01679	1.22411	0.953763	NA	NA	2.30158	0.852094	0.898113	1.54297	1.12459	1.22845	1.47662	1.53306	2.14155	3.01432	1.08578	1.61133	1.48404	0.569527	0.108803	0.317938
KRI1_S171	0.780661	1.37431	1.01768	2.02423	1.02255	2.06715	0.86767	1.9545	1.35595	1.27613	2.96839	1.48037	0.558845	0.600597	2.15154	0.860108	0.996499	0.793637	1.09022	0.763534	1.44238	1.31955	2.13005	1.51902	1.18228	0.778317	-0.36157	0.260448	0.496517
KRI1_S136	0.472294	1.49809	0.659157	0.85177	1.19004	2.34499	1.05137	0.914732	1.29448	1.11525	2.46851	2.43786	1.70108	1.41473	2.43202	0.787905	1.25047	1.33394	1.13494	1.07682	1.17114	1.29561	0.747635	1.26006	1.39868	1.11001	0.15057	0.379339	0.596198
PRPF38A_S209	1.00317	1.94308	1.28661	1.24402	1.1529	1.43729	NA	NA	NA	1.14551	2.14872	1.41875	1.09112	1.06947	NA	NA	NA	NA	NA	NA	1.06436	1.18733	1.12393	1.42016	1.15916	0.816217	-0.292975	0.141858	0.360772
GOLM1_S181	3.38658	0.487881	1.01075	0.566179	0.511881	0.391131	NA	NA	0.716644	0.881402	0.58641	0.266559	0.30284	0.068902	NA	NA	NA	NA	0.422597	0.405646	0.6847	0.685845	NA	0.948762	0.405299	0.427187	-1.22706	0.0417832	0.212307
GOLM1_S177	3.37663	0.446282	1.26161	0.654361	0.454466	0.272191	NA	NA	0.60655	0.524095	0.116643	0.351391	0.238996	0.131652	NA	NA	NA	NA	0.410723	0.103317	0.223531	0.229084	0.0730451	0.856981	0.220217	0.256969	-1.96034	0.00551213	0.124363
FAM134A_S385	1.14899	0.438364	0.862446	1.77769	2.87431	0.516625	1.11328	0.934991	NA	0.598096	0.919055	0.495984	0.91685	1.05125	1.13489	1.5554	1.01877	1.42171	NA	NA	1.56189	1.06834	2.61255	1.11838	1.28376	1.14787	0.198961	0.352681	0.582327
LEMD2_S134	0.890378	0.963407	0.862263	0.324542	1.28329	0.90127	NA	NA	1.1052	NA	NA	1.36647	1.06996	1.19924	NA	NA	NA	NA	1.00215	0.518928	NA	NA	NA	0.904337	1.03135	1.14045	0.189601	0.502102	0.695806
LEMD2_S138	1.21358	1.95968	1.10225	1.35516	1.50684	1.09079	NA	NA	1.1052	1.11466	1.20545	1.30101	0.904685	1.31634	NA	NA	NA	NA	1.00215	0.518928	2.01809	1.23634	1.54543	1.29485	1.23037	0.950207	-0.0736856	0.732819	0.858911
LEMD2_S139	1.39629	2.46722	1.23228	1.67084	1.19431	1.04723	NA	NA	1.1052	1.11466	1.20545	1.42188	0.802212	1.24208	NA	NA	NA	NA	1.00215	0.518928	2.01809	1.23634	1.54543	1.3815	1.22339	0.885552	-0.175352	0.486777	0.687984
PPFIBP2_S186	1.29308	0.152791	0.891775	0.647101	0.64402	NA	NA	NA	NA	0.408659	0.281854	0.314775	0.436513	0.314317	NA	NA	NA	NA	NA	NA	0.751574	0.94232	3.65851	0.617041	1.06967	1.73355	0.793726	0.628205	0.782778
LSM14A_S216	1.02432	1.81852	1.02495	1.19472	0.988586	1.21645	0.993005	0.703888	1.21249	1.5562	2.1953	0.690116	0.499401	0.984947	1.54354	0.606967	1.22681	0.943715	0.935495	NA	0.877251	0.765721	1.09059	1.26622	0.924051	0.729771	-0.454485	0.0432724	0.212307
LSM14A_S182	NA	NA	NA	NA	0.819913	1.63752	1.75499	0.948631	NA	1.67881	1.55393	NA	NA	0.838367	1.44857	0.747122	1.98676	1.54565	NA	NA	0.940822	1.00501	1.15985	1.39896	1.20902	0.864225	-0.210522	0.411926	0.61931
LSM14A_S178	1.15273	0.738376	1.1927	1.02871	1.15073	0.614089	1.48999	0.611958	1.37964	NA	NA	0.905794	0.868196	0.875223	1.12295	0.572884	1.13016	1.16748	0.675877	0.792489	NA	NA	NA	1.03988	0.901227	0.866665	-0.206454	0.294804	0.529549
CCNY_S272	0.814278	0.841201	0.711857	0.925342	0.686863	0.787442	NA	NA	0.730263	1.03172	0.908984	0.634123	0.615457	0.66177	NA	NA	NA	NA	0.950415	1.14621	1.0409	0.858587	1.29483	0.826439	0.900285	1.08936	0.123474	0.465808	0.675412
PAPD5_S338	0.931671	1.01432	0.980616	1.80541	1.8487	1.523	1.1113	3.91321	2.16505	NA	NA	2.21702	1.38586	3.6035	0.769168	1.37252	0.500879	1.14829	1.35326	1.96239	NA	NA	NA	1.69925	1.59032	0.935893	-0.095584	0.931427	0.969377
EHBP1_S964	0.630198	1.87245	0.73017	0.838557	0.924881	1.23448	NA	NA	0.879799	NA	NA	0.725614	1.37265	1.73009	NA	NA	NA	NA	1.13427	1.30839	NA	NA	NA	1.01579	1.25421	1.23471	0.304171	0.32317	0.554143
PHC3_S275	1.1202	1.85593	1.16761	1.34607	0.91092	0.742495	0.766242	1.25554	0.973744	1.33471	1.57734	1.09789	0.721001	0.937406	2.08706	0.641237	1.10995	1.03797	1.0378	0.133192	1.10926	1.10254	0.718925	1.18644	0.977855	0.824195	-0.278943	0.223829	0.459165
ABCF1_S228	0.859926	1.142	0.70919	1.14169	0.923408	1.12163	1.13701	1.3887	1.26151	1.05307	1.47396	0.96763	1.21702	0.837361	0.973854	0.702567	0.89448	1.2821	0.925928	1.89498	1.09555	1.17793	1.021	1.11019	1.08253	0.975088	-0.0363963	0.805219	0.896572
ABCF1_S109	1.04313	1.25833	0.916032	1.27602	0.894037	0.969635	0.890699	1.60814	1.42646	0.997967	0.921702	0.734363	1.40572	1.20785	0.823121	0.907118	0.924485	1.16895	1.19673	0.921412	1.24266	0.981287	1.13836	1.10929	1.05434	0.950465	-0.0732943	0.56508	0.737007
PPHLN1_S85	1.12268	2.44812	1.28559	1.62478	0.873855	1.13728	0.893988	1.36992	1.40514	1.5083	1.60983	1.54588	0.910641	0.960508	1.82558	1.00271	1.14209	0.48788	1.38658	1.04037	0.642714	0.610901	1.44581	1.38904	1.08347	0.780013	-0.358429	0.097691	0.304103
PPHLN1_S157	0.914873	1.68294	1.1422	1.37471	0.813081	2.01184	NA	NA	1.57605	NA	NA	1.34509	1.01782	0.855534	NA	NA	NA	NA	0.949556	1.01841	NA	NA	NA	1.35938	1.03728	0.763053	-0.390144	0.113782	0.319745
REPS2_S353	1.50978	0.680897	1.15466	1.37909	0.901453	0.752859	NA	NA	0.720895	0.70341	0.510357	NA	0.517586	0.981578	NA	NA	NA	NA	1.02516	1.36504	1.1784	1.05832	2.22312	0.923711	1.19274	1.29125	0.368771	0.266685	0.503198
ZNRF2_S135	1.3484	1.01022	0.940521	1.21244	0.812071	0.849792	NA	NA	0.818038	NA	NA	0.650447	0.874197	0.568182	NA	NA	NA	NA	0.941462	1.02541	NA	NA	NA	0.998784	0.81194	0.812928	-0.2988	0.145683	0.365153
SMARCC2_S302	0.959698	1.24653	0.939816	1.42233	0.98238	1.35608	1.10319	1.46726	1.08177	1.29706	1.31578	1.1601	0.77791	1.04139	1.25303	0.604434	1.18213	0.758606	0.95014	0.936486	1.07031	1.1465	1.21885	1.19745	1.00832	0.842063	-0.248	0.033158	0.195903
SMARCC2_S304	0.959698	1.24653	0.939816	1.42233	0.933032	1.35877	NA	NA	1.06049	1.29706	1.31578	1.1601	0.77791	1.02228	NA	NA	NA	NA	0.892165	0.845189	1.07031	1.1465	1.21885	1.17039	1.01666	0.868653	-0.203148	0.0972069	0.303139
SMARCC2_S306	0.863836	1.37922	0.872898	1.34396	1.02164	1.31843	NA	NA	1.10346	1.28329	1.24808	1.19896	0.799066	1.03967	NA	NA	NA	NA	1.00043	0.995445	0.977176	1.00551	1.11012	1.15942	1.0158	0.876122	-0.190796	0.0895266	0.297723
SMARCC2_S283	0.988916	1.34646	1.0889	2.08551	0.99666	1.40694	1.13202	1.19269	0.870583	0.770592	0.787456	1.13978	0.946395	1.1193	0.98014	2.00658	0.967098	2.63961	1.37657	1.8898	1.34603	1.58603	4.58801	1.15152	1.71545	1.48972	0.575043	0.133549	0.346747
PUM2_S136	0.798502	1.09066	0.903762	1.12185	0.990025	1.3003	0.886365	1.9183	NA	1.2044	1.54125	0.794609	0.692704	1.36695	1.0642	1.49573	1.00738	0.962791	NA	NA	1.04071	0.94913	1.37014	1.17554	1.07443	0.913991	-0.129747	0.466123	0.675412
STT3B_S498	0.816926	1.08902	0.612358	0.720573	0.792961	0.71118	0.815864	1.03669	0.82008	1.1971	1.39604	0.810934	0.72347	0.00306526	1.96007	0.635496	0.933322	0.756796	0.576425	0.251164	0.733829	0.714484	0.838989	0.909891	0.744837	0.8186	-0.28877	0.133549	0.346747
STT3B_S499	0.818913	0.97368	0.573692	0.722931	0.765647	0.692416	0.91792	1.13008	0.806847	1.21391	1.34617	0.770892	0.714134	0.00379978	1.98704	0.654295	1.22514	0.616848	0.554268	0.128173	0.698164	0.591577	NA	0.905655	0.722212	0.797447	-0.326539	0.311484	0.547554
DDX54_S782	0.716203	1.03822	0.632597	1.54247	1.06644	1.5594	NA	NA	1.19638	0.754307	3.16839	1.31633	1.21863	1.87629	NA	NA	NA	NA	0.996242	1.09942	2.05165	1.1262	0.956374	1.29716	1.33014	1.02543	0.0362273	0.480708	0.687466
DMXL2_S929	2.28563	0.899943	3.29029	5.43309	0.861423	1.62386	NA	NA	1.12198	NA	NA	1.59508	0.583283	0.810697	NA	NA	NA	NA	1.59757	1.92652	NA	NA	NA	2.2166	1.30263	0.58767	-0.766922	0.267677	0.503198
EPS8L3_S231	2.02133	4.06202	3.90455	NA	1.28465	1.68562	0.589115	1.36244	0.917019	0.883283	0.851465	1.09406	2.66519	1.33878	1.15343	0.87992	1.62119	0.470167	1.13075	0.353278	1.26062	0.865961	1.29744	1.75615	1.17757	0.670538	-0.576609	0.313618	0.547554
SSH3_S384	1.46516	0.79821	0.959717	1.22348	2.04991	1.97042	0.855913	0.981225	0.796537	NA	NA	NA	3.2918	1.89148	2.11359	1.91877	1.78474	0.64292	1.66033	0.800963	NA	NA	NA	1.2334	1.76307	1.42945	0.515455	0.276594	0.513311
SSH3_S388	1.44556	1.4677	1.07894	0.816894	NA	NA	0.494399	0.918604	0.939981	0.80623	0.861744	0.31192	1.49641	NA	1.37393	0.536086	0.566498	0.489726	1.61764	0.973565	1.21034	0.823739	0.823286	0.981117	0.929376	0.947263	-0.0781633	0.76311	0.868911
SSH3_S9	0.983032	1.90662	1.27072	0.609238	0.872944	1.66168	NA	NA	0.757035	0.81643	1.20575	0.978227	0.929581	NA	NA	NA	NA	NA	0.908766	0.456055	1.09124	1.19922	1.6139	1.12038	1.02528	0.91512	-0.127967	0.6346	0.789048
PNISR_S211	NA	NA	NA	NA	0.998348	0.96898	1.14712	1.88038	0.789953	NA	NA	NA	NA	0.869273	1.37691	1.08939	1.11301	0.83456	1.29674	1.25125	NA	NA	NA	1.15696	1.11873	0.966962	-0.0484693	0.859055	0.924522
PNISR_S290	1.13777	2.39424	1.60433	1.47294	1.10287	1.9392	NA	NA	1.39898	NA	NA	1.47758	1.71884	1.14633	NA	NA	NA	NA	1.66374	0.958516	NA	NA	NA	1.57862	1.393	0.882418	-0.180465	0.433845	0.642993
HDAC7_S155	NA	NA	NA	NA	0.655654	0.965928	1.45026	1.15653	1.07339	NA	NA	NA	NA	1.34534	1.83369	1.00123	1.10911	1.36256	0.969228	1.99361	NA	NA	NA	1.06035	1.37354	1.29536	0.373352	0.147491	0.365516
CHMP7_S417	NA	NA	NA	NA	0.806268	0.964056	1.8138	0.450724	0.400891	0.731762	0.673218	NA	NA	0.523925	1.47666	1.30662	1.08129	0.652298	0.590799	1.4821	1.0783	1.22239	0.995077	0.834388	1.04095	1.24756	0.319104	0.34948	0.578414
PRUNE2_S699	0.260348	NA	0.754725	2.41719	1.2927	1.85109	0.521358	0.183794	0.683672	NA	NA	0.956161	0.713953	3.96067	NA	6.6666	0.540744	2.9592	1.7594	2.22678	NA	NA	NA	0.99561	2.47294	2.48384	1.31257	0.0829837	0.284305
LEO1_S162	NA	NA	NA	NA	1.2607	1.79727	0.868752	1.6321	1.17343	NA	NA	NA	NA	1.16868	2.53775	0.925092	0.825509	1.1157	0.873246	0.690886	NA	NA	NA	1.34645	1.16241	0.863313	-0.212044	0.20202	0.428984
LEO1_S570	NA	NA	NA	NA	NA	NA	0.862885	1.27635	1.16539	1.0363	1.39722	NA	NA	NA	1.71787	1.04643	0.987916	0.997324	0.625356	0.736088	1.00808	0.821354	1.22707	1.14763	1.01861	0.887579	-0.172053	0.378728	0.596198
LEO1_S598	1.02757	1.52411	1.26023	1.28419	1.3608	1.32509	NA	NA	1.25145	1.57046	1.6877	0.897755	0.954601	0.703582	NA	NA	NA	NA	0.817078	1.10362	1.36059	1.19736	0.748167	1.36573	0.972844	0.712324	-0.489395	0.00219837	0.112311
TRAPPC12_S182	0.793422	0.768837	1.28541	0.996637	2.17218	0.966288	NA	NA	NA	1.3266	1.08405	0.758354	0.956717	NA	NA	NA	NA	NA	NA	NA	1.1263	1.28309	1.284	1.17418	1.08169	0.921234	-0.118361	0.724165	0.849915
POF1B_S76	2.18038	2.92428	1.38097	0.465009	1.79969	1.27501	0.375533	1.37909	1.60119	0.76753	4.05934	0.267121	0.890284	0.358951	2.08632	NA	1.45298	NA	0.739061	NA	1.04546	0.447472	0.250284	1.65527	0.837548	0.505987	-0.982827	0.0464515	0.221058
LMO7_S795	3.18946	5.92062	1.71803	1.00292	NA	NA	NA	NA	1.61859	0.827572	4.68471	1.44254	0.99126	NA	NA	NA	NA	NA	1.1308	0.465627	0.940541	0.426452	0.305985	2.70884	0.814744	0.300772	-1.73326	0.0174825	0.166515
LMO7_S1176	2.001	1.38	1.13578	0.914871	1.07455	0.974965	0.737903	0.644724	0.975692	0.793599	0.949229	0.498539	0.602019	1.13565	0.237669	1.86883	0.884661	1.30176	0.992786	0.730338	0.861824	0.540358	0.907454	1.05294	0.880158	0.835906	-0.258587	0.312154	0.547554
LMO7_S471	1.54673	0.496484	2.28367	NA	0.432239	0.335284	0.705337	2.07534	NA	NA	NA	0.154669	2.22132	NA	0.93097	0.341287	0.354185	0.321251	NA	NA	NA	NA	NA	1.12501	0.720613	0.640538	-0.642644	0.234266	0.469847
LMO7_S1259	2.17733	4.55075	1.73069	0.871901	1.3646	2.59131	NA	NA	2.01108	0.892786	1.33159	1.73189	2.30795	1.93468	NA	NA	NA	NA	1.32452	NA	0.982628	1.02516	0.860376	1.94689	1.45246	0.746039	-0.422677	0.407867	0.61931
ATXN2L_S594	0.901246	1.33443	0.868725	0.485005	0.835962	1.42813	0.949473	2.30982	NA	0.911459	2.52866	0.731778	1.67618	0.836354	1.41914	0.96026	1.11709	0.947818	NA	NA	1.48187	1.17925	0.944397	1.25529	1.12941	0.899724	-0.152446	0.795936	0.892589
PALLD_S182	0.878121	1.12145	0.594773	0.064933	1.99591	2.59733	1.88846	0.856423	0.916363	1.27728	1.10969	2.03871	3.12164	1.24862	1.04449	1.80957	0.879412	0.939408	0.412616	3.0221	1.13519	2.04394	7.33389	1.20916	2.0858	1.725	0.786597	0.150667	0.365516
PALLD_S393	0.729748	0.823242	0.655892	1.24066	1.22691	2.62257	1.04298	0.709994	0.751809	1.15367	1.77972	1.05262	1.38965	3.30231	0.634441	4.12838	0.767198	1.99764	2.77072	3.08998	2.06303	1.76452	6.70075	1.15793	2.47177	2.13465	1.094	0.0225002	0.17846
PALLD_S407	0.614208	0.94038	0.731547	2.0602	1.16596	2.05952	0.923635	0.399485	0.888473	0.966429	0.941997	0.857993	1.49534	3.89825	0.404029	6.82737	0.632812	3.54333	2.93838	2.46485	1.85332	1.9772	11.4211	1.06289	3.19283	3.0039	1.58684	0.0438791	0.212307
PALLD_S410	0.832832	1.79721	0.884084	2.68063	0.941906	2.28199	0.933011	0.719399	0.849375	1.28146	1.11866	1.47041	1.37486	4.04281	0.737603	4.44157	1.01526	2.63876	3.11103	2.66831	1.61731	1.6119	7.74008	1.30187	2.70583	2.07842	1.05548	0.0225002	0.17846
PALLD_S405	0.758943	1.04111	0.756752	2.27913	1.14461	2.20096	0.923635	0.399485	0.888473	0.966429	0.941997	0.867649	1.8329	4.38084	0.404029	6.82737	0.632812	3.54333	2.93838	2.46485	1.85332	1.9772	11.4211	1.11832	3.26198	2.91686	1.54441	0.0512189	0.226957
TTN_S282	0.820822	0.718762	1.4171	1.66577	1.20103	1.4355	0.952077	0.877958	NA	NA	NA	0.970987	0.959872	1.85813	0.74116	1.73691	0.752011	2.53988	NA	NA	NA	NA	NA	1.13613	1.36556	1.20195	0.265372	0.53582	0.718102
TTN_S284	0.820822	0.718762	1.4171	1.66577	1.20103	1.4355	0.952077	0.877958	NA	NA	NA	0.970987	0.959872	1.85813	0.74116	1.73691	0.752011	2.53988	NA	NA	NA	NA	NA	1.13613	1.36556	1.20195	0.265372	0.53582	0.718102
DDB2_S24	1.00333	0.577652	1.75908	3.54119	1.14219	0.986674	0.821479	1.29843	1.30364	1.54023	1.6314	1.28497	0.451544	1.33293	1.77445	0.725825	1.10656	0.819091	0.786648	0.394315	1.07677	1.12488	1.24055	1.41866	1.00988	0.711852	-0.490351	0.150667	0.365516
DDB2_S26	0.967165	0.709169	1.33913	2.51064	1.01978	0.860604	0.797126	0.98999	1.55902	1.33755	1.83092	0.89732	0.543526	1.07024	2.1238	0.679421	1.35696	0.674595	0.762773	0.0623341	0.973164	0.921231	0.939068	1.26555	0.917036	0.724613	-0.464718	0.0908424	0.297723
SLC39A7_S275	1.11204	0.533015	0.958848	0.217397	0.851294	0.551678	1.15783	0.93503	1.31786	1.02716	1.21773	0.463158	1.09912	0.0566194	1.29807	0.989427	1.03421	1.06329	0.641804	0.5119	0.619622	0.574983	0.182057	0.898172	0.711189	0.791818	-0.336759	0.228622	0.466647
SLC39A7_S276	1.11204	0.533015	0.958848	0.217397	0.874753	0.521097	1.15783	0.93503	1.29946	1.00998	1.13311	0.463158	1.09912	0.059143	1.29807	0.989427	1.03421	1.06329	0.640381	0.495957	0.613407	0.572786	0.182646	0.886597	0.7093	0.800025	-0.321882	0.248838	0.484564
H1FX_S31	0.353462	1.06145	0.81104	1.3386	NA	NA	0.737522	2.50207	2.27973	1.48605	3.00081	3.32947	2.301	NA	2.53449	0.915117	1.20248	0.672506	1.11847	1.1795	1.77707	1.4282	1.98466	1.50786	1.67663	1.11193	0.153065	0.666405	0.808426
GBF1_S1780	1.16937	0.710402	1.23503	0.680079	1.45379	1.05303	NA	NA	0.954976	0.590388	0.448708	0.779045	0.914151	0.640279	NA	NA	NA	NA	0.34423	0.49779	0.961163	0.455252	0.456541	0.921752	0.631056	0.684627	-0.54661	0.0538207	0.234978
NDRG1_S245	0.899224	0.723462	0.613097	0.482415	0.187294	0.448784	NA	NA	NA	0.732563	0.79849	0.779449	0.440337	0.14757	NA	NA	NA	NA	NA	NA	1.58654	1.2476	0.721859	0.610666	0.820558	1.34371	0.426223	0.39268	0.608489
NDRG1_S249	1.49108	0.438378	0.721539	0.402204	0.335881	0.391329	0.614694	0.848946	0.922295	0.773473	0.468704	0.684624	0.333785	0.121618	2.3582	0.148566	1.2011	0.130374	0.525291	0.141754	0.773478	0.513093	0.221998	0.673502	0.596157	0.885159	-0.175991	0.211497	0.44422
NDRG1_S252	1.32248	1.00271	1.11458	0.347582	0.185727	0.580298	NA	NA	NA	1.26716	1.3026	1.19961	0.712075	0.408125	NA	NA	NA	NA	NA	NA	0.68634	0.472336	NA	0.890392	0.695697	0.781338	-0.35598	0.379846	0.596198
HSPH1_S765	0.871564	3.50832	0.734958	1.26526	0.984381	3.03169	0.802288	2.25335	1.11891	1.04232	4.55061	1.31539	0.862639	1.12836	0.575847	0.934645	1.08685	1.03525	1.15187	0.941799	0.988093	0.616441	0.544369	1.83306	0.931795	0.508328	-0.976169	0.117928	0.324116
MYO18A_S1946	1.39465	1.10093	0.891316	1.09471	0.952301	0.740523	1.20109	0.849317	0.92664	0.883773	0.745629	0.850252	0.775574	0.551831	1.02967	0.586766	0.889394	1.03001	0.758429	0.591479	1.33138	0.721894	0.828503	0.98008	0.828765	0.84561	-0.241936	0.100955	0.309052
MYO18A_S1950	1.45209	0.978774	0.940931	0.98972	0.945828	0.853692	1.19941	0.825544	0.923377	0.809066	0.687563	0.905244	0.846544	0.594028	0.893848	0.21622	0.841782	0.748983	0.666723	0.472472	1.31458	0.737252	0.738992	0.964182	0.748056	0.775845	-0.366159	0.0404961	0.212307
MYO18A_S1968	0.820431	0.792017	0.709137	1.22029	0.965604	0.656977	NA	NA	0.786168	0.876853	0.912981	0.585946	0.593255	0.630983	NA	NA	NA	NA	0.719072	1.07217	0.98826	0.79361	1.43335	0.860051	0.852081	0.990733	-0.0134313	0.947521	0.980937
MYO18A_S1955	1.00781	1.06133	0.761454	1.09508	0.790386	0.795049	1.28907	0.853682	0.860757	1.20165	0.730222	0.629875	0.829436	0.562433	1.36923	0.481141	1.15844	0.529298	0.67379	0.469909	0.889489	0.549494	0.0748069	0.949681	0.684778	0.721061	-0.471806	0.0323198	0.195701
MYO18A_S1989	1.03565	0.55313	0.681297	1.16898	0.637806	0.655155	1.41955	0.959607	0.951535	1.12007	0.876392	0.703922	0.622546	0.466915	0.937347	0.751487	1.05336	1.10161	0.810308	0.73904	1.17471	0.994228	1.29105	0.914471	0.887211	0.970191	-0.0436599	0.801529	0.894191
MYO18A_S1991	1.03565	0.55313	0.681297	1.16898	0.624569	0.695707	1.41955	0.959607	0.936954	1.12519	0.893528	0.703922	0.622546	0.489838	0.937347	0.751487	1.05336	1.10161	0.77268	0.720855	1.20835	1.06471	1.43169	0.917651	0.904867	0.986069	-0.0202401	0.910394	0.955864
LARP4B_S731	1.04884	1.5079	1.32917	0.800743	NA	NA	1.03967	1.16337	NA	NA	NA	0.920253	1.71528	NA	1.94554	0.780166	1.12367	0.61276	NA	NA	NA	NA	NA	1.14828	1.18294	1.03019	0.0429049	0.889258	0.939563
LARP4B_S736	1.07737	1.67556	1.47936	1.03083	0.988009	1.5781	1.03967	1.16337	1.14787	NA	NA	1.02751	1.737	0.918494	1.94554	0.780166	1.12367	0.61276	0.793944	1.06344	NA	NA	NA	1.24224	1.11139	0.894669	-0.160575	0.461736	0.672848
ANKS1A_S647	0.802689	2.06103	1.18249	1.23433	0.822665	1.03795	0.933503	1.48106	NA	NA	NA	1.17375	0.891059	1.36605	1.22365	2.24911	0.876088	1.51096	NA	NA	NA	NA	NA	1.19446	1.32724	1.11116	0.152063	0.53582	0.718102
ANKS1A_S663	1.00628	1.13885	1.2763	0.470949	NA	NA	0.728269	0.636712	NA	NA	NA	0.961815	0.94986	NA	0.432044	3.24568	0.612471	1.88971	NA	NA	NA	NA	NA	0.876227	1.3486	1.5391	0.622083	0.937229	0.972041
AKAP1_S151	1.54085	NA	1.13915	NA	1.28287	0.734002	1.06801	0.60816	0.814802	0.549596	1.49452	NA	4.0541	0.341234	0.558576	0.793449	1.44395	0.619942	0.39489	NA	1.26722	0.759133	1.53664	1.02577	1.17691	1.14734	0.198296	0.66072	0.806383
ALG3_S13	1.29025	0.741213	0.774085	0.385838	1.07727	1.06796	0.929922	1.12016	0.97785	1.4939	1.09557	1.30517	1.0451	0.594535	1.03704	0.669213	1.18686	0.753068	0.850093	NA	1.08022	1.11998	1.09763	0.995819	0.976264	0.980363	-0.0286124	0.863056	0.925657
PRCC_S157	NA	NA	NA	NA	0.977465	1.32854	1.00026	1.66714	0.967024	1.57199	1.49283	NA	NA	1.14995	1.05296	1.33688	1.13243	0.952868	1.25458	1.00824	0.955065	0.977707	1.2012	1.28646	1.10219	0.856758	-0.22304	0.314788	0.547554
PRCC_S159	NA	NA	NA	NA	1.51857	1.0785	1.24259	1.01701	0.835051	1.08348	0.540104	NA	NA	1.66881	0.658525	1.77714	1.08055	1.57439	1.25629	0.929671	1.20783	1.04278	1.768	1.04504	1.2964	1.24052	0.31095	0.156096	0.37502
RREB1_S1122	1.14971	1.38545	1.03509	0.724668	1.13658	1.8431	NA	NA	NA	1.05018	1.51133	1.33091	1.53703	0.787533	NA	NA	NA	NA	NA	NA	1.05138	1.04684	1.10511	1.22951	1.14313	0.929745	-0.105094	0.600881	0.765242
HDAC2_S392	0.279048	4.05255	1.1945	1.98212	NA	NA	1.20679	1.99769	1.30024	1.21856	1.33578	3.01878	1.76125	NA	1.32712	0.98754	0.970452	0.993214	1.08201	1.53433	1.08658	1.2604	1.73907	1.61859	1.43279	0.885213	-0.175903	0.502727	0.695806
HDAC2_S394	0.279048	4.05255	1.1945	1.98212	NA	NA	1.20679	1.99769	1.30024	1.21856	1.33578	3.01878	1.76125	NA	1.32712	0.98754	0.970452	0.993214	1.08201	1.53433	1.08658	1.2604	1.73907	1.61859	1.43279	0.885213	-0.175903	0.502727	0.695806
DPF2_S142	2.09601	2.97731	2.15904	0.611021	1.33271	0.53613	1.29283	0.684105	NA	1.64137	1.90472	3.64533	0.535225	1.26424	1.22997	1.73467	1.1184	2.42469	NA	NA	0.506188	2.34027	1.7829	1.52353	1.65819	1.08839	0.122193	0.735488	0.859093
INPP5D_S826	1.00173	2.92344	0.753521	2.30365	0.997841	0.763082	1.34878	0.785376	1.27298	NA	NA	1.11219	1.3262	1.0292	1.14187	0.788775	0.968426	1.39654	0.859726	NA	NA	NA	NA	1.35005	1.07787	0.798392	-0.32483	0.962567	0.987695
INPP5D_S30	0.64062	3.52931	0.560863	2.04697	1.13631	0.900519	NA	NA	1.12237	1.68702	0.30826	1.16399	0.803242	0.448753	NA	NA	NA	NA	0.766431	0.531094	0.673933	0.79964	0.351062	1.3258	0.692268	0.522149	-0.937465	0.167174	0.384178
DDX17_S520	1.20248	0.419996	1.00608	0.744184	1.10205	0.306216	NA	NA	1.16395	0.909096	1.82516	1.30628	1.09733	0.822527	NA	NA	NA	NA	0.724814	0.946232	0.909888	0.763122	0.72037	0.964356	0.91132	0.945004	-0.0816079	0.756995	0.865635
KIFAP3_S58	0.899409	1.08031	0.99235	1.13004	NA	NA	0.798304	1.42514	NA	NA	NA	2.1092	1.1322	NA	1.09795	1.01446	0.995901	0.926113	NA	NA	NA	NA	NA	1.05426	1.21264	1.15023	0.201921	0.484848	0.687984
OSTF1_S202	NA	NA	NA	NA	NA	NA	2.00454	1.14108	1.06809	0.577456	0.427548	NA	NA	NA	1.03077	0.357064	0.851049	1.26764	0.533888	0.285062	1.04241	0.93305	1.00665	1.04374	0.811952	0.777924	-0.362299	0.470797	0.679214
OSTF1_S213	0.520853	1.99484	0.949632	3.28745	0.544834	1.08285	1.24986	1.16322	1.08254	1.44187	2.35637	0.710982	0.577898	1.37782	1.56821	0.828296	1.29986	0.529368	1.09611	1.21822	0.761583	0.786971	1.34569	1.42494	1.00842	0.707692	-0.498806	0.379339	0.596198
PTPRN2_S360	2.15463	0.239902	1.42434	0.257808	0.499351	0.245121	NA	NA	NA	0.945783	NA	0.386026	0.524415	0.154063	NA	NA	NA	NA	NA	NA	0.304905	0.376892	0.470141	0.823847	0.369407	0.448392	-1.15717	0.5338	0.717655
BAD_S134	1.18108	0.667171	1.01092	0.938054	0.710918	0.713481	NA	NA	NA	1.10608	0.826092	0.403501	0.950517	0.860773	NA	NA	NA	NA	NA	NA	0.836076	0.75124	NA	0.894225	0.760421	0.850369	-0.233839	0.285898	0.521096
KHSRP_S480	0.84717	1.98304	0.919714	2.61801	0.900562	1.58893	1.08235	1.26003	1.10172	NA	NA	0.989892	0.746256	0.777888	1.44408	0.833001	1.05723	0.962367	0.758954	0.662676	NA	NA	NA	1.36684	0.914705	0.669213	-0.579463	0.0244344	0.186151
ARHGEF2_S754	0.626414	1.06542	0.966003	2.42533	NA	NA	1.05547	1.14515	1.24967	0.95812	0.824731	0.909034	1.14187	NA	0.833433	0.974526	0.802045	0.82697	0.916818	1.25638	1.5253	1.91322	2.69517	1.14626	1.25407	1.09406	0.129687	0.881984	0.935412
ARHGEF2_S617	0.793254	1.61693	0.691416	1.4345	1.05834	1.27886	1.28418	0.994232	NA	NA	NA	1.50117	1.47592	0.937586	0.697081	0.526734	0.93499	0.78243	NA	NA	NA	NA	NA	1.14396	0.979417	0.85616	-0.224047	0.38099	0.596198
TCEAL3_S121	0.904244	0.438756	0.684927	1.39094	0.922581	0.569025	1.44547	0.33705	0.518355	1.278	NA	0.491879	0.604139	1.43263	0.211652	1.11184	1.03765	1.2804	0.70729	0.89414	0.885796	0.916707	1.14047	0.848934	0.892883	1.05177	0.0728184	0.79022	0.890729
PPP1R14A_S26	0.353592	0.503975	1.05326	3.16231	0.415019	1.67367	NA	NA	0.715538	NA	NA	0.943123	0.862742	7.76181	NA	NA	NA	NA	2.95561	1.32824	NA	NA	NA	1.12534	2.7703	2.46175	1.29969	0.20202	0.428984
PPP1R14A_S103	0.840962	1.15589	1.07588	2.91691	1.3293	1.53465	1.13532	1.24251	NA	0.929232	0.927239	1.31152	1.06015	1.98837	0.845387	3.24922	0.837772	0.493352	NA	NA	0.874866	0.904504	3.08271	1.30879	1.46478	1.11919	0.162456	0.578742	0.746306
TMEM230_S24	NA	NA	NA	NA	1.10218	0.739889	1.145	0.847406	0.933548	0.907309	0.456004	NA	NA	1.18136	0.794164	0.915806	1.06612	0.924133	1.29409	0.854242	1.24	1.00627	1.76616	0.875906	1.10423	1.26068	0.334198	0.0907061	0.297723
PBXIP1_S43	NA	NA	NA	NA	NA	NA	1.18046	0.781391	0.911831	0.838264	1.41596	NA	NA	NA	0.956178	1.79062	0.785302	1.8421	1.16993	1.40849	1.21792	1.56306	3.39385	1.02558	1.56972	1.53056	0.614062	0.111888	0.319745
SH3KBP1_S146	NA	NA	NA	NA	1.16929	1.37609	1.53199	1.06568	NA	1.68697	0.843697	NA	NA	1.40758	0.873326	0.360382	1.21145	0.847269	NA	NA	1.24143	1.55515	1.21704	1.27895	1.0892	0.851636	-0.231691	0.325727	0.557427
SH3KBP1_S193	0.850204	0.0927388	0.511123	2.35486	1.50456	0.661216	2.69991	0.548689	NA	NA	NA	0.73529	1.52349	0.977761	0.215906	1.51071	1.23764	1.79533	NA	NA	NA	NA	NA	1.15291	1.1423	0.990799	-0.0133353	0.978814	0.990793
OPTN_S141	NA	NA	NA	NA	1.01631	1.12641	1.58343	0.699299	0.658767	NA	NA	NA	NA	1.88563	1.0795	1.38457	0.88164	1.66846	1.07745	1.03908	NA	NA	NA	1.01684	1.28805	1.26671	0.341088	0.247049	0.48162
KCTD12_S185	1.17322	1.25815	1.42534	1.12259	0.9394	1.51066	0.942692	1.45287	1.15694	0.495421	1.85276	1.01842	1.11732	0.964426	0.760738	1.46047	1.20131	1.3873	1.05952	0.6471	1.80752	1.89484	2.55926	1.21182	1.32319	1.0919	0.126839	0.564738	0.737007
KCTD12_S187	0.592835	NA	0.871634	2.58745	0.873958	0.852686	1.27163	1.69538	NA	NA	NA	1.47953	1.33775	1.84131	1.53356	2.15815	1.21091	1.33701	NA	NA	NA	NA	NA	1.24937	1.55689	1.24614	0.317469	0.317336	0.548379
KCTD12_S200	0.73648	0.883012	0.661991	1.41459	0.995852	0.988024	1.03885	2.2996	0.838783	0.861043	1.19206	1.03173	0.803295	1.34726	1.12598	0.351377	1.65018	0.385562	0.978403	1.43027	1.26322	1.92825	3.52962	1.08275	1.31876	1.21797	0.284481	0.379339	0.596198
REPS1_S535	1.28445	1.33301	1.01649	1.4471	1.07587	0.869075	1.05667	0.876049	1.06128	1.08115	1.45065	1.03498	1.05357	1.41165	1.07462	0.795376	1.24356	0.723561	0.86896	0.93028	1.0436	0.893238	1.06785	1.14107	1.01177	0.886684	-0.173507	0.134523	0.348757
FAM122A_S143	0.631383	NA	0.972388	NA	0.369789	0.462761	NA	NA	NA	2.05005	1.75166	0.618911	1.09716	0.791877	NA	NA	NA	NA	NA	NA	2.56641	1.00512	1.82233	1.03967	1.31697	1.26671	0.341091	0.520707	0.712179
FAM122A_S147	0.837647	0.355646	1.03685	0.445615	0.328666	0.411299	NA	NA	NA	2.05005	1.75166	0.966407	1.16871	0.703815	NA	NA	NA	NA	NA	NA	2.56641	1.00512	1.82233	0.90218	1.37213	1.52091	0.604931	0.230504	0.468287
RBMXL1_S208	1.02889	0.890744	1.07319	1.02094	1.20975	0.621869	1.15603	1.64577	0.986665	0.957778	1.22965	0.637117	1.21903	0.752775	0.852658	0.635101	0.956337	0.680622	0.877061	0.48658	1.15045	0.776093	1.06929	1.07466	0.841092	0.782657	-0.353548	0.0300404	0.195053
RBMXL1_S161	1.32725	1.18085	1.13891	1.15189	1.0259	1.00576	1.05731	0.764873	NA	1.13576	3.41005	1.88765	1.25265	1.03476	4.20477	0.919863	0.794318	1.16155	NA	NA	0.781941	0.747537	0.644616	1.31986	1.34297	1.01751	0.0250428	0.481251	0.687466
SIRT1_S27	1.14228	0.881594	0.835788	1.84576	0.698237	0.916504	NA	NA	1.10331	1.09197	1.3241	1.14901	0.508623	1.19685	NA	NA	NA	NA	0.761533	0.927656	1.36736	1.28208	1.68489	1.09328	1.10975	1.01506	0.0215709	0.925285	0.967622
RBM33_S205	1.13343	1.93336	1.18755	1.35863	0.932449	1.12051	0.985148	1.17512	1.18021	NA	NA	1.76458	1.11093	0.831378	2.20681	0.391937	0.98627	0.694793	0.802565	0.879341	NA	NA	NA	1.22293	1.07429	0.878452	-0.186965	0.496588	0.693945
DTNBP1_S270	0.886442	1.06168	0.863416	1.38274	1.02478	1.20657	NA	NA	1.29663	1.81869	0.894152	0.739801	0.614072	0.58162	NA	NA	NA	NA	1.23789	1.23159	1.57368	1.27527	0.990697	1.15945	1.03058	0.888846	-0.169995	0.443414	0.653274
PGM2_S26	1.9946	0.580715	1.51794	1.61176	1.82654	1.46887	NA	NA	1.01645	1.02919	1.66793	1.57775	1.2546	1.6185	NA	NA	NA	NA	1.52122	2.26823	1.0792	0.990772	2.00344	1.41267	1.53921	1.08958	0.123773	0.566741	0.7374
APIP_S49	0.476368	1.54256	1.40656	0.60516	NA	NA	0.719648	2.02106	1.66877	1.19752	3.72932	1.03158	2.13549	NA	1.95692	0.620217	1.33778	0.61915	1.08978	0.547132	0.736734	1.68562	0.661205	1.48522	1.12924	0.760317	-0.395327	0.602679	0.765242
PDLIM5_S119	1.6511	0.911023	0.948424	1.86103	1.48212	1.68628	2.3453	0.578493	0.880653	1.34128	0.871108	1.99655	1.36889	1.61546	0.570575	2.90239	0.974586	2.05543	1.38665	2.03083	1.10412	2.04003	4.2703	1.32335	1.85965	1.40526	0.490841	0.133549	0.346747
RBM17_S155	0.903267	1.39237	1.04726	1.98797	1.21744	1.69315	0.831108	1.62828	1.02904	1.19881	1.94272	1.49388	0.848557	1.22984	1.6322	0.593452	0.836794	1.57548	0.564458	1.53221	1.3274	0.953143	0.964514	1.35195	1.12933	0.835334	-0.259575	0.193293	0.4176
CHAMP1_S476	1.43246	1.93935	1.38367	1.09268	1.23493	1.24472	0.99087	1.71427	1.37008	1.32461	0.92041	1.19419	1.14735	1.20308	1.37284	0.738176	1.01559	0.653132	0.877769	0.396771	1.25763	0.914846	1.26713	1.33164	1.00321	0.753363	-0.408584	0.0148924	0.155787
CHAMP1_S204	NA	NA	NA	NA	0.929982	1.90161	0.690219	2.83977	1.58917	NA	NA	NA	NA	0.692692	1.61451	0.812958	1.1544	0.713938	0.879214	0.89446	NA	NA	NA	1.59015	0.966025	0.607505	-0.719031	0.267677	0.503198
CHAMP1_S214	NA	NA	NA	NA	0.929982	1.90161	0.690219	2.83977	1.58917	NA	NA	NA	NA	0.692692	1.61451	0.812958	1.1544	0.713938	0.879214	0.89446	NA	NA	NA	1.59015	0.966025	0.607505	-0.719031	0.267677	0.503198
CHAMP1_S542	0.832933	0.873211	0.699815	1.53909	1.07724	1.08505	0.886867	1.16461	1.30264	1.20904	1.63323	1.14178	1.13976	1.47269	1.15234	0.379368	0.97212	0.63139	0.937457	1.33066	0.931722	0.871988	1.00167	1.11852	0.996913	0.891278	-0.166053	0.331404	0.562706
CHAMP1_S275	0.899013	1.58679	1.25989	1.41736	0.954563	1.25396	0.970085	4.12209	1.21504	1.28084	1.3949	1.1781	1.09782	0.916856	1.09211	0.522893	0.752282	0.425672	0.739351	1.05881	1.95505	1.35363	0.659074	1.48678	0.979303	0.658676	-0.602359	0.0268002	0.190008
ZFP91_S101	0.786502	0.991702	0.689641	1.34386	0.901956	1.37597	1.32382	1.2355	0.866928	1.43745	1.75571	0.977545	0.852509	1.18643	1.81877	0.656131	1.28695	1.22892	1.05868	0.874359	1.02364	1.12968	1.08008	1.15537	1.09781	0.95018	-0.0737276	0.66135	0.806383
ZFYVE19_S179	1.23024	1.64646	1.31506	0.872075	1.02629	1.2003	0.862823	1.57972	1.15996	1.31113	1.78913	0.750269	1.03948	0.921562	2.17008	1.4531	1.28139	1.05585	0.889026	0.894671	0.78906	0.722594	0.932835	1.27211	1.07499	0.84505	-0.242892	0.103709	0.311432
EXOC2_S432	1.3608	0.401322	1.1512	0.718984	0.716499	0.565057	NA	NA	0.863758	NA	NA	0.811179	0.868824	0.91052	NA	NA	NA	NA	1.05038	0.849962	NA	NA	NA	0.825374	0.898173	1.0882	0.121946	0.599074	0.765242
ZFR_S1054	1.00385	1.1156	0.771763	0.744137	1.12415	1.33134	1.04962	1.5876	1.0924	1.07868	1.95203	0.949015	1.06172	0.89888	1.53579	1.02749	0.949254	1.93161	0.900177	0.833589	1.34604	1.13423	1.95852	1.16829	1.21053	1.03615	0.0512377	0.927908	0.968813
YTHDC1_S146	1.07749	1.69836	1.16305	1.10832	1.08238	1.55806	0.718304	1.10168	1.2141	1.18203	1.92676	1.42864	1.09697	1.05001	1.75017	1.51696	1.05245	1.24988	1.68074	1.07777	1.07245	0.916193	0.673552	1.25732	1.21381	0.965398	-0.0508046	0.755556	0.864559
PWWP2A_S81	1.02376	0.971561	1.04969	1.34987	NA	NA	1.15173	1.65396	1.22538	1.13678	1.36007	0.76039	0.821264	NA	1.7505	0.722597	0.489965	0.752888	1.28494	1.55339	1.10544	1.21161	1.85306	1.21364	1.11873	0.921795	-0.117482	0.548273	0.724772
CLIC6_S377	0.348642	0.238123	0.124743	0.699839	0.387357	0.33579	NA	NA	0.686286	NA	NA	0.237501	0.15484	0.167572	NA	NA	NA	NA	0.55653	0.36536	NA	NA	NA	0.402969	0.296361	0.735443	-0.443314	0.35957	0.589219
CLIC6_S293	0.130432	0.0359542	0.0478003	0.195667	0.134406	0.107366	NA	NA	0.288974	0.880538	0.572584	0.140435	0.121102	0.155858	NA	NA	NA	NA	0.222281	0.106959	0.616981	0.381151	1.08399	0.265969	0.353595	1.32946	0.410839	0.423447	0.630813
MIA2_S597	1.16272	0.213028	1.46307	0.55263	0.60983	0.422204	NA	NA	NA	0.71208	0.478221	0.869708	0.759192	0.42517	NA	NA	NA	NA	NA	NA	0.845189	1.19416	1.95957	0.701724	1.00883	1.43765	0.52371	0.266641	0.503198
ARHGEF17_S735	0.466587	0.649616	0.446603	0.824392	1.60636	1.23505	NA	NA	0.846795	NA	NA	1.53426	1.65757	2.08323	NA	NA	NA	NA	1.51857	1.55989	NA	NA	NA	0.867914	1.6707	1.92496	0.944832	0.00200266	0.112311
PPP1R10_S313	0.973806	1.09866	0.857635	1.03281	NA	NA	1.065	1.09119	0.993898	1.05036	1.7409	1.0713	1.35115	NA	1.33458	0.66242	0.895909	0.494402	0.853684	1.02698	1.1773	1.25088	1.2958	1.10047	1.03767	0.942934	-0.0847712	0.606797	0.765242
PURB_S304	0.823328	1.41551	1.19168	1.36748	NA	NA	1.01509	1.13599	0.705947	2.51757	NA	2.45226	0.834023	NA	0.426271	2.06495	0.986685	0.629862	1.03809	0.740299	2.39429	0.84659	2.27693	1.27158	1.33548	1.05025	0.0707375	0.657405	0.803033
UIMC1_S307	NA	NA	NA	NA	1.19846	0.700833	1.16722	1.06148	1.25936	NA	NA	NA	NA	1.46558	1.60564	0.979204	0.909846	1.00561	1.14568	1.34251	NA	NA	NA	1.07747	1.20773	1.12089	0.164644	0.380606	0.596198
FNBP1_S296	0.935448	0.502101	0.87493	2.32552	1.15805	0.825442	1.12199	1.52684	1.04291	1.36834	0.555165	1.76294	1.02103	1.73324	0.418391	2.05107	1.08244	1.96842	1.55639	1.18493	1.35912	1.33815	2.59945	1.11243	1.5063	1.35406	0.437291	0.0941129	0.298311
FNBP1_S299	0.930763	0.597036	0.958453	1.89285	0.840382	0.912693	1.27041	1.85755	NA	NA	NA	2.20091	1.17573	2.9175	0.459802	2.05292	1.11434	1.83913	NA	NA	NA	NA	NA	1.15752	1.68005	1.45142	0.53747	0.171627	0.388172
WRNIP1_S75	1.22042	1.18212	1.24021	0.831785	0.987655	0.593833	NA	NA	1.61541	NA	NA	1.3136	1.25257	0.672255	NA	NA	NA	NA	1.30859	0.738648	NA	NA	NA	1.09592	1.05713	0.964606	-0.0519881	0.843158	0.912502
WRNIP1_S153	0.995536	1.61308	1.0855	0.984026	0.881902	1.48808	0.976221	1.69106	NA	0.91348	1.93534	1.29091	1.04168	0.970399	1.21183	1.22886	1.05422	1.14527	NA	NA	1.03008	1.11862	3.17186	1.25642	1.32637	1.05567	0.0781632	0.630529	0.784548
PPP1R9B_S100	0.897292	0.401882	0.85598	1.135	1.1049	1.15197	1.39925	1.12921	1.08908	1.20164	1.36278	1.15576	1.3548	1.62122	0.788104	0.752949	1.12816	0.819409	1.11303	2.46603	1.23843	1.34041	1.43849	1.06627	1.26806	1.18925	0.250053	0.379339	0.596198
IWS1_S398	1.24001	1.18844	1.21379	1.2062	1.50616	0.933635	1.14725	1.05267	0.82616	0.954314	0.589289	1.55539	0.62821	1.27289	0.614791	0.921008	0.869976	1.35562	1.03982	0.533001	1.01732	1.1265	1.96618	1.07799	1.07506	0.997278	-0.00393196	0.983681	0.993403
IWS1_S400	1.12602	1.75653	1.35883	0.891934	0.984908	1.69891	0.725332	1.12838	0.913648	1.42119	0.90944	1.5914	0.71725	1.10221	1.44967	0.47373	1.53396	0.442667	1.12293	0.505948	0.813489	1.0183	1.48873	1.1741	1.02169	0.870188	-0.200602	0.356405	0.586802
IWS1_S511	1.23495	2.52967	1.75761	1.91883	1.43144	2.04894	0.940328	1.30287	1.3232	1.41606	1.56857	2.20189	1.41227	1.21265	2.00862	1.23204	1.04143	0.969579	1.03515	0.641893	1.06783	0.994808	0.935337	1.5884	1.22946	0.77402	-0.369557	0.0689458	0.263786
IWS1_S513	1.34581	2.48341	1.86617	1.98203	1.43144	2.04894	0.940328	1.30287	1.3232	1.42752	1.82011	2.24632	1.41159	1.21265	2.00862	1.23204	1.04143	0.969579	1.03515	0.641893	1.02898	0.983353	0.850071	1.6338	1.22181	0.74783	-0.419218	0.0415481	0.212307
IWS1_S377	1.27597	2.27243	1.70447	1.94109	NA	NA	0.802697	0.892896	NA	1.43526	1.40371	1.74571	1.5146	NA	1.98581	0.458736	1.46031	0.335528	NA	NA	0.740737	0.957436	0.755743	1.46607	1.10607	0.754448	-0.406507	0.19235	0.417119
IWS1_S438	1.09688	1.72867	1.4147	1.7052	1.14719	1.21665	0.959666	1.19823	1.32373	1.28795	1.28373	1.72198	0.948383	0.855555	2.03484	0.602681	1.2365	0.720561	0.870257	0.774226	0.987515	1.08639	1.09088	1.30569	1.07748	0.825219	-0.27715	0.121014	0.329469
IWS1_S440	1.09688	1.72867	1.4147	1.7052	1.14719	1.21665	0.879556	1.3573	1.32373	1.28795	1.28373	1.72198	0.948383	0.855555	2.30675	0.531935	1.29623	0.588688	0.870257	0.774226	0.987515	1.08639	1.09088	1.31287	1.08823	0.828897	-0.270735	0.183406	0.405312
SIN3A_S832	1.23768	3.896	1.92262	1.13365	0.680349	1.84602	0.852617	1.26056	NA	1.15711	1.25218	1.50419	2.71741	0.829353	2.06021	0.548502	0.949228	0.781236	NA	NA	1.03995	0.420655	1.31173	1.52388	1.21625	0.798126	-0.325312	0.393048	0.608489
RSF1_S1093	0.956331	1.94237	1.37579	1.43739	1.0007	1.03575	1.06807	1.41399	1.13934	1.27748	0.879451	1.21557	1.04024	1.26718	1.08345	1.34714	0.981768	1.27286	1.18499	1.28829	1.37932	1.57945	2.11892	1.2297	1.31326	1.06796	0.0948543	0.486503	0.687984
RBM15_S656	0.634699	1.65147	0.889143	0.605581	0.952023	1.27599	NA	NA	1.94233	1.51313	2.40249	1.21606	0.896631	1.02043	NA	NA	NA	NA	1.37669	NA	1.24091	0.50234	0.732694	1.31854	0.997965	0.756871	-0.40188	0.198023	0.425701
RBM15_S250	1.18179	1.00693	1.09897	0.767752	1.18915	0.53882	0.95673	1.63363	1.52003	0.860026	1.48752	1.0345	1.50783	1.27389	1.42598	1.15901	1.10235	0.658051	1.15041	0.949482	1.13183	0.684071	1.34398	1.11285	1.11845	1.00503	0.00723698	0.965273	0.988026
FAM129B_S679	NA	NA	NA	NA	2.17529	0.688458	1.6949	0.683711	0.855226	0.479264	0.527092	NA	NA	0.455109	0.383161	NA	0.60142	0.736871	0.286773	1.0925	1.42928	1.12557	NA	1.01485	0.763836	0.75266	-0.40993	0.463403	0.674147
FAM129B_S683	NA	NA	NA	NA	2.12611	0.693168	1.6949	0.683711	0.855226	0.479264	0.527092	NA	NA	0.473145	0.383161	NA	0.60142	0.736871	0.286773	1.0925	1.42928	1.12557	NA	1.0085	0.76609	0.759637	-0.396618	0.4099	0.61931
RMDN3_S46	0.667479	0.869904	0.788343	0.839451	0.895347	1.11441	0.447885	2.51048	1.2239	0.97855	1.60248	0.55804	0.759004	1.14833	1.49962	1.01287	1.07101	0.55534	0.863533	1.98803	1.07947	1.07623	1.07931	1.08529	1.05757	0.974451	-0.0373383	0.832752	0.906026
SORT1_S688	2.50789	4.73251	2.35913	0.931376	NA	NA	1.18249	1.35571	0.880048	1.01726	0.712915	2.37622	2.19507	NA	0.664347	2.8252	0.699078	0.713866	1.19896	1.09758	0.857441	1.48694	4.1168	1.74215	1.65741	0.95136	-0.0719362	0.823756	0.904514
MPHOSPH8_S51	0.899885	1.20127	0.938985	1.31581	1.02344	1.79092	1.28907	1.38403	0.97915	1.44344	1.76931	1.20415	0.801393	1.08999	1.23002	0.930012	0.892479	1.03085	0.991677	1.02169	1.57988	1.65001	1.50182	1.27594	1.16033	0.909394	-0.137023	0.360712	0.590203
MPHOSPH8_S392	0.852654	1.32825	0.836731	1.17396	1.2529	0.941945	NA	NA	NA	1.22976	2.15774	1.0171	0.901783	1.42694	NA	NA	NA	NA	NA	NA	1.53678	1.29397	1.89327	1.22174	1.34497	1.10087	0.138639	0.568333	0.738703
SCAF11_S587	NA	NA	NA	NA	NA	NA	0.960168	1.91605	1.57806	1.35848	3.3597	NA	NA	NA	2.67117	0.517685	1.21919	0.574015	0.993919	NA	0.876064	1.04955	1.02799	1.83449	1.1162	0.608452	-0.716785	0.0932401	0.298311
EIF3C_S156	1.31581	0.975795	1.00189	1.142	NA	NA	NA	NA	1.18987	1.45455	1.5638	0.911356	0.921602	NA	NA	NA	NA	NA	0.917178	1.58372	0.64951	0.766957	0.786983	1.23482	0.933901	0.756307	-0.402955	0.0579129	0.244322
EIF3C_S39	0.972987	0.919724	1.11146	0.943102	1.09189	0.587672	0.929721	1.04168	0.927436	1.33129	0.832751	0.754634	0.830539	0.588338	0.985355	1.51553	1.0801	0.858906	0.827857	0.336616	0.60546	0.463664	0.207012	0.971792	0.754501	0.776402	-0.365124	0.0787178	0.281272
EIF3C_S899	0.755392	0.394892	0.775571	0.808814	0.988253	1.05971	NA	NA	1.08599	NA	NA	0.841279	0.82244	1.36634	NA	NA	NA	NA	0.926555	0.698041	NA	NA	NA	0.838375	0.930932	1.1104	0.151081	0.543007	0.720008
DOK1_S130	1.19955	0.845713	1.0577	1.82591	1.097	1.0056	1.50036	0.92775	0.897112	1.08524	1.01272	0.974727	1.20953	0.977519	1.1083	0.772268	0.902997	1.37667	0.960465	1.23914	0.987676	1.07062	1.02345	1.13224	1.05028	0.927612	-0.108407	0.739898	0.859093
NAP1L4_S125	1.23192	1.59743	1.10904	1.29026	0.949036	0.833803	0.859917	1.00048	0.934882	1.423	1.10385	0.946425	0.56063	0.620654	1.12944	1.58484	0.954267	1.46422	1.24893	1.29999	0.658067	0.884975	1.06395	1.12124	1.0347	0.922818	-0.115882	0.478401	0.687466
GPA33_S313	0.906084	1.10804	4.77156	0.642293	3.32811	1.92197	0.751732	1.36923	NA	1.12948	2.49826	0.709906	0.648604	1.8208	1.43027	0.473171	1.25343	0.41654	NA	NA	1.65747	1.00796	2.10966	1.84268	1.15278	0.625601	-0.676685	0.279861	0.515142
ARID3A_S101	1.53582	2.43884	1.16711	2.01046	NA	NA	0.820529	1.55229	NA	NA	NA	7.4228	0.813661	NA	1.99212	1.05589	1.32922	1.01536	NA	NA	NA	NA	NA	1.58751	2.27151	1.43086	0.516887	0.588745	0.757133
PKP2_S151	1.16144	2.19257	2.11827	0.210662	1.1334	1.16161	0.611963	1.59309	0.816738	0.861388	1.63782	1.14479	0.946463	0.703536	1.53707	1.21447	1.20784	0.947928	1.22229	0.580333	1.03255	1.42696	1.97461	1.22718	1.16157	0.946538	-0.0792671	0.763144	0.868911
PKP2_S154	1.02555	2.19622	2.19237	0.18009	1.09416	1.46086	0.637459	1.59851	1.25508	1.16702	1.95383	1.39978	0.93551	0.896208	1.54971	0.94837	1.20576	0.811257	0.787932	0.924747	1.06953	1.49075	1.36051	1.34192	1.11501	0.830902	-0.267249	0.288694	0.5229
PKP2_S155	1.13475	2.08902	1.93661	0.287623	1.14262	1.22332	0.637459	1.59851	1.52368	NA	NA	1.27874	0.888425	0.399136	1.54971	0.94837	1.20576	0.811257	1.26704	1.13194	NA	NA	NA	1.28595	1.05338	0.819138	-0.287821	0.316491	0.547554
HEPH_S883	0.680857	1.99006	5.90329	1.82952	NA	NA	1.00619	0.971453	NA	0.647357	0.756787	0.756465	0.49305	NA	1.77593	1.50511	1.06295	1.0362	NA	NA	1.66662	1.04075	4.2437	1.72319	1.50898	0.875687	-0.191512	0.814809	0.90021
SH2D3A_S58	1.71572	1.185	2.16654	0.294319	0.713445	1.37865	0.595757	0.65854	1.40083	0.932574	0.543201	0.143549	1.00315	0.370912	1.45828	0.8009	1.13982	0.671164	0.854396	0.553445	0.802948	0.461387	0.269243	1.05314	0.710767	0.6749	-0.567253	0.111283	0.319745
LZTS2_S570	0.895886	3.12654	0.861173	0.844731	1.10087	1.78832	1.0906	0.870324	1.0245	0.981155	2.15439	2.17724	0.887472	1.99194	0.918996	1.30632	1.06767	2.2508	1.88318	2.24526	1.54375	1.83617	2.40347	1.33986	1.70935	1.27577	0.351366	0.068817	0.263786
UBAC1_S98	NA	NA	NA	NA	NA	NA	0.878591	1.10155	0.904534	0.936831	1.79376	NA	NA	NA	1.49219	1.52933	0.926096	1.5536	0.874207	1.77581	0.873031	1.07152	1.34049	1.12305	1.2707	1.13147	0.178195	0.797203	0.892589
CCM2_S293	1.04119	1.46418	0.664694	1.34918	0.935397	0.948451	1.16991	0.966319	0.855923	1.36116	1.40866	1.50259	1.00568	1.75023	0.91777	1.51019	1.3299	0.828356	1.12715	2.3363	1.07921	1.38098	1.36846	1.10592	1.34473	1.21595	0.28208	0.169317	0.384178
RTKN_S56	1.21837	1.69092	1.15425	0.929278	1.03518	1.14117	NA	NA	1.06907	NA	NA	1.32993	0.986829	0.727835	NA	NA	NA	NA	0.699423	1.21099	NA	NA	NA	1.17689	0.991002	0.842052	-0.248019	0.268978	0.505097
WAC_S408	1.27759	1.47998	1.1743	1.89506	0.921308	1.59565	0.991929	1.05812	1.15387	NA	NA	1.4968	1.3151	1.36959	1.45233	0.856138	0.961972	1.43606	0.848344	1.236	NA	NA	NA	1.28309	1.21915	0.950164	-0.0737517	0.647262	0.798026
WAC_S64	1.12369	1.54398	1.26024	1.58596	1.0201	1.22287	1.04152	1.62533	0.935771	1.24097	1.21818	1.39586	1.01834	0.787508	1.36192	1.07642	0.84729	1.25599	1.23344	1.15663	1.27423	0.86339	1.51824	1.25624	1.1491	0.91472	-0.128597	0.286448	0.521551
DIDO1_S1714	0.941883	2.32639	0.967876	0.991786	0.935522	1.88336	NA	NA	1.19652	1.07804	0.668582	1.23936	1.17563	0.991285	NA	NA	NA	NA	0.756531	1.15477	1.07305	1.36111	1.35046	1.22111	1.13777	0.931756	-0.101975	0.541423	0.71955
PI4K2A_S47	NA	NA	NA	NA	1.06831	1.14339	1.71321	1.73451	1.13477	0.976145	1.20039	NA	NA	0.627282	0.765581	1.35057	0.715962	0.506074	1.0384	1.43258	1.5436	1.55019	2.04489	1.28153	1.15751	0.903226	-0.146841	0.539502	0.719198
PI4K2A_S51	NA	NA	NA	NA	1.06831	1.14339	1.71321	1.73451	1.10254	0.928396	1.16187	NA	NA	0.627282	0.765581	1.35057	0.715962	0.506074	1.00854	1.49209	1.38711	1.42607	2.24167	1.2646	1.1521	0.911033	-0.134425	0.59526	0.763834
C9orf142_S148	NA	NA	0.590751	NA	0.997822	1.05276	1.10422	1.29921	1.26896	0.955078	1.96676	NA	1.48818	0.712079	1.35887	0.619937	0.964633	1.00538	0.912346	0.451458	1.38006	1.26098	1.50223	1.15444	1.05965	0.917887	-0.123611	0.601559	0.765242
DDX23_S14	NA	NA	NA	NA	1.0806	1.29202	1.06541	1.46137	1.45803	1.13399	1.89051	NA	NA	0.911049	1.4788	0.350194	1.21642	0.748009	0.896752	1.2122	1.20262	1.13086	0.841527	1.34027	0.998842	0.745252	-0.424199	0.03928	0.212307
DDX23_S106	1.12692	1.13459	0.990525	1.61733	NA	NA	1.49468	0.872435	1.09052	NA	NA	1.49707	1.04165	NA	1.3364	0.801125	1.18733	1.42341	1.10724	1.11987	NA	NA	NA	1.18957	1.18926	0.999741	-0.000373087	0.998138	1
DDX23_S109	1.10245	1.56857	1.24632	1.57127	0.901191	1.5785	1.08823	1.46202	1.27472	0.802446	1.25727	1.47551	1.06568	1.11497	1.70562	0.557158	1.16994	0.971877	1.06054	1.09545	2.21661	1.64763	5.3983	1.25936	1.62327	1.28897	0.366213	0.880112	0.934446
TMEM109_S239	1.219	0.386154	0.546789	1.62569	1.15059	1.29689	NA	NA	NA	1.18258	1.22627	0.92809	0.607858	1.30218	NA	NA	NA	NA	NA	NA	1.11971	1.35407	2.47578	1.07925	1.29795	1.20264	0.266209	0.483649	0.687984
PBDC1_S181	1.30777	2.6683	1.08495	1.32596	1.01954	1.30628	0.856056	1.5326	1.0608	1.14607	0.421341	0.931405	0.678322	1.03052	1.55687	2.15761	0.77113	0.985956	1.17787	1.16156	1.26745	1.36105	1.88068	1.24815	1.2467	0.998838	-0.00167803	1	1
PBDC1_S197	1.88477	1.82828	1.06529	1.1807	1.24446	1.31236	0.965628	1.46347	1.07178	1.21463	NA	0.922531	0.472188	0.976334	1.57195	1.36957	0.750721	1.31366	1.27074	1.08895	0.965777	0.940627	0.938229	1.32314	1.04844	0.792389	-0.335719	0.0499644	0.226957
HIRIP3_S142	1.00356	1.86297	1.22675	1.47079	0.97179	1.19827	0.649405	1.75153	1.56666	1.66615	2.29647	0.826124	0.736292	0.549626	2.29941	0.491105	0.837385	0.993563	0.980888	0.674618	1.16052	1.07707	0.49766	1.42403	0.927022	0.650985	-0.619305	0.0212634	0.17846
HIRIP3_S143	0.93081	1.82258	1.09404	1.18191	0.97179	1.19827	0.649405	1.75153	1.56666	1.66615	2.29647	1.32289	0.814556	0.549626	2.29941	0.491105	0.837385	0.993563	0.980888	0.674618	1.16052	1.07707	0.49766	1.37542	0.974942	0.708831	-0.496485	0.0635335	0.25428
HIRIP3_S227	0.93213	1.88755	1.20943	1.74732	0.955927	1.4756	0.842528	0.881997	1.59214	1.18364	0.933284	1.00117	0.378283	0.88278	1.98375	1.44943	1.13981	1.41857	1.67956	1.40974	1.08137	1.05983	1.79465	1.24014	1.27324	1.02669	0.038006	0.847967	0.916565
HIRIP3_S159	NA	NA	NA	NA	NA	NA	0.999951	1.40907	1.7042	1.61829	1.07988	NA	NA	NA	2.31613	0.54986	1.116	0.52814	0.991324	0.370555	1.17342	1.17658	0.650846	1.36228	0.985873	0.723695	-0.466547	0.143919	0.363182
HIRIP3_S160	NA	NA	NA	NA	NA	NA	0.999951	1.40907	1.7042	1.61829	1.07988	NA	NA	NA	2.31613	0.54986	1.116	0.52814	0.991324	0.370555	1.17342	1.17658	0.650846	1.36228	0.985873	0.723695	-0.466547	0.143919	0.363182
HIRIP3_S555	2.12538	3.70169	1.97108	1.08012	0.529448	1.55726	NA	NA	1.25583	1.19432	0.885365	2.6751	1.69266	0.470602	NA	NA	NA	NA	0.909998	0.731141	0.546118	0.754988	0.348494	1.58894	1.01614	0.639505	-0.644972	0.113945	0.319745
HIRIP3_S530	1.06097	1.27901	1.26942	1.14801	1.11808	1.17819	1.00366	1.12315	1.28377	NA	NA	1.65377	0.818428	1.41164	1.83633	1.08401	0.993497	1.17853	1.14956	0.797448	NA	NA	NA	1.1627	1.21369	1.04386	0.0619241	0.689339	0.824247
SORBS1_S85	0.749155	0.108429	0.144577	1.11626	1.0066	1.46485	0.60173	NA	0.803953	0.890494	0.0477729	0.397836	0.407551	2.40786	0.147018	5.53887	1.08665	1.6969	1.47114	3.37395	0.818308	2.74492	6.83815	0.693382	2.2441	3.23645	1.69441	0.0299608	0.195053
SORBS1_S89	0.749267	0.167659	0.191392	1.16245	1.27172	1.42602	0.599261	0.114702	0.809454	0.741628	0.463506	0.486673	0.489583	1.91301	0.298851	3.95461	0.976207	1.94451	1.14365	2.64709	0.985714	2.708	5.60237	0.699732	1.92919	2.75704	1.46312	0.0317437	0.195053
SORBS1_S510	0.745325	0.251593	0.868192	3.08135	1.19894	1.61773	0.324633	0.130132	0.671544	0.859341	0.249205	1.2538	0.605884	2.70552	0.244802	5.92556	0.894868	2.51285	2.25271	1.84682	1.05107	2.24702	7.84463	0.908907	2.44879	2.69422	1.42987	0.0268002	0.190008
SORBS1_S326	0.591782	0.323791	1.30495	0.296149	0.902392	0.758737	NA	NA	0.992391	NA	NA	2.21309	1.89606	1.67592	NA	NA	NA	NA	0.623562	2.56384	NA	NA	NA	0.738599	1.79449	2.42959	1.28071	0.0285275	0.195053
SORBS1_S328	0.970812	0.315383	0.904389	2.9117	0.875969	0.884427	0.976276	0.464986	0.773486	1.47726	1.36613	0.610636	0.422669	2.47378	0.466976	2.43925	1.32958	2.02498	1.74323	1.24857	1.7867	1.69305	5.67857	1.08371	1.8265	1.68541	0.753102	0.117928	0.324116
SORBS1_S899	NA	NA	NA	NA	1.00132	1.1599	0.560593	0.0140604	0.654083	0.7537	0.288757	NA	NA	3.81248	NA	7.0297	1.99846	0.843511	2.26715	1.98469	1.49811	1.43583	6.56435	0.633202	3.04825	4.81403	2.26724	0.000699301	0.110426
SORBS1_S619	0.719292	1.377	0.798324	1.09375	1.44242	1.29225	0.731539	1.08938	0.924589	1.02649	1.30157	1.37024	1.3657	2.39693	0.987735	1.93755	1.01195	1.2251	1.2143	1.57645	1.25761	1.75424	3.32695	1.07242	1.61873	1.50942	0.593993	0.0268002	0.190008
SORBS1_S657	0.700921	0.126988	0.279145	1.2882	1.75239	1.45883	0.853573	NA	0.401879	NA	NA	0.776476	1.40294	2.2207	0.308182	3.22557	0.454874	1.71133	0.370459	1.76312	NA	NA	NA	0.857741	1.35929	1.58474	0.664244	0.219376	0.454537
SORBS1_S658	0.78623	0.407168	0.764803	2.64658	1.09567	1.39497	0.436891	0.190488	0.49363	1.20414	0.191828	0.764779	0.390859	4.98035	0.208666	4.50093	1.47765	2.89919	1.97488	2.86211	2.1389	2.21717	6.83628	0.873856	2.60432	2.98026	1.57544	0.0187948	0.166515
SORBS1_S661	0.804904	0.455385	0.821402	2.45059	1.07081	1.3752	NA	NA	0.588722	NA	NA	0.80334	0.321483	5.46074	NA	NA	NA	NA	2.02518	3.23696	NA	NA	NA	1.081	2.36954	2.19199	1.13224	0.530303	0.715724
SORBS1_S419	0.618725	0.033431	0.678359	1.76387	1.06185	1.05606	0.75579	0.239798	0.456434	0.805835	0.478121	0.717191	0.950779	3.2069	0.0865664	5.82071	1.20957	0.929082	0.80904	1.61089	1.58031	1.78121	8.11687	0.72257	2.23493	3.09303	1.62902	0.0156056	0.155787
SORBS1_S421	0.559105	0.0180046	0.671491	1.61381	0.941461	0.877927	0.681779	NA	0.498767	0.707954	0.0987307	0.649626	0.969293	2.98613	NA	6.73447	1.23736	0.768913	1.1425	1.54473	1.19276	1.39095	8.66837	0.666903	2.48046	3.71937	1.89506	0.00365166	0.123779
SORBS1_S919	0.703714	0.544347	0.993429	2.23288	0.940771	1.32748	0.494014	0.377291	0.912025	0.867111	1.42874	0.830592	0.726111	2.55005	0.289744	4.73754	1.07718	1.67334	2.24885	1.53379	1.47567	1.4959	2.98803	0.983801	1.80223	1.83191	0.873348	0.037418	0.208317
SORBS1_S923	0.657516	0.48881	0.80754	2.48256	0.946633	1.27135	0.639669	1.91371	0.871991	0.783551	0.737914	0.778925	0.690834	2.51468	0.469605	3.60242	0.790288	2.27103	1.64211	1.49138	1.42006	1.45438	5.23193	1.05466	1.86314	1.76658	0.820958	0.133549	0.346747
SGPP1_S112	NA	NA	NA	NA	1.02024	0.858361	1.03766	1.07843	0.928128	NA	NA	NA	NA	0.45883	1.91723	1.27071	1.09102	0.871331	1.39141	1.58464	NA	NA	NA	0.984562	1.22645	1.24568	0.316936	0.234591	0.469847
BCL2L13_S264	0.937642	1.04951	NA	NA	0.974568	1.95715	1.02554	0.825608	0.947748	0.990491	0.751839	1.0103	2.83178	3.60072	1.00551	4.34945	0.961753	2.25559	1.56129	1.00202	1.23282	1.25409	6.64647	1.05112	2.30931	2.197	1.13553	0.00725343	0.13417
KIAA1671_S1701	1.20635	2.08559	1.49466	1.72966	1.12444	1.26322	1.19015	0.728696	1.04676	NA	NA	0.978133	1.44189	0.782781	0.934084	0.683915	1.94319	0.517465	1.11424	1.3448	NA	NA	NA	1.31884	1.08228	0.82063	-0.285196	0.249579	0.48492
API5_S392	1.19043	2.06692	1.78772	0.118643	1.07267	1.78965	0.491393	2.79047	2.51139	1.22486	2.96068	1.93408	2.21496	1.05229	2.4521	0.685762	0.873519	0.503302	0.978009	0.776944	1.53253	0.576096	0.10363	1.6368	1.14027	0.696644	-0.521507	0.169419	0.384178
ZDHHC5_S327	1.1884	0.765329	1.20643	0.639107	0.962757	0.821516	NA	NA	NA	0.884379	1.23023	0.799387	1.17869	0.508545	NA	NA	NA	NA	NA	NA	1.07557	0.577515	0.759839	0.962268	0.816591	0.848611	-0.236825	0.304541	0.543109
TNKS1BP1_S672	1.44252	1.0207	0.998465	0.671819	0.811184	0.624556	1.44692	1.15463	0.871453	0.986846	0.538041	0.484324	0.794	0.57834	0.595305	0.834733	1.03686	1.08158	0.795338	0.578467	0.931784	0.955598	0.658942	0.960648	0.777106	0.808939	-0.305897	0.106678	0.316211
TNKS1BP1_S893	1.35327	0.565953	0.80218	0.773068	0.859224	0.788021	1.87334	1.24301	NA	NA	NA	1.00488	1.05542	0.704204	0.646077	1.14984	1.20297	1.09008	NA	NA	NA	NA	NA	1.03226	0.979067	0.948472	-0.0763236	0.763415	0.868911
TNKS1BP1_S872	0.860495	0.804206	0.752813	1.06267	1.14422	1.45243	NA	NA	0.839018	NA	NA	0.926074	1.33969	1.42174	NA	NA	NA	NA	1.10221	1.42206	NA	NA	NA	0.987979	1.24235	1.25747	0.330525	0.0933057	0.298311
TNKS1BP1_S429	1.01785	0.0241216	1.589	1.12971	0.928278	0.213919	1.07121	1.68898	0.66773	NA	NA	0.053727	0.337241	1.02084	0.766511	1.30115	1.16206	1.13922	0.661885	0.244439	NA	NA	NA	0.925644	0.743009	0.802694	-0.317077	0.455514	0.666578
TNKS1BP1_S1024	1.3271	1.58699	0.919427	NA	0.775749	0.973233	NA	NA	0.752657	1.16056	1.80229	0.61649	1.51501	1.56968	NA	NA	NA	NA	0.55985	NA	1.23967	1.29728	1.49725	1.16225	1.18503	1.0196	0.0280066	0.915445	0.958743
TNKS1BP1_S221	1.26646	0.0757443	0.943165	0.768438	0.965565	0.575393	NA	NA	0.619311	0.816792	0.419484	NA	0.521478	1.27329	NA	NA	NA	NA	0.839534	NA	1.10115	0.959586	1.62465	0.716706	1.05328	1.46962	0.555439	0.110681	0.319745
TNKS1BP1_S1666	1.38584	0.888632	0.847042	1.29875	1.02166	0.461932	2.18213	0.907587	0.846016	0.906357	0.562118	1.08001	1.04823	0.581365	0.565971	1.19203	0.83609	1.32497	0.766989	1.28035	1.43147	1.72775	2.81148	1.028	1.22056	1.18731	0.247696	0.413411	0.61931
TNKS1BP1_S1545	1.16145	0.810063	1.08801	1.46853	0.87523	0.994844	1.14539	1.26001	0.964414	1.06215	0.994748	0.89408	0.900678	0.886809	1.03241	1.01585	0.751071	1.26041	0.967198	1.12217	1.09786	1.15498	1.25953	1.07499	1.02859	0.956839	-0.0636523	0.524376	0.714098
TNKS1BP1_S836	1.2769	0.455063	0.876022	0.470412	0.914635	0.410381	1.726	0.804329	0.660512	0.692658	NA	0.288021	0.805282	0.624909	0.650011	0.909605	1.08422	1.04651	0.67534	0.932343	0.833491	0.873333	1.07099	0.828691	0.816172	0.984892	-0.0219622	0.932603	0.970019
TNKS1BP1_S1620	1.37986	0.972437	1.05123	0.671061	0.895906	0.850441	1.52492	1.10424	0.759895	0.962631	0.818687	0.513755	0.953053	0.687939	0.979662	1.00633	1.14032	1.01374	0.772356	0.801746	1.00057	1.04297	1.24711	0.99921	0.929962	0.930697	-0.103616	0.485783	0.687984
TNKS1BP1_S1621	1.401	0.946908	1.08233	0.711719	0.927687	0.826904	1.45948	1.08998	0.759895	0.927057	0.937725	0.490775	0.926768	0.713419	0.93787	1.03605	1.07368	1.09785	0.772356	0.801746	0.924229	0.912658	1.59707	1.00643	0.940373	0.93437	-0.0979347	0.538727	0.719198
TNKS1BP1_S601	0.570852	0.722078	0.329495	0.29641	0.895634	1.33532	0.967625	1.61253	0.787879	1.16082	1.68978	0.493113	2.24851	0.709918	1.58913	1.58564	NA	1.71213	0.929159	0.558884	0.968665	1.34678	0.878162	0.942584	1.18364	1.25574	0.328543	0.284505	0.519102
TNKS1BP1_S920	1.77368	0.40618	0.752123	1.21655	1.74928	0.682896	NA	NA	NA	0.596886	NA	0.304837	0.753819	1.09656	NA	NA	NA	NA	NA	NA	1.03737	0.917518	2.31797	1.02537	1.07135	1.04484	0.0632789	0.897246	0.94603
DDX24_S82	0.734936	0.739516	0.631176	2.43043	1.42893	1.8063	0.984882	0.991286	NA	NA	NA	0.875599	0.730058	1.02135	2.17066	0.625712	0.998326	1.44963	NA	NA	NA	NA	NA	1.21843	1.12448	0.922888	-0.115773	0.955089	0.98398
MTFR1L_S103	0.804502	0.631273	0.636215	1.01784	0.85645	0.614142	1.18321	0.727048	0.668337	NA	NA	0.490186	0.64769	1.32395	1.27932	1.89084	1.61355	0.514378	0.706618	0.534969	NA	NA	NA	0.793224	1.00017	1.26089	0.334441	0.863307	0.925657
KLC2_S505	0.804929	1.26716	1.78227	0.655351	0.891809	1.00612	NA	NA	1.08369	1.00328	3.6553	0.57727	1.21326	0.966943	NA	NA	NA	NA	1.06107	0.68132	0.702422	0.660956	1.13555	1.34999	0.874849	0.648041	-0.625843	0.23587	0.469847
XRN2_S423	1.07192	2.21018	1.2517	1.35828	1.32545	1.86107	0.799765	2.11577	1.28272	1.23537	1.68172	1.44258	1.21199	1.29415	1.60592	0.615418	0.936321	0.825217	1.12242	1.19171	1.27505	0.906261	0.238633	1.47218	1.05547	0.716946	-0.480063	0.0248117	0.186571
XRN2_S425	1.07192	2.21018	1.2517	1.35828	1.32545	1.86107	0.799765	2.11577	1.28272	1.23537	1.68172	1.44258	1.21199	1.29415	1.60592	0.615418	0.936321	0.825217	1.12242	1.19171	1.27505	0.906261	0.238633	1.47218	1.05547	0.716946	-0.480063	0.0248117	0.186571
IRF2BPL_S547	NA	NA	NA	NA	1.05036	1.17808	1.05807	1.02581	0.891591	NA	NA	NA	NA	1.42115	0.843496	1.69719	1.09787	1.2718	1.3821	1.40051	NA	NA	NA	1.04078	1.30202	1.251	0.323078	0.0474374	0.22391
IRF2BPL_S334	1.45502	0.867838	1.06525	1.44057	1.21176	1.1322	NA	NA	0.668321	NA	NA	1.0319	0.9117	1.16356	NA	NA	NA	NA	0.60514	1.11993	NA	NA	NA	1.12014	0.966445	0.862791	-0.212916	0.322536	0.553602
NUCKS1_S181	0.794875	3.21083	1.84165	0.146539	0.968928	2.1358	0.70646	2.44823	2.60052	2.00902	1.54468	1.94713	2.30458	1.25585	1.87755	1.17256	1.2852	0.737686	1.42247	1.23189	1.10709	1.12461	1.96253	1.67341	1.45243	0.867945	-0.204325	0.489634	0.689776
NUCKS1_S73	1.47788	2.20241	1.3066	2.6972	1.48645	1.55478	1.56734	1.16679	0.85782	1.31318	0.981836	1.33452	1.47446	2.51695	0.770334	1.0963	0.558889	2.24114	0.952008	1.36881	0.824506	0.922885	0.837057	1.51021	1.24149	0.822064	-0.282677	0.103709	0.311432
NUCKS1_S75	2.08322	2.95029	2.01705	2.90298	1.59728	1.69392	1.5718	1.26268	0.927667	1.55957	0.384469	1.68499	1.67225	2.55993	0.718327	1.3893	0.850873	1.33563	0.941358	1.23706	0.969775	1.14283	1.57829	1.72281	1.34005	0.777829	-0.362475	0.176579	0.395766
NUCKS1_S79	1.93804	2.72244	1.86577	2.75313	1.42755	1.73715	1.34052	1.15444	1.04148	1.36399	0.443398	1.58664	1.56339	2.25741	0.99983	0.985116	1.03027	1.31203	0.963234	1.20945	0.846068	1.09935	0.867401	1.61708	1.22668	0.758577	-0.398633	0.122716	0.332287
NUCKS1_S214	1.07776	1.13513	0.971842	1.28395	0.998923	1.18589	1.2819	1.41994	1.08655	1.23091	0.619004	0.670422	0.696257	1.42028	1.0769	0.974052	0.988827	1.46817	1.00583	1.22849	0.974139	1.27234	1.19902	1.11744	1.08123	0.967597	-0.047522	0.711523	0.837889
NUCKS1_S113	NA	NA	NA	NA	0.588212	1.36053	1.01301	2.17966	NA	1.62298	0.288789	NA	NA	0.782449	1.19061	1.37481	1.15544	1.04156	NA	NA	0.455597	0.715429	0.647575	1.17553	0.920433	0.782994	-0.352926	0.431124	0.640602
NUCKS1_S19	0.867212	1.43594	0.993462	1.61462	1.31093	0.591881	1.4916	1.33332	0.740656	2.06963	0.379099	0.401059	0.453975	1.46212	0.631448	3.37735	0.701739	0.629544	0.743317	0.527017	0.898992	0.611816	1.60846	1.16621	1.0039	0.860823	-0.216211	0.235117	0.469847
NUCKS1_S58	1.53911	3.04916	1.69543	3.57712	1.75993	1.28317	2.13958	1.3917	0.919779	1.48217	0.0695644	1.61065	1.86746	3.32467	0.374576	1.73958	0.656384	1.83767	0.796922	1.13388	0.758771	1.14477	1.36563	1.71879	1.38425	0.805359	-0.312296	0.37295	0.595818
NUCKS1_S61	1.53911	3.04916	1.69543	3.57712	1.79481	1.1771	2.27463	1.38719	0.963624	1.53688	0.120423	1.61065	1.86746	3.4557	0.331586	1.84854	0.637176	1.85391	0.786067	1.08402	0.778116	1.19461	1.28957	1.73777	1.39478	0.802627	-0.317198	0.370418	0.594584
NUCKS1_S223	0.780585	1.37177	0.589059	1.08914	0.494588	1.41442	0.857663	1.49007	1.32489	1.77454	1.07543	1.45038	1.18007	0.909876	1.41502	0.577113	1.54506	0.83175	0.997411	1.54778	0.618569	1.08367	0.0839921	1.11474	1.02006	0.915062	-0.128058	0.598832	0.765242
ISCU_S29	NA	NA	NA	NA	1.48239	1.0927	0.938416	1.04685	1.34214	1.31572	2.21028	NA	NA	1.34798	1.40428	1.5819	0.870045	1.58567	1.11243	1.82475	1.36579	0.965812	1.92377	1.34693	1.39824	1.0381	0.0539424	0.796722	0.892589
SLK_S372	1.20729	2.05175	1.16549	2.04056	1.13436	0.980197	NA	NA	1.28168	NA	NA	0.976058	1.08114	0.565282	NA	NA	NA	NA	0.963801	0.755387	NA	NA	NA	1.40876	0.868333	0.616381	-0.698105	0.00505051	0.124363
SLK_S571	0.778024	0.989478	0.584721	1.53925	0.849027	1.04993	1.1804	1.60678	NA	NA	NA	0.986438	1.10049	0.818133	1.54016	1.4785	0.799557	1.41359	NA	NA	NA	NA	NA	1.0722	1.16241	1.08413	0.116544	0.611721	0.768277
PNN_S658	NA	NA	NA	NA	1.00583	1.11194	1.1966	1.09622	NA	1.20551	2.5209	NA	NA	0.818866	2.09006	0.804731	1.37484	0.6114	NA	NA	1.18494	1.19836	1.001	1.35617	1.13553	0.837304	-0.256176	0.413586	0.61931
PNN_S66	1.43839	0.957262	0.911201	0.22242	1.03163	0.814782	1.08125	0.880411	1.30827	1.10106	1.5344	0.811493	1.4034	0.547111	1.05136	0.473012	1.35787	0.166748	0.675544	1.24458	0.922321	1.0841	0.499652	1.02555	0.8531	0.831845	-0.265613	0.278464	0.515115
PNN_S100	1.08851	1.46475	1.14147	1.09092	1.06533	1.56948	0.749805	1.57069	1.70302	NA	NA	1.09865	0.941914	0.965722	2.27672	0.807653	1.17507	0.907837	1.19431	0.410725	NA	NA	NA	1.27155	1.08651	0.854476	-0.226888	0.367734	0.594584
PNN_S690	1.15776	0.776088	0.850447	0.803009	1.35041	1.01965	NA	NA	NA	1.33369	1.999	1.3839	1.01029	0.671311	NA	NA	NA	NA	NA	NA	1.22298	1.14465	1.10894	1.16126	1.09035	0.938938	-0.0908974	0.691503	0.824247
TMEM245_S15	0.70108	1.13212	0.634969	1.1945	0.851176	1.0107	1.00224	0.983514	1.03858	0.931387	1.07015	0.886594	0.970711	1.00748	0.902608	2.98244	1.0686	2.18455	1.88688	2.65007	0.877928	1.75675	4.76992	0.959129	1.82871	1.90664	0.931031	0.103709	0.311432
TMX1_S247	1.35769	1.12289	1.06319	0.940894	1.13881	1.25428	1.00293	1.19288	1.12089	1.08691	0.976545	0.555592	0.947695	0.612603	2.12197	0.836223	1.09814	0.749407	0.865522	0.689116	1.08753	0.819709	0.904065	1.11435	0.940631	0.844104	-0.244508	0.00562246	0.124363
TMX1_S270	1.36514	0.164829	0.919037	1.08521	1.30852	0.803455	NA	NA	0.711562	NA	NA	0.856792	1.07924	0.743623	NA	NA	NA	NA	0.940096	1.20458	NA	NA	NA	0.908251	0.964867	1.06234	0.0872389	0.753261	0.86455
WNK1_S185	1.26152	1.39401	0.998104	1.2114	NA	NA	NA	NA	1.21501	1.27278	1.29827	2.19762	1.11988	NA	NA	NA	NA	NA	1.1791	1.12217	0.955763	0.910568	1.35837	1.23587	1.26335	1.02224	0.0317323	0.317599	0.548379
EPB41L1_S761	1.58169	2.0237	0.998139	0.73352	0.972325	1.31074	0.725063	0.91181	NA	0.599181	0.604252	0.914918	0.698328	1.19039	1.96079	2.00841	0.8185	1.39634	NA	NA	0.99381	0.914348	5.10642	1.04604	1.60023	1.52979	0.613333	0.279861	0.515142
EPB41L1_S675	2.10983	0.561714	0.724976	0.542781	0.819135	0.512706	NA	NA	0.497953	0.846138	NA	0.699214	0.972906	0.479494	NA	NA	NA	NA	0.708308	0.491707	1.18922	1.3668	3.04098	0.826904	1.11858	1.35273	0.435875	0.645377	0.798026
OSBPL3_S273	1.77088	6.40391	2.63274	NA	0.998325	0.852145	NA	NA	1.56306	1.57584	2.19264	2.96964	2.01518	0.52477	NA	NA	NA	NA	0.961122	0.550824	0.990026	0.835986	0.880659	2.24869	1.21603	0.54077	-0.886913	0.0829837	0.284305
CCDC86_S18	NA	NA	NA	NA	NA	NA	0.948676	1.27954	1.71303	1.27547	2.48369	NA	NA	NA	2.23064	0.886975	1.45904	0.613585	1.15806	0.614715	1.67363	1.09455	1.20878	1.54008	1.21555	0.789278	-0.341394	0.337521	0.569752
CCDC86_S113	0.915264	1.83128	1.04655	1.62597	0.922758	1.35931	0.875238	1.5588	1.42017	0.837842	2.4069	1.27777	1.2339	0.500907	1.59055	0.765925	1.1896	0.723402	1.35405	0.950611	1.62518	1.2651	1.7045	1.34546	1.18179	0.878353	-0.187128	0.386321	0.60212
EPS8L2_S217	1.47414	1.4098	1.0709	0.495162	0.665332	0.778002	0.43224	0.76311	0.672257	0.917794	0.946308	0.653272	0.732927	0.322969	2.29654	NA	0.885514	0.353616	0.513546	0.232377	0.728595	0.238642	NA	0.875004	0.695799	0.795195	-0.330619	0.0720013	0.268196
EPS8L2_S240	1.17643	0.512152	0.690494	1.18845	NA	NA	1.18474	1.01917	0.737561	NA	NA	0.771345	1.20536	NA	0.70742	NA	1.03065	0.469795	0.330646	NA	NA	NA	NA	0.929855	0.752537	0.809306	-0.305243	0.324553	0.555965
EPS8L2_S570	NA	NA	NA	NA	1.51391	0.504049	0.733285	0.708834	0.806339	0.634392	0.471071	NA	NA	0.441085	0.73316	NA	0.925731	0.455421	0.335319	NA	0.582324	0.186536	0.492939	0.767411	0.519064	0.676384	-0.564086	0.0938617	0.298311
PEAK1_S281	1.03803	1.52084	0.899969	0.367242	1.23318	1.01606	1.58482	1.05227	0.759497	1.64518	1.32584	1.3437	0.813714	1.61675	0.807031	1.70932	1.45833	1.16419	1.7441	2.07821	0.914107	1.21622	3.37301	1.13118	1.51989	1.34364	0.426144	0.169317	0.384178
SCAF1_S965	NA	NA	NA	NA	1.27672	1.69611	1.06876	1.49272	0.865878	NA	NA	NA	NA	1.04114	1.72916	0.820338	1.08758	1.15812	1.06145	0.824841	NA	NA	NA	1.28004	1.10323	0.861874	-0.214451	0.371375	0.594799
SCAF1_S724	1.1496	1.53291	0.846785	1.4125	0.948256	0.826282	NA	NA	1.47045	NA	NA	1.13408	1.13727	1.11051	NA	NA	NA	NA	0.571281	0.565306	NA	NA	NA	1.16954	0.903688	0.772686	-0.372046	0.17209	0.388713
PLEKHF2_S226	1.19759	0.46864	1.01694	1.02787	0.739554	0.500918	NA	NA	1.27963	NA	NA	0.711928	0.660513	0.984778	NA	NA	NA	NA	0.668407	0.457658	NA	NA	NA	0.890164	0.696657	0.782616	-0.353623	0.223899	0.459165
RRAGC_S382	0.686491	0.619268	0.537332	0.955483	0.867871	0.886656	NA	NA	1.16818	1.18272	1.33578	0.528494	0.717411	1.25352	NA	NA	NA	NA	1.31873	1.76126	1.09516	1.05644	0.860954	0.915531	1.07399	1.17308	0.230307	0.351563	0.581032
CDHR5_S576	NA	NA	NA	NA	3.61591	2.02346	0.527872	0.762244	1.91961	NA	NA	NA	NA	2.27067	1.16161	0.0884998	1.03771	0.47718	0.936237	0.900447	NA	NA	NA	1.76982	0.981764	0.554726	-0.850154	0.243787	0.477944
TNS1_S899	1.08395	1.09006	0.871396	1.35323	0.874787	1.33509	0.894827	1.04159	0.792543	0.946173	0.90926	1.30029	1.02258	1.17254	0.427263	2.18154	0.984268	1.92541	1.5012	2.05076	1.45858	2.13327	3.98065	1.01754	1.6782	1.64927	0.721829	0.0105734	0.137866
TNS1_S907	0.733444	0.957021	0.887485	1.56389	0.644666	1.69346	0.956564	1.02539	1.26835	NA	NA	1.27662	0.980215	2.29838	0.957651	3.25513	1.08978	2.21202	1.23943	1.4957	NA	NA	NA	1.08114	1.64499	1.52153	0.605525	0.0503085	0.226957
TNS1_S1177	0.444709	0.179537	0.65406	3.38827	1.15891	1.49034	0.920177	0.533674	0.710031	0.701515	0.775695	0.724202	0.689016	4.9859	0.351235	4.52614	0.568538	2.4141	2.87177	2.08852	1.65941	1.55684	7.80822	0.996083	2.52032	2.53024	1.33927	0.059498	0.244322
TNS1_S1314	1.00998	2.77253	1.4779	0.743389	0.875976	0.671717	1.34792	0.950327	1.15514	0.855168	2.61044	0.63308	1.26373	1.46336	0.562847	2.08762	0.925667	1.15602	1.20763	1.60568	0.827204	0.369752	1.07666	1.3155	1.09827	0.834872	-0.260373	0.694703	0.824247
TNS1_S1381	NA	NA	NA	NA	NA	NA	0.97485	0.282335	0.791159	0.356685	0.163416	NA	NA	NA	0.0822625	6.54046	0.164686	4.00585	1.88558	1.23601	1.72015	1.6731	7.98068	0.513689	2.80986	5.46997	2.45153	0.0829171	0.284305
TNS1_S1393	0.803148	0.497923	0.530944	0.801517	1.00136	0.799342	NA	NA	NA	0.701134	1.07499	1.11282	0.913762	2.44743	NA	NA	NA	NA	NA	NA	1.51764	1.68805	5.42263	0.776295	2.18372	2.813	1.49211	0.002664	0.118567
TNS1_S1124	0.75314	0.908644	0.894653	2.51809	0.881993	1.32698	0.903689	0.420753	0.683137	0.82778	1.0801	1.21274	0.802586	3.24717	0.428065	6.00442	0.623118	2.67583	3.06948	1.68118	1.65302	1.99237	7.23881	1.01809	2.5524	2.50705	1.32599	0.0438791	0.212307
TNS1_S621	0.72795	0.465352	0.682615	2.40163	0.881146	1.26253	0.997536	0.950386	0.830993	1.1877	1.56677	0.962218	0.657239	2.46746	1.05793	2.20324	1.23632	1.63725	1.49444	1.6668	1.28006	1.44476	4.37813	1.08678	1.70715	1.57083	0.65153	0.0317437	0.195053
TNS1_S733	0.853481	0.835842	0.860719	5.21115	0.68072	1.05499	0.770406	0.633201	0.66932	1.36811	0.478426	2.0473	0.79847	3.14891	0.507965	1.09506	2.1861	0.649703	2.72501	2.60227	1.12709	1.71709	1.14516	1.21967	1.64584	1.34942	0.432338	0.0792306	0.281272
TNS1_S1192	0.547027	0.69329	1.04585	0.126172	0.859061	1.55858	1.09464	0.637438	0.466782	1.02145	0.485323	0.470623	2.20886	5.68308	0.448522	6.56102	0.594252	2.08801	3.11939	1.88428	1.69057	1.90377	2.09659	0.775965	2.39575	3.08744	1.62641	0.0128868	0.14349
TNS1_S1269	0.47472	0.241683	0.747873	3.38317	0.857409	1.16341	0.831186	0.340523	0.552469	0.548773	0.400724	0.800092	0.647535	6.29685	0.12953	9.24901	0.161134	3.60375	3.66635	1.78142	1.82461	1.54366	12.5981	0.867449	3.52517	4.06384	2.02284	0.0512189	0.226957
TNS1_S338	NA	NA	NA	NA	1.29266	1.42788	0.830189	0.655698	0.720652	NA	NA	NA	NA	3.18656	0.684164	3.47048	1.34501	1.62871	2.85172	1.99149	NA	NA	NA	0.985415	2.16545	2.1975	1.13586	0.0236604	0.183485
EML4_S895	NA	NA	NA	NA	1.07719	1.89238	1.60473	1.76833	1.53776	1.22899	0.351381	NA	NA	NA	1.33924	NA	1.0529	1.30838	0.816703	1.07489	2.22757	0.721207	1.71932	1.35154	1.28253	0.948939	-0.0756125	0.798551	0.892589
EML4_S144	1.36273	1.72952	0.984543	0.599141	0.896343	1.39368	NA	NA	NA	1.75857	1.43783	0.966051	0.97368	1.1092	NA	NA	NA	NA	NA	NA	1.52325	1.52457	3.14942	1.27029	1.54103	1.21313	0.278731	0.754579	0.86455
EML4_S146	1.60312	2.02759	1.09773	0.853795	1.06228	1.45757	1.82635	1.22698	1.01697	1.57506	1.64712	1.26952	1.02114	1.24672	0.965293	1.08862	1.26703	0.991123	1.4342	2.5702	1.33501	1.28939	2.22646	1.39951	1.39206	0.994678	-0.00769812	0.694703	0.824247
CWC22_S829	1.03444	1.31819	1.23029	1.20765	NA	NA	0.816122	1.16664	1.33718	NA	NA	1.55203	1.42099	NA	1.52506	0.537279	0.903571	0.604228	0.931053	0.332205	NA	NA	NA	1.15864	0.975803	0.842194	-0.247775	0.339752	0.572961
SYTL2_S74	4.24286	0.160609	1.35685	0.28913	1.06669	NA	NA	NA	NA	0.4751	0.32829	0.147991	0.369865	0.360675	NA	NA	NA	NA	NA	NA	0.733342	0.544154	0.273953	1.13136	0.404997	0.357973	-1.48208	0.445221	0.654826
GPN1_S243	0.844974	1.19633	1.07096	0.828103	1.28958	1.40345	1.83894	1.28147	1.16422	0.581488	1.10316	0.680412	1.06739	1.1164	0.83751	1.55066	0.922477	1.80766	1.43558	1.11594	1.27157	0.662137	0.566659	1.1457	1.0862	0.948068	-0.0769372	0.693436	0.824247
PPAN_S359	0.85718	1.89987	0.805428	1.28959	1.1913	3.18267	0.616443	1.90739	1.42081	0.717215	3.36991	1.62922	1.00267	1.62662	2.75708	0.59222	0.837067	0.92698	1.2074	0.779559	1.5086	1.03346	0.787877	1.56889	1.22406	0.780209	-0.358068	0.486503	0.687984
RTN4_S107	NA	NA	NA	NA	2.02634	0.950139	1.00903	0.470876	0.574177	0.729017	0.234371	NA	NA	1.14757	0.339832	1.38348	1.63199	0.813574	0.986007	2.22964	1.20267	1.62668	4.60564	0.856279	1.59671	1.8647	0.898947	0.0702386	0.265805
RPRD1B_S134	NA	NA	NA	NA	0.947244	2.08804	0.665078	2.54403	NA	1.9103	1.74887	NA	NA	1.25015	1.28678	0.690185	1.07095	0.496722	NA	NA	1.41431	1.2089	1.31739	1.65059	1.09192	0.661534	-0.596113	0.119799	0.327703
SLC35C2_S315	NA	NA	NA	NA	0.770147	0.846054	0.877138	1.30804	NA	1.36648	0.859934	NA	NA	NA	0.851519	0.385576	0.669302	0.60413	NA	NA	1.18009	0.442457	NA	1.00463	0.688846	0.685669	-0.544417	0.077105	0.280191
KIF13B_S1381	1.07394	0.488722	1.4069	NA	0.929435	1.10443	NA	NA	0.963212	1.12563	2.05609	0.298558	1.65215	0.60608	NA	NA	NA	NA	0.637885	0.504671	0.785932	0.824564	0.863183	1.14355	0.771628	0.674768	-0.567537	0.103115	0.311432
KIF13B_S1382	1.16381	0.574032	1.21426	NA	0.483668	NA	0.967707	0.873483	1.04922	0.967162	1.84925	0.274327	1.20524	0.64687	3.28239	1.16718	0.921892	1.28384	0.707276	0.680722	0.697468	0.3509	NA	1.01584	1.01983	1.00392	0.00564782	0.602679	0.765242
NPDC1_S229	1.32703	0.52516	1.31034	0.270936	1.12803	0.755685	1.0947	0.752211	1.351	NA	NA	0.531276	0.649388	0.987096	0.427265	0.823265	0.806255	0.931469	0.922016	1.90341	NA	NA	NA	0.946121	0.886827	0.937329	-0.0933725	0.76151	0.868512
BIRC6_S480	0.881815	1.37944	1.17685	0.966376	0.413072	0.620628	1.26293	3.03624	1.41127	NA	NA	1.08709	0.710017	0.208395	1.14601	1.38954	1.18485	1.68387	0.88837	0.749377	NA	NA	NA	1.23874	1.00528	0.811537	-0.301271	0.666475	0.808426
ACSS2_S28	1.4286	0.92808	0.76953	0.652894	1.11706	1.37506	0.781131	0.675468	1.0025	0.817948	0.303764	0.360544	0.378841	0.391361	0.7982	0.0907594	1.09168	1.60541	0.619571	0.25039	0.906852	0.456224	0.197983	0.895639	0.595652	0.665058	-0.588448	0.0754083	0.275177
ACSS2_S30	1.30549	0.909052	0.81431	0.786569	0.916299	1.38911	0.668119	1.10243	1.00024	0.838252	1.14194	0.394384	0.439766	0.30719	0.649838	0.667278	1.0761	0.883805	0.772641	1.20686	0.951717	0.685293	0.821828	0.988346	0.738058	0.74676	-0.421283	0.0253218	0.189586
NANS_S275	1.35413	1.35951	1.26263	NA	0.785671	0.512754	0.787414	1.40424	0.92588	1.03199	1.75311	0.570141	1.29361	0.579369	1.89863	0.68493	0.793167	0.584199	0.762172	0.204584	0.697505	0.524277	NA	1.11773	0.781144	0.698865	-0.516914	0.0776969	0.281272
EIF4ENIF1_S777	0.762451	1.87349	1.05996	1.51874	0.864748	1.30713	1.03703	1.15932	1.20211	1.52167	2.45473	1.1985	1.11995	1.35165	1.55956	1.3594	1.0686	0.926222	0.819285	0.820039	0.969539	0.783478	1.27054	1.34194	1.1039	0.822611	-0.281718	0.316386	0.547554
AAAS_S462	0.5321	2.7046	0.951334	0.447544	0.959725	1.5843	NA	NA	1.55689	NA	NA	1.085	1.20724	1.12675	NA	NA	NA	NA	0.902877	1.26509	NA	NA	NA	1.24807	1.11739	0.895296	-0.159563	0.678612	0.818033
SERINC1_S364	1.26643	1.12495	1.07743	1.1091	1.21832	1.00472	0.995769	0.96954	1.47727	NA	NA	1.15399	1.26826	0.649776	1.09394	0.754826	0.831005	1.43104	1.31677	1.7076	NA	NA	NA	1.13817	1.13414	0.996454	-0.00512498	0.975075	0.990337
HOMER3_S123	0.767678	0.737947	0.642568	1.3497	1.01383	0.960318	1.98676	1.30658	NA	NA	NA	1.54495	1.65721	1.21062	0.43424	1.48377	0.897968	1.31332	NA	NA	NA	NA	NA	1.09567	1.2203	1.11374	0.155416	0.588881	0.757133
KLC4_S513	1.33602	1.05913	1.5808	0.205389	0.993888	2.6851	0.837821	1.13702	1.01455	1.1069	0.757317	0.145173	0.792535	2.25916	0.816164	1.34475	1.67111	0.59888	1.30543	0.505536	0.754496	0.388214	1.19307	1.15581	0.98121	0.848935	-0.236273	0.497961	0.694352
KLC4_S534	0.773926	1.45895	0.895758	0.45224	0.767471	1.03701	1.32743	1.05595	1.42372	0.870114	0.994127	0.705505	0.67977	1.23811	0.849689	1.54575	1.10882	1.0077	1.4195	NA	1.23509	1.30759	3.58698	1.00515	1.33495	1.32811	0.409374	0.400923	0.612191
PDS5B_S1358	0.892772	1.92327	0.778263	0.646448	1.12252	1.70969	0.871203	1.45719	0.731828	1.24149	1.11366	0.897608	0.531193	1.16739	1.19818	0.992273	0.990104	0.925928	1.13765	0.358829	0.836935	1.0299	1.05317	1.1353	0.926597	0.816166	-0.293065	0.168538	0.384178
PDS5B_S1257	2.59966	4.74475	0.795377	2.00376	1.67326	1.91389	1.51256	1.61073	0.997758	1.01703	1.53764	2.85621	2.22929	0.946426	1.6265	4.21323	1.01666	1.58449	1.23105	2.14102	1.29537	1.47372	1.56716	1.85513	1.84843	0.996388	-0.00522022	1	1
RBM12_S413	0.790296	1.69176	1.03954	1.2159	NA	NA	0.905948	1.79194	1.37955	NA	NA	1.28594	1.02073	NA	1.55411	0.651371	1.00164	0.644783	1.00724	0.933492	NA	NA	NA	1.25928	1.01241	0.803965	-0.314795	0.19651	0.423496
PARVA_S19	NA	NA	NA	NA	1.68173	1.35392	1.15277	0.473281	0.683396	0.567996	0.584262	NA	NA	6.1479	0.237851	9.65568	NA	3.40204	2.2061	1.47208	1.18175	1.69738	11.3226	0.928194	4.14704	4.46786	2.15958	0.0229021	0.180004
POLR3E_S161	0.784366	1.61159	0.942425	0.676894	0.609534	1.80849	NA	NA	1.05878	1.4654	2.12415	0.793667	0.734386	0.652991	NA	NA	NA	NA	1.0002	NA	1.66553	1.10014	0.934858	1.23129	0.98311	0.798438	-0.324748	0.281035	0.515142
POLR3E_S162	0.784366	1.61159	0.942425	0.676894	0.609534	1.80849	NA	NA	1.05878	1.4654	2.12415	0.793667	0.734386	0.652991	NA	NA	NA	NA	1.0002	NA	1.66553	1.10014	0.934858	1.23129	0.98311	0.798438	-0.324748	0.281035	0.515142
ARGLU1_S77	1.08254	1.807	1.06391	1.21362	1.03877	1.78775	1.05791	1.66925	0.914038	1.34359	1.78683	1.25584	1.25571	1.2505	1.5574	0.729811	1.14988	0.535667	1.12007	NA	0.77182	0.918105	0.240544	1.34229	0.980486	0.730457	-0.453129	0.0317477	0.195053
ARGLU1_S93	1.21009	1.39529	0.777489	1.4064	0.927049	1.18492	1.46069	0.899287	1.02201	NA	NA	1.63977	1.61793	1.51607	1.64196	NA	1.22846	0.651103	0.844509	NA	NA	NA	NA	1.14258	1.30569	1.14275	0.192511	0.377589	0.596198
ARGLU1_S94	1.16276	1.10869	0.687176	1.07504	0.927049	1.18492	1.20736	1.04417	1.02427	0.899958	1.69944	1.67365	1.6316	1.51607	1.6188	0.36306	1.07606	0.721537	0.723239	1.77143	0.625124	1.01145	0.734736	1.0928	1.12223	1.02693	0.038333	0.857817	0.924522
SLTM_S289	NA	NA	NA	NA	NA	NA	0.992048	1.03701	1.15645	1.26697	2.03245	NA	NA	NA	1.90615	1.49782	1.01425	1.36123	0.831156	0.843814	1.1277	1.1234	1.01048	1.29699	1.19067	0.918027	-0.123392	0.606394	0.765242
SLTM_S553	1.30657	1.539	0.9256	0.408104	1.32254	1.07064	1.11174	0.762423	0.873819	0.984793	1.60282	0.908241	0.968836	0.773392	1.29961	1.03783	1.1638	0.773345	0.849389	0.762184	0.871542	0.669383	0.723535	1.08255	0.900091	0.831454	-0.266291	0.144929	0.364314
BABAM1_S29	0.926477	0.736218	0.639611	0.871467	0.896367	0.759407	NA	NA	0.889333	0.823897	2.02226	0.604211	0.763186	0.507147	NA	NA	NA	NA	0.724174	1.03228	0.566519	0.817719	0.544747	0.951671	0.694998	0.730292	-0.453454	0.0464007	0.221058
CLN6_S31	2.34462	1.19788	1.41111	1.17125	NA	NA	1.05865	1.77885	NA	NA	NA	2.32908	1.5833	NA	1.16199	1.10423	1.14337	0.737288	NA	NA	NA	NA	NA	1.49373	1.34321	0.899232	-0.153234	0.628105	0.782778
CHCHD3_S50	0.425474	0.870361	0.765708	0.63636	1.32175	0.664032	1.18107	1.52925	NA	NA	NA	0.649863	0.338249	NA	1.50911	1.00867	1.13137	0.805075	NA	NA	NA	NA	NA	0.924251	0.907057	0.981398	-0.0270902	0.937345	0.972041
MIOS_S766	1.12054	2.81646	1.91511	0.679963	0.937602	1.31168	NA	NA	1.21537	NA	NA	1.88829	1.94073	1.38258	NA	NA	NA	NA	1.19696	1.44185	NA	NA	NA	1.4281	1.57008	1.09942	0.136738	0.657357	0.803033
THUMPD1_S86	1.02282	0.954169	0.853657	1.40708	0.916413	0.715151	1.05682	0.856762	0.944602	1.08631	0.636391	0.704628	0.508058	1.37233	1.62995	0.899561	1.05549	0.493703	0.659687	0.116921	1.15921	0.583341	0.433524	0.950016	0.801367	0.84353	-0.245489	0.303207	0.541285
THUMPD1_S88	1.02282	0.954169	0.853657	1.40708	0.916413	0.715151	1.03985	0.893935	0.944602	1.08631	0.636391	0.704628	0.508058	1.37233	1.74485	0.892817	1.09912	0.4898	0.659687	0.116921	1.15921	0.583341	0.433524	0.951853	0.81369	0.854849	-0.226259	0.356847	0.586972
CDKN2AIP_S268	0.883983	1.54822	1.00055	1.24714	1.21624	0.868833	1.1324	1.42156	1.05783	1.46997	2.10344	0.692768	0.989402	0.694898	1.61038	0.386358	1.27447	1.19347	1.04336	0.831141	0.998024	1.01254	0.409401	1.2682	0.928017	0.731761	-0.450556	0.0324855	0.195701
TERF2IP_S203	0.856564	0.566538	1.1959	1.45414	1.33214	1.04059	NA	NA	1.03612	NA	NA	0.978276	1.16323	0.895582	NA	NA	NA	NA	0.92396	0.763488	NA	NA	NA	1.06886	0.944907	0.884035	-0.177824	0.365194	0.593544
BCLAF1_S175	1.00032	1.97866	1.20276	1.32735	0.93943	1.51676	0.893633	1.5478	1.49225	1.39231	2.28732	1.59691	1.00137	0.996761	1.94461	0.617513	0.990628	0.562534	0.992491	0.811882	1.05671	0.945183	0.754844	1.41624	1.02262	0.722068	-0.469794	0.0325395	0.195701
BCLAF1_S383	1.25251	1.76744	1.38662	0.766562	1.42832	1.21557	1.0788	1.57135	1.24466	1.34187	0.579119	1.11883	1.34829	0.720351	0.830264	0.634214	1.06429	0.510549	0.829939	0.753609	1.24368	0.809555	0.844124	1.23935	0.892308	0.719982	-0.473968	0.0122791	0.14349
BCLAF1_S510	NA	NA	NA	NA	1.27344	1.85957	0.744606	2.28903	1.50419	1.68086	1.91187	NA	NA	1.06241	2.28607	0.543058	0.894549	0.365509	1.00473	0.320325	1.0531	0.857861	0.426326	1.60908	0.881392	0.547761	-0.868381	0.0145405	0.155787
BCLAF1_S494	0.924799	1.91534	1.17112	1.17999	1.01709	1.55542	0.934264	1.79214	1.47471	1.47655	2.31094	1.29065	1.15562	1.03064	2.10683	0.505718	0.994097	0.615974	1.0187	1.04642	1.09446	0.929646	0.494844	1.43203	1.02363	0.714812	-0.484365	0.0354717	0.204021
BCLAF1_S395	0.845593	1.93543	1.19818	1.33968	1.00683	1.39755	0.830251	1.79592	1.40059	NA	NA	1.33056	1.3419	0.940985	1.88305	0.514585	0.943138	0.474256	1.00589	0.638304	NA	NA	NA	1.30556	1.00807	0.772141	-0.373064	0.154756	0.372831
BCLAF1_S656	1.02221	1.9015	1.18354	1.3673	0.980616	1.41084	0.931745	1.68739	1.3993	1.49973	2.30505	1.47033	0.999456	1.01228	2.04417	0.661415	1.08704	0.678456	1.04802	1.04994	1.06025	0.925578	0.799243	1.42629	1.06968	0.749973	-0.41509	0.0438791	0.212307
BCLAF1_S658	1.0668	1.49474	1.07502	1.65942	1.0404	1.5639	NA	NA	NA	1.55651	2.506	1.71041	0.79638	1.0028	NA	NA	NA	NA	NA	NA	1.06905	0.942131	0.77543	1.49535	1.04937	0.701754	-0.510962	0.0592741	0.244322
BCLAF1_S646	0.885439	1.72394	1.06916	1.25742	1.03969	1.31584	0.927437	1.44219	1.4291	1.2474	2.06466	1.42151	1.04704	0.987062	1.95783	1.06304	1.22086	1.1067	1.04398	1.10735	1.18453	0.934039	0.765628	1.3093	1.1533	0.880852	-0.183028	0.235117	0.469847
BCLAF1_S159	NA	NA	NA	NA	1.05312	1.25991	1.13067	1.64267	1.14197	NA	NA	NA	NA	0.730881	2.63349	0.496423	1.38814	0.598052	0.876194	0.835052	NA	NA	NA	1.24567	1.07975	0.8668	-0.206229	0.595413	0.763834
BCLAF1_S529	0.946729	1.51522	0.956048	1.13427	0.946655	1.0931	1.07761	1.40006	1.22621	1.5023	1.6449	1.18077	0.990517	1.02169	1.88689	1.14431	1.15812	0.776867	1.27103	1.16861	0.906543	0.951416	0.71092	1.2221	1.09731	0.897887	-0.155394	0.29341	0.528686
BCLAF1_S283	0.528465	2.21073	1.09898	0.513544	1.23693	2.07059	0.913559	1.4351	NA	NA	NA	1.05171	1.62452	1.07523	1.56562	0.939326	1.22854	0.445917	NA	NA	NA	NA	NA	1.25099	1.13298	0.905669	-0.142945	0.670782	0.81195
BCLAF1_S285	1.15581	2.27553	1.52681	1.15109	1.07795	1.48819	1.06818	1.62959	1.27629	1.3978	1.54909	2.12101	1.42717	0.685273	1.68153	1.61877	0.946131	0.864833	1.14053	0.778217	1.00652	0.969934	1.0693	1.41785	1.19243	0.841017	-0.249793	0.180532	0.40203
BCLAF1_S288	1.08385	2.26823	1.47774	1.07798	1.10502	1.58742	1.03322	1.58564	1.27629	1.36693	1.61294	1.99843	1.44987	0.751719	1.65529	1.46521	1.00994	0.770155	1.14053	0.778217	1.04154	0.98387	1.10796	1.40684	1.17939	0.838328	-0.254414	0.161051	0.380653
EHD2_S302	0.672857	0.191107	0.693573	2.06844	1.09693	1.34574	0.888912	0.0636003	0.449965	0.544959	0.0655186	0.899848	0.488305	3.08492	0.0549924	4.10957	0.757738	2.74429	2.13209	1.53548	1.90979	1.90748	6.00155	0.734692	2.1355	2.90667	1.53937	0.0187948	0.166515
OGFR_S315	NA	NA	NA	NA	1.00868	1.97189	0.899613	1.74254	NA	1.40383	1.5439	NA	NA	1.30068	1.80594	0.699137	0.796481	1.18103	NA	NA	1.21676	0.880697	1.93775	1.42841	1.22731	0.859215	-0.218909	0.406188	0.61836
OGFR_S378	1.1141	1.25642	0.957038	1.18111	NA	NA	NA	NA	1.19375	1.01691	1.48737	1.69898	1.91153	NA	NA	NA	NA	NA	0.737825	1.09376	0.979406	1.13585	1.51606	1.17239	1.2962	1.10561	0.144844	0.49322	0.690105
HACD3_S114	1.71788	1.76235	1.48185	0.518617	0.819205	0.867554	0.517605	1.42259	1.13504	0.660088	0.826552	0.528614	1.02639	0.0280585	2.02852	0.732424	0.87198	0.683579	0.657664	0.0590181	0.689829	0.303578	0.11391	1.0663	0.64363	0.60361	-0.728312	0.0572551	0.244322
PHRF1_S1202	0.883186	1.69306	0.82569	1.09212	1.03761	1.44394	0.935558	4.48248	1.40523	NA	NA	0.898576	0.663839	1.07811	2.6098	1.386	1.03423	0.730582	1.13874	0.651767	NA	NA	NA	1.53321	1.13241	0.738586	-0.437163	0.258083	0.496517
PHRF1_S915	0.53819	1.94479	1.17265	1.19889	1.09243	1.24969	0.7758	3.02086	NA	NA	NA	1.04537	0.432005	1.06867	1.23137	0.692031	0.601427	0.731449	NA	NA	NA	NA	NA	1.37416	0.828904	0.603207	-0.729275	0.0721057	0.268196
KIAA1522_S404	2.08189	1.14635	0.757223	1.07721	0.680323	1.60528	NA	NA	NA	1.00367	0.752843	0.967957	1.53214	0.298988	NA	NA	NA	NA	NA	NA	0.680471	0.627837	0.846696	1.1381	0.825682	0.725492	-0.462968	0.218627	0.453917
KIAA1468_S193	NA	NA	NA	NA	NA	NA	1.16831	0.8464	0.787257	0.760971	0.994394	NA	NA	NA	0.60693	0.907946	1.43871	0.675809	0.741523	1.032	0.95725	0.639916	0.368166	0.911466	0.818695	0.898218	-0.154863	0.482168	0.687984
KIAA1462_S1044	0.722383	1.06068	0.766586	1.91364	1.06206	1.80145	2.27582	1.66966	0.641476	1.51424	1.41167	1.26133	1.22528	2.17593	0.717404	1.13253	1.28181	0.950983	0.919857	3.43633	0.826354	1.89033	2.33585	1.34906	1.51283	1.1214	0.165297	0.785949	0.887065
SLAIN2_S87	1.11021	0.771265	1.02044	1.37396	1.68168	1.14947	NA	NA	0.86017	NA	NA	1.06513	0.797002	1.07224	NA	NA	NA	NA	0.892333	0.863106	NA	NA	NA	1.13817	0.937963	0.824098	-0.279112	0.159843	0.380653
RRBP1_S583	0.979959	1.04505	1.12756	0.216432	1.08327	1.27428	1.14645	1.79859	1.3578	1.59356	1.67126	0.597009	1.48672	0.61083	1.13259	0.47355	1.22539	0.687561	0.664911	1.32951	0.938646	0.910068	0.685488	1.20856	0.89519	0.740705	-0.433029	0.0653994	0.258459
RRBP1_S573	1.01128	0.749594	0.880242	0.903239	1.06415	1.32181	1.11121	1.80086	1.11562	NA	NA	0.680937	1.13091	0.659356	1.11447	0.169145	1.24973	0.493597	0.736416	1.52507	NA	NA	NA	1.10645	0.862182	0.779236	-0.359868	0.182279	0.403933
RRBP1_S533	1.0729	1.17615	1.1636	0.85534	0.968488	1.41489	1.00847	2.04946	1.42933	1.72202	1.06951	0.575079	1.42811	0.717492	1.27979	0.383695	1.39555	0.476943	0.811403	1.3114	1.66679	1.43862	0.94487	1.26638	1.03581	0.817934	-0.289944	0.179431	0.40016
RRBP1_S1276	NA	NA	NA	NA	2.64565	2.98017	1.74147	2.23421	1.45477	2.59951	1.7644	NA	NA	NA	1.28184	0.580963	1.43706	0.536631	0.791798	1.38502	1.11652	1.21038	0.973607	2.20288	1.03487	0.46978	-1.08994	0.000865709	0.112311
RRBP1_S1277	NA	NA	NA	NA	2.64565	2.98017	1.74147	2.23421	1.45477	2.59951	1.7644	NA	NA	NA	1.28184	0.580963	1.43706	0.536631	0.791798	1.38502	1.11652	1.21038	0.973607	2.20288	1.03487	0.46978	-1.08994	0.000865709	0.112311
ANKIB1_S737	0.774692	1.22424	0.84709	1.05654	1.11764	1.65715	1.10585	1.50204	0.905552	1.22787	1.77107	1.14531	0.852191	0.994348	1.06323	0.764162	1.01907	1.02789	1.16525	1.52187	1.64627	1.52731	1.76334	1.19907	1.20752	1.00705	0.0101343	0.950943	0.981511
MYEF2_S17	1.22607	4.32735	0.61613	1.58583	0.670752	0.340496	0.827375	0.90999	1.12076	0.832583	0.480082	0.639683	0.296579	0.830215	1.05433	1.88459	1.04363	1.35517	0.904652	1.02618	1.46788	0.896944	2.42186	1.17613	1.15181	0.979322	-0.0301441	0.449137	0.6578
CGN_S131	1.93042	1.93774	2.50982	1.46751	1.95794	2.26274	NA	NA	1.1529	NA	NA	1.31119	1.96736	2.05955	NA	NA	NA	NA	0.804379	0.785968	NA	NA	NA	1.88844	1.38569	0.733775	-0.44659	0.163586	0.382435
RERE_S102	0.973915	1.18006	1.0576	1.60025	1.09565	1.11701	NA	NA	1.05851	NA	NA	1.20453	0.876015	1.1171	NA	NA	NA	NA	1.08104	0.615932	NA	NA	NA	1.15471	0.978925	0.847764	-0.238265	0.217296	0.452028
TFIP11_S59	0.89787	1.64098	1.32822	1.08772	1.18406	0.989982	NA	NA	NA	1.61957	2.0065	1.08251	0.860578	1.25337	NA	NA	NA	NA	NA	NA	1.12201	0.853939	1.13201	1.34436	1.05074	0.781586	-0.355523	0.078904	0.281272
PI4KB_S413	1.00526	0.90352	1.03674	0.704337	0.835806	1.41843	1.39109	1.73966	1.13235	0.942538	1.35555	0.642623	1.46816	1.66315	0.855427	2.03661	1.09322	1.75283	1.10248	1.14986	1.06864	1.27301	1.73445	1.13321	1.32004	1.16487	0.220168	0.231129	0.469009
MRC2_S1457	0.712805	1.2055	0.448938	0.200307	1.41053	1.17999	3.16847	1.55068	0.793923	0.835465	0.77431	2.73183	1.95902	2.69887	0.719197	0.47434	1.21743	0.678996	1.05405	4.47074	1.2041	2.08634	3.18519	1.11645	1.87334	1.67795	0.746699	0.150667	0.365516
BIN2_S426	0.93814	0.946306	0.951543	2.11572	1.07205	0.98268	1.38628	1.14118	1.15592	1.35675	0.695406	1.11841	1.32904	0.8815	0.929013	0.666475	0.905404	1.42461	0.775391	1.54487	1.06578	1.00629	0.797989	1.15836	1.03707	0.895288	-0.159577	0.316386	0.547554
BIN2_S363	0.676249	0.66864	0.68168	3.21737	1.20318	1.29605	1.51161	1.11676	1.27102	1.81268	2.26567	1.17941	2.24459	1.41348	0.999027	0.867409	0.804578	1.34733	0.633969	1.13298	1.17911	1.81848	1.41885	1.42917	1.25327	0.876918	-0.189487	0.739898	0.859093
TJP2_S955	0.950687	1.64358	1.44639	0.709265	0.733895	1.00681	0.623006	1.15194	0.764278	0.876439	0.91512	1.04294	1.03914	0.901606	2.6463	0.833628	0.650594	0.758397	0.556463	0.0309892	1.25569	0.432811	0.465559	0.983765	0.884509	0.899107	-0.153436	0.316386	0.547554
TJP2_S956	0.866955	2.0211	1.36989	0.593967	NA	NA	0.397792	1.02511	0.812093	0.977561	1.256	1.09988	0.695035	NA	3.54946	0.737837	0.701321	0.563698	0.703232	0.472025	0.937516	0.380558	NA	1.03561	0.984056	0.950221	-0.0736649	0.211024	0.44422
TJP2_S963	1.15386	1.0242	1.66547	0.311665	0.793989	0.578889	0.58555	0.843381	0.785775	0.802298	0.883016	0.641838	1.2078	0.389685	1.26539	1.2066	1.45248	1.06399	0.663635	0.0883951	1.17249	0.44583	0.658204	0.8571	0.854695	0.997194	-0.00405353	0.988337	0.996368
TJP2_S243	2.05364	0.783091	1.25956	0.0137717	1.01702	0.663651	0.485774	0.407295	0.661467	0.672508	0.679601	0.905739	1.4882	1.01471	0.634676	2.21536	1.07419	2.06825	0.777608	0.110871	1.22679	0.437335	1.09556	0.79067	1.08744	1.37534	0.459789	0.225471	0.461844
TJP2_S169	1.25724	1.20291	1.71567	0.583997	1.9131	3.67674	NA	NA	0.519808	0.830486	1.3932	1.04554	1.45814	1.49917	NA	NA	NA	NA	1.10125	1.11311	0.834794	0.669495	0.782788	1.45479	1.06304	0.730712	-0.452625	0.480708	0.687466
TJP2_S173	1.20731	0.700986	1.83496	0.352887	1.01409	0.561977	NA	NA	0.519808	NA	NA	0.922817	1.62943	1.10548	NA	NA	NA	NA	1.10125	1.11311	NA	NA	NA	0.884572	1.17442	1.32767	0.408894	0.233367	0.469847
TJP2_S418	1.65452	1.25344	1.50145	0.586972	0.422049	0.514449	NA	NA	0.726611	0.663522	NA	0.819656	0.839415	0.677763	NA	NA	NA	NA	0.855409	0.41133	0.854853	0.456181	0.231418	0.915377	0.643253	0.702719	-0.508979	0.182668	0.404196
TJP2_S221	1.67194	0.583458	1.66953	0.0850116	0.967355	0.844381	0.994413	0.86272	NA	1.06799	1.19734	0.838287	1.74752	0.629353	1.35417	1.17432	1.00474	1.09922	NA	NA	1.06126	0.735442	1.13835	0.994415	1.07827	1.08432	0.116793	0.647761	0.798026
TJP2_S1136	1.9287	0.997662	1.5266	0.864881	1.04771	0.695458	0.738136	0.923555	0.593403	0.832291	0.161018	0.700597	0.732521	0.773713	0.682616	1.7259	0.84841	1.34045	0.772547	0.457727	1.31521	0.433245	1.3967	0.937219	0.931637	0.994043	-0.0086192	0.976084	0.990337
TJP2_S147	1.22174	1.44483	1.28703	1.06853	0.885871	0.794084	0.833242	2.40038	0.738528	0.734714	2.12394	1.13601	0.961497	0.634655	1.002	1.35221	0.934953	1.06738	0.838996	0.585848	0.987759	0.717698	1.07523	1.23026	0.941186	0.765029	-0.386414	0.316386	0.547554
TJP2_S151	1.47757	1.82467	1.59507	0.988161	0.87304	0.905399	0.629765	1.31609	0.763545	0.864762	1.29379	1.54887	1.38983	0.707	1.61032	1.09657	1.16145	1.05487	0.757435	0.716103	0.950916	0.534585	0.68073	1.13926	1.01739	0.893027	-0.163224	0.440823	0.650561
STK39_S366	1.17955	0.800971	0.913551	0.417599	0.894715	0.916936	0.981152	0.821387	1.22705	NA	NA	0.659898	0.505606	0.747913	1.62098	1.53259	0.937121	1.76533	1.04701	0.529234	NA	NA	NA	0.905878	1.03841	1.1463	0.196986	0.476356	0.686664
ADD3_S649	NA	NA	NA	NA	0.923314	0.744184	0.888519	0.697161	0.660323	0.945978	0.0104325	NA	NA	1.63631	0.677547	1.03057	1.23214	2.06343	1.09183	0.644678	0.739719	1.22243	1.95306	0.695702	1.22917	1.76681	0.821144	0.0185327	0.166515
TCF20_S1322	0.708458	1.64284	0.879592	0.913901	NA	NA	0.852027	1.21224	NA	NA	NA	0.643501	1.32356	NA	0.915997	0.841426	1.51253	0.797619	NA	NA	NA	NA	NA	1.03484	1.00577	0.971909	-0.0411071	0.884782	0.937113
TCF20_S574	1.67737	2.76509	1.02178	1.07339	1.04278	1.15945	1.076	0.929186	1.06962	0.848104	1.43633	0.704736	0.654945	1.08939	1.70048	0.750269	1.17868	0.967113	0.662122	NA	0.975286	0.716706	0.551032	1.28174	0.904614	0.705772	-0.502725	0.0399755	0.212307
ARMCX3_S61	0.992908	2.09651	1.5579	0.855785	1.20899	1.21735	0.993761	1.08291	1.20479	NA	NA	0.982794	1.66961	0.892541	0.684079	1.49601	0.962562	1.20105	0.987015	0.837502	NA	NA	NA	1.24565	1.07924	0.866403	-0.206889	0.135911	0.350784
LIMA1_S369	2.12232	0.284006	1.86435	0.831549	0.942267	0.634181	1.22542	0.842285	0.704591	0.783142	0.961989	0.395766	0.734188	0.520558	1.7449	0.912008	0.562723	0.919372	0.512262	0.288301	0.762012	0.513999	0.434634	1.01783	0.691727	0.679611	-0.557219	0.0512189	0.226957
LIMA1_S371	2.06917	0.1243	1.51845	0.576204	0.76357	0.486509	1.1697	0.919702	0.674338	0.754746	0.852415	0.36053	0.564959	0.360621	1.56918	0.116809	0.569977	0.663562	0.494297	0.137032	0.837753	0.571386	0.433264	0.900827	0.556614	0.617892	-0.694573	0.0317437	0.195053
LIMA1_S373	1.72309	0.979737	2.12187	0.982232	1.16543	1.01354	1.04616	0.912351	0.972657	0.979887	1.76557	0.621961	1.11795	0.633151	3.35489	0.665027	0.860208	0.701033	0.640561	0.589742	0.671677	0.519019	0.893618	1.24205	0.939069	0.756065	-0.403418	0.00218479	0.112311
LIMA1_S374	1.33119	1.25908	2.2562	0.86288	1.28026	1.1613	0.74613	1.20938	1.05352	1.0194	5.4185	0.722907	1.51393	0.436056	3.10507	1.92065	0.82675	0.515245	0.658194	0.267861	0.652906	0.600562	0.679736	1.5998	0.991656	0.619861	-0.689984	0.0225002	0.17846
LIMA1_S686	NA	NA	NA	NA	NA	NA	0.883266	1.32233	1.01515	0.614133	1.09495	NA	NA	NA	1.73004	0.820813	0.853367	0.831786	0.858129	0.525208	1.3857	0.439682	0.682322	0.985965	0.903005	0.915859	-0.126803	0.653107	0.800033
LIMA1_S490	1.70134	0.831296	1.86821	0.931281	1.51764	1.41214	0.962611	1.00182	0.789464	0.859357	3.03369	0.765027	1.05664	0.635501	2.44558	0.11383	0.779998	0.313569	0.573173	1.12223	0.701359	0.631697	0.198359	1.35535	0.778081	0.574082	-0.800672	0.00562246	0.124363
LIMA1_S132	1.91339	1.83614	1.56829	0.389673	2.03811	0.864688	0.598295	0.743882	1.12175	0.64032	2.35089	0.501297	0.692542	0.320182	0.894729	2.71107	1.00314	2.25193	1.36845	0.91059	1.0887	0.879165	1.53204	1.27867	1.17949	0.922429	-0.116491	0.734282	0.859093
LIMA1_S698	1.51961	0.72915	1.79968	1.19849	1.25705	0.909674	1.11691	0.871743	0.921936	0.955922	2.18968	0.808673	0.881577	0.532984	2.0133	0.112438	0.907686	0.327115	0.583053	0.551659	0.586204	0.488129	0.0925018	1.22453	0.65711	0.536621	-0.898024	0.0091703	0.137866
LIMA1_S15	2.789	0.152952	1.69992	0.0816313	2.02145	0.603756	NA	NA	0.660239	0.781148	3.95569	0.891913	0.706001	NA	NA	NA	NA	NA	0.555141	0.410984	0.561999	0.754579	1.07923	1.4162	0.708549	0.500318	-0.999083	0.469755	0.678839
LIMA1_S609	0.963193	0.626765	1.60987	1.16189	NA	NA	1.14315	1.32164	1.01334	NA	NA	0.805458	0.874851	NA	2.74359	0.609809	1.17944	0.539435	0.684271	1.26847	NA	NA	NA	1.11998	1.08816	0.971593	-0.0415753	0.396892	0.611171
SEPT9_S11	1.26917	0.512818	2.24478	0.853052	0.92372	0.940195	1.36003	0.975365	0.883733	1.32651	1.45456	0.654967	1.37969	0.881865	0.749188	1.32183	0.427664	1.65634	1.29549	1.32152	1.40343	1.83802	3.27982	1.15854	1.35082	1.16597	0.221527	0.65055	0.798026
SEPT9_S308	0.852021	0.815103	0.825112	1.16183	0.77837	0.775526	NA	NA	1.10709	NA	NA	1.2521	1.12823	1.18199	NA	NA	NA	NA	1.06066	1.772	NA	NA	NA	0.902151	1.27899	1.41772	0.50357	0.0176768	0.166515
EVL_S331	1.32036	0.179121	0.496193	3.82951	1.31999	0.476625	1.54749	0.499533	NA	NA	NA	0.855526	NA	0.909629	1.05107	0.527248	0.82747	1.65144	NA	NA	NA	NA	NA	1.2086	0.970397	0.802908	-0.316693	0.754579	0.86455
BAZ1B_S1464	0.498092	1.65934	0.942112	0.99514	0.975542	1.13939	1.13439	1.2373	0.886253	1.04424	1.77246	1.26377	0.713066	1.25579	1.15195	0.580618	0.615306	1.29584	0.798928	0.433696	1.13021	1.39206	1.51776	1.11675	1.01242	0.906574	-0.141504	0.492564	0.690105
PHF11_S16	1.6068	0.894319	1.17177	1.71591	1.23384	1.35985	NA	NA	0.866166	NA	NA	1.14389	0.793274	0.593369	NA	NA	NA	NA	1.01111	1.35808	NA	NA	NA	1.26409	0.979944	0.775215	-0.367331	0.150665	0.365516
RABGEF1_S132	1.04325	0.849905	1.06634	1.14043	1.07482	0.983124	1.24607	2.26878	1.0304	1.18734	1.44857	1.23881	0.977157	1.20321	0.665677	1.02573	0.908441	1.36416	0.97799	1.18296	1.03826	1.07628	1.24854	1.21264	1.0756	0.886992	-0.173007	0.525399	0.714098
NAGK_S76	0.967232	0.422684	0.685129	2.58026	1.00462	0.983374	1.28164	0.865278	0.895169	1.7816	0.934949	0.85299	1.16204	1.29277	1.07625	1.29635	0.672957	2.27574	0.924322	1.68378	0.693359	1.13461	1.31473	1.12745	1.19832	1.06286	0.0879566	0.449137	0.6578
DBNL_S269	0.86128	0.31658	1.15308	1.53168	0.670196	0.460937	NA	NA	0.734043	0.824332	0.692733	0.458445	0.61357	1.48005	NA	NA	NA	NA	0.589796	NA	0.906811	0.583516	1.07427	0.804985	0.815209	1.0127	0.0182074	0.956192	0.984532
CCNL1_S352	0.990296	2.04766	1.15457	0.752011	1.06839	1.98207	0.771538	1.56816	NA	NA	NA	1.17646	0.933523	0.860948	1.31829	1.8433	1.17716	0.921779	NA	NA	NA	NA	NA	1.29184	1.17592	0.910272	-0.135631	0.955089	0.98398
HN1_S41	1.89365	1.26445	2.05252	1.17848	1.32939	1.13615	0.621398	0.978127	1.04207	0.907348	1.26246	0.580284	1.76237	0.677805	1.65936	0.264922	0.899825	0.434084	0.773598	0.0149673	0.610896	0.408122	0.16025	1.24237	0.687207	0.553142	-0.854277	0.0114995	0.142676
AKAP11_S1242	1.33221	3.89337	0.766976	4.46603	0.688795	1.59474	1.06893	1.11852	0.920373	NA	NA	1.47521	0.612616	NA	3.02242	1.1942	1.02271	1.37081	1.01706	0.698591	NA	NA	NA	1.7611	1.3017	0.739139	-0.436082	0.672974	0.812339
TLK1_S37	1.08859	1.70939	1.34134	1.15673	NA	NA	1.00267	0.841537	NA	NA	NA	1.01225	0.845253	NA	1.25204	1.16865	1.38207	0.893696	NA	NA	NA	NA	NA	1.19005	1.09233	0.917886	-0.123612	0.533481	0.717655
PARP4_S1722	2.63301	2.5562	0.842252	0.128182	2.05423	0.215669	NA	NA	1.10546	NA	NA	1.1582	0.816213	1.03082	NA	NA	NA	NA	0.934332	1.8952	NA	NA	NA	1.36214	1.16695	0.856703	-0.223133	0.670166	0.81177
RALY_S119	0.87406	1.3945	1.08512	0.83578	0.954067	1.045	0.991184	0.998362	1.19615	1.95945	2.28512	0.973328	0.682506	1.03534	1.31269	0.688782	1.72636	0.704206	1.09656	0.820346	1.25335	0.957991	1.52357	1.23807	1.06459	0.859874	-0.217803	0.413411	0.61931
RALY_S272	1.35828	2.35048	1.30461	3.36932	0.844272	2.32007	1.03996	2.74852	NA	NA	NA	1.3339	0.969585	0.339038	2.42496	NA	2.43445	0.988702	NA	NA	NA	NA	NA	1.91694	1.41511	0.738211	-0.437894	0.31004	0.547554
ACIN1_S490	1.60991	0.797657	0.891061	1.41487	0.510037	1.5352	0.934128	1.04097	1.27594	1.29969	1.20997	0.944091	0.667064	0.597255	1.71158	0.696608	1.02505	0.892182	1.08351	0.724485	1.21812	0.966778	1.06284	1.13813	0.965797	0.848582	-0.236875	0.21235	0.445048
ACIN1_S729	0.868158	1.34639	1.03529	1.35381	0.93977	1.37933	0.988987	1.03432	1.20757	1.5109	1.89036	0.867356	1.23467	1.08932	1.83566	1.14292	1.30929	0.698096	0.933233	0.90969	0.74324	0.8678	0.418377	1.23226	1.00414	0.814873	-0.295353	0.113671	0.319745
ACIN1_S710	1.0939	0.854847	0.894268	1.07268	1.13873	0.949522	1.29544	0.767115	0.98144	1.25553	1.36755	0.799062	1.22029	0.985043	1.13077	0.287285	1.20208	0.592785	0.763954	0.529237	0.995156	1.02292	0.673375	1.061	0.850164	0.801284	-0.319615	0.0529819	0.234172
ACIN1_S386	1.01411	1.20006	1.12024	1.58953	0.985334	1.51698	1.11125	1.08848	1.29111	1.49711	1.34724	0.891359	1.18952	0.879237	1.5541	0.614875	1.23911	0.711992	0.942658	0.949184	0.859128	0.971671	0.600895	1.25104	0.950311	0.759616	-0.396658	0.00742431	0.13417
ACIN1_S388	1.01411	1.20006	1.12024	1.58953	0.985334	1.51698	1.11125	1.08848	1.29111	1.49711	1.34724	0.891359	1.18952	0.879237	1.5541	0.614875	1.23911	0.711992	0.942658	0.949184	0.859128	0.971671	0.600895	1.25104	0.950311	0.759616	-0.396658	0.00742431	0.13417
ACIN1_S657	1.13498	1.48492	1.32027	1.21551	0.891621	1.11479	1.04706	1.24342	1.43389	NA	NA	1.61141	0.927195	0.681873	1.46695	0.661694	1.08837	1.21199	1.11354	1.09971	NA	NA	NA	1.20961	1.09586	0.905964	-0.142475	0.371535	0.594799
ACIN1_S216	0.927138	1.60594	1.23239	1.82655	0.930353	1.49994	1.02598	0.998847	1.26521	1.44693	1.22606	1.05511	1.19535	0.939636	1.78851	0.601312	1.32104	0.574419	0.906041	0.610749	0.67635	0.951071	0.517842	1.27139	0.928119	0.730001	-0.45403	0.0235166	0.183485
ACIN1_S1004	1.10054	1.65846	0.922052	0.454271	0.842571	1.21184	1.15643	1.45862	1.22897	1.4378	2.0459	0.471188	0.969321	1.26424	1.72208	0.973099	1.1225	0.880885	1.09205	1.28776	1.128	1.22604	1.23135	1.22886	1.11404	0.906567	-0.141514	0.466045	0.675412
ACIN1_S365	1.15113	1.19002	1.2268	1.82632	0.816805	1.48812	1.17004	1.39689	1.08431	1.68846	1.06463	0.954605	1.42595	1.06805	1.75971	0.529119	1.3164	0.845032	0.778186	0.720516	1.11205	1.09536	0.373221	1.28214	0.998183	0.778531	-0.361174	0.0601576	0.244716
MTUS1_S275	1.1561	NA	1.23511	NA	NA	NA	NA	NA	1.2703	0.382911	1.71345	0.155822	2.46735	NA	NA	NA	NA	NA	0.975548	0.584655	1.39836	1.69823	1.2368	1.15157	1.21668	1.05654	0.0793438	0.859055	0.924522
PRR12_S915	0.959266	2.08864	1.04659	1.622	NA	NA	1.13065	1.29976	1.95844	1.80118	3.11329	1.27873	0.845189	NA	2.0899	0.884643	1.14028	0.785981	1.1293	0.484717	1.12727	1.20482	0.769801	1.66887	1.06733	0.639553	-0.644864	0.0310312	0.195053
HECTD1_S357	1.0251	1.03973	1.0686	1.1965	1.16489	1.02503	1.34701	1.24872	1.05929	1.15005	1.98005	1.14723	1.38283	1.2621	1.23384	1.13108	1.05327	1.13042	1.26387	1.6841	1.18081	1.1364	1.44099	1.20954	1.25391	1.03668	0.0519756	0.235117	0.469847
ZMYND8_S99	0.991903	2.13024	0.870297	0.937677	NA	NA	1.20513	1.4497	1.31896	1.45121	0.604285	1.22829	1.2757	NA	1.26151	0.735623	1.38583	0.890063	0.962795	1.31915	0.848558	1.0235	0.451594	1.21771	1.03478	0.849778	-0.234841	0.306369	0.544691
ZMYND8_S276	0.896632	2.75338	0.786667	1.04773	0.949849	1.69168	1.04638	1.52163	1.33217	1.38755	1.7878	1.31733	1.32037	0.82773	1.45015	0.575198	1.27981	0.499717	0.636638	0.239632	0.7827	0.98506	0.643619	1.38195	0.879829	0.636657	-0.651411	0.0239855	0.185168
AKAP8L_S222	1.16123	1.51515	0.965445	1.59058	NA	NA	1.01597	1.5348	1.17637	1.57928	1.76471	1.26254	1.13291	NA	2.45704	0.538849	1.07602	0.788671	0.976577	0.827158	1.56432	1.2023	0.504047	1.36706	1.12095	0.819971	-0.286355	0.213586	0.446986
SYNPO2_S871	0.48752	0.259488	0.688655	4.04193	0.879917	1.84445	0.352168	0.0800184	0.293468	0.525774	0.257733	0.620532	0.765862	6.38753	0.0778265	5.72335	0.90908	4.24759	2.80591	2.51846	1.21831	1.8477	16.4667	0.882829	3.63241	4.11451	2.04072	0.0105734	0.137866
SYNPO2_S875	0.339265	0.354924	0.755397	4.43267	0.482609	1.66277	0.422998	0.0845399	0.235521	0.504405	0.237633	0.656513	0.83492	9.18734	0.165014	4.68545	1.86648	2.83204	0.419565	3.90018	1.02549	2.24868	14.2602	0.864794	3.50682	4.0551	2.01974	0.0156056	0.155787
SYNPO2_S698	NA	NA	NA	NA	0.943303	0.642726	0.545825	0.159554	0.0657662	NA	NA	NA	NA	6.28036	0.0790261	6.86543	0.717627	2.9147	3.33042	0.354534	NA	NA	NA	0.471435	2.93459	6.2248	2.63803	0.14899	0.365516
SYNPO2_S774	0.49367	0.345388	0.46478	5.69929	0.388345	1.386	NA	NA	0.459169	NA	NA	0.479617	1.25528	1.96434	NA	NA	NA	NA	1.16924	2.14939	NA	NA	NA	1.31952	1.40357	1.0637	0.0890912	0.20202	0.428984
SYNPO2_S607	NA	NA	NA	NA	1.04026	1.74869	0.265471	0.199969	0.521929	1.40643	0.113986	NA	NA	2.87972	0.326366	7.24223	1.33113	0.0589358	0.994717	1.6189	0.478299	1.05695	10.7428	0.756677	2.67301	3.53256	1.82072	0.269848	0.506183
SYNPO2_S233	0.580012	0.274644	0.784991	2.15485	0.515428	0.42231	0.374395	0.209429	0.654491	1.29233	1.10959	1.49355	NA	7.35606	0.408055	1.20799	4.35569	NA	4.51901	5.93456	2.00827	2.02805	1.17229	0.761133	3.04835	4.00502	2.00181	0.00365166	0.123779
SYNPO2_S573	0.373301	0.138355	0.381437	1.34006	1.20638	1.5082	0.958912	0.829849	0.59112	0.68229	0.486382	0.909953	2.48287	1.62347	0.847585	2.42509	1.06731	1.77433	0.626796	1.75425	0.735294	2.053	10.3624	0.772389	2.22187	2.87661	1.52437	0.00562246	0.124363
SYNPO2_S332	0.714013	0.195437	0.692755	2.8469	0.978265	1.62855	0.624678	0.0952138	0.439329	0.678429	0.227995	1.02799	0.346719	5.09756	0.276776	3.56353	2.01746	1.57746	2.41804	2.16247	1.52135	1.72654	6.50191	0.829233	2.35315	2.83774	1.50474	0.0128868	0.14349
SYNPO2_S334	NA	NA	NA	NA	0.822349	1.53704	0.618484	0.239608	0.47028	NA	NA	NA	NA	5.29187	0.25901	2.32986	2.73684	0.398502	2.36821	2.16514	NA	NA	NA	0.737551	2.22135	3.01179	1.59062	0.14899	0.365516
SYNPO2_S195	0.612957	0.329253	0.61264	2.12403	1.11279	1.81772	0.793012	0.156859	0.616643	0.570739	0.528571	0.907742	0.379809	5.79422	0.150097	4.67863	0.665725	4.06598	2.29295	2.07707	2.17621	2.09667	5.6918	0.843201	2.58141	3.06144	1.61421	0.0225002	0.17846
SYNPO2_S1060	0.826321	0.155408	0.57875	0.920501	1.14271	0.886803	0.493869	NA	0.543541	NA	NA	1.59668	0.659191	3.6374	0.129845	4.3666	1.47669	2.28177	1.12501	3.46635	NA	NA	NA	0.693488	2.08217	3.00246	1.58614	0.0273961	0.19266
SYNPO2_S746	NA	NA	NA	NA	1.61732	1.7347	0.782892	0.412908	0.546596	0.450596	0.178572	NA	NA	2.08413	0.528914	2.9539	1.33526	2.27665	0.928878	1.41875	0.89509	1.69234	12.1415	0.817654	2.62554	3.21106	1.68305	0.0330111	0.195701
SYNPO2_S750	NA	NA	NA	NA	1.61732	1.7347	0.507806	0.280397	0.546596	0.450596	0.178572	NA	NA	2.08413	0.226995	6.02593	1.2609	3.82964	0.928878	1.41875	0.89509	1.69234	12.1415	0.759426	3.05041	4.01673	2.00602	0.055327	0.239062
SYNPO2_S674	NA	NA	NA	NA	1.25497	1.93843	0.421333	NA	0.214042	1.36751	NA	NA	NA	2.39915	0.404404	4.5949	0.626234	1.0872	0.502648	0.968106	NA	3.41766	12.7066	1.03926	2.96743	2.85534	1.51366	0.437562	0.646298
SYNRG_S869	1.22664	0.574258	0.722949	1.37857	1.08615	0.540331	NA	NA	NA	1.68136	0.677937	0.679904	0.672647	0.834428	NA	NA	NA	NA	NA	NA	0.660747	0.527196	NA	0.986024	0.674985	0.684552	-0.546768	0.222222	0.45775
NDRG2_S285	1.07418	0.212164	0.811971	1.12268	0.626727	0.334398	NA	NA	NA	0.966027	0.55785	0.471808	0.153606	1.11583	NA	NA	NA	NA	NA	NA	0.864064	1.26567	1.29143	0.71325	0.8604	1.20631	0.270601	0.52641	0.714552
NDRG2_S289	1.07418	0.212164	0.811971	1.12268	0.765295	0.468215	1.05396	0.75342	0.885073	0.966027	0.55785	0.471808	0.153606	1.25516	1.12114	1.8364	1.11793	2.11216	1.02688	1.35686	0.864064	1.26567	1.29143	0.788258	1.15609	1.46664	0.552518	0.0492834	0.226957
VPS4A_S97	0.878509	1.47414	1.0443	1.55894	1.05308	1.02873	0.78262	1.03844	NA	1.54761	2.21433	0.764874	0.707185	0.715379	1.99159	0.972908	0.950851	0.919225	NA	NA	0.890625	0.953744	1.09736	1.26207	0.996374	0.789477	-0.341031	0.0630128	0.252779
VPS4A_S99	1.37306	1.30986	1.20148	1.42835	0.848283	0.803491	1.00843	1.26247	0.91835	NA	NA	0.97056	1.69645	0.657272	2.1824	0.905087	0.990329	1.18644	1.01532	1.05705	NA	NA	NA	1.1282	1.18455	1.04995	0.0703158	0.863307	0.925657
SSR3_S105	1.16483	0.69574	0.682682	0.897833	2.21181	0.725965	0.854403	0.681649	0.986429	1.7407	1.49421	1.94677	0.703676	0.20146	1.12864	0.179768	1.07334	0.248511	0.784269	0.32077	0.668866	1.0715	1.22592	1.10329	0.796123	0.721587	-0.470755	0.169221	0.384178
SLC12A4_S967	0.953226	1.22212	0.775757	0.928424	1.31836	1.05738	1.15728	0.778362	1.06841	1.25332	0.925137	2.41871	0.768579	1.98499	0.764896	1.77563	0.885496	1.40328	1.93851	1.83262	1.14658	1.1733	2.89146	1.0398	1.582	1.52145	0.60545	0.0908424	0.297723
ZC3H4_S92	2.80424	3.59535	1.98883	3.19643	3.12244	4.74856	1.10324	1.4407	2.13197	NA	NA	2.74665	2.06157	3.08156	1.25071	0.418865	1.2991	0.385581	1.38233	0.907274	NA	NA	NA	2.68131	1.50374	0.560822	-0.834384	0.0306032	0.195053
ZC3H4_S94	2.80424	3.59535	1.98883	3.19643	3.12244	4.74856	1.10324	1.4407	2.13197	NA	NA	2.74665	2.06157	3.08156	1.25071	0.418865	1.2991	0.385581	1.38233	0.907274	NA	NA	NA	2.68131	1.50374	0.560822	-0.834384	0.0306032	0.195053
USP24_S1141	1.0812	1.49006	1.32402	1.40929	1.02794	1.23905	0.850755	1.41836	1.35632	1.44977	1.89718	0.986036	0.907313	0.528826	2.6747	0.403296	0.940859	0.487575	0.889794	0.150967	0.913026	0.974296	0.692533	1.32218	0.879102	0.66489	-0.588812	0.0414632	0.212307
USP24_S1943	0.973318	1.9402	1.18207	NA	0.958792	1.17709	1.00761	2.34095	1.73624	NA	NA	1.27701	2.67822	0.968915	3.82208	0.474409	0.982583	0.241772	0.897288	0.886661	NA	NA	NA	1.41453	1.35877	0.960577	-0.0580262	0.276594	0.513311
USP24_S2561	NA	NA	NA	NA	NA	NA	1.22498	0.841885	1.25398	1.24881	0.808155	NA	NA	NA	1.06994	0.515462	0.917338	0.777348	1.07899	0.576717	0.502894	0.429211	0.134953	1.07556	0.666984	0.620127	-0.689365	0.0182604	0.166515
USP24_S2047	1.12056	1.06553	0.971753	0.947394	0.969115	1.04476	0.883219	1.22359	1.07475	NA	NA	1.04449	1.18393	0.597944	2.13229	0.84009	0.873302	1.05942	0.969412	1.17995	NA	NA	NA	1.03341	1.09787	1.06238	0.0872946	0.796174	0.892589
SRRM2_S2426	0.928674	2.08203	1.16977	1.32771	1.09863	1.70709	0.89841	1.52733	1.13477	1.46027	2.03282	0.885489	0.987102	0.891584	3.15992	0.518788	0.87454	0.69493	0.913964	0.86654	0.955786	0.965074	0.747861	1.39705	1.03847	0.743329	-0.427927	0.00218479	0.112311
SRRM2_S1014	1.03727	1.91082	1.27089	0.903194	NA	NA	1.26396	1.0933	NA	1.81967	2.52023	1.1601	1.33325	NA	1.88732	0.696038	1.0831	0.697369	NA	NA	1.16023	1.00943	1.00505	1.47742	1.11465	0.754461	-0.406482	0.167174	0.384178
SRRM2_S1869	1.29954	2.24245	1.03908	1.71901	1.20992	2.04621	0.809975	1.93854	1.05668	1.46029	2.41253	1.50401	0.807434	0.621844	2.98261	0.858288	1.194	0.795576	1.31061	0.877164	0.756623	1.10272	0.577435	1.56675	1.11569	0.712107	-0.489833	0.0268002	0.190008
SRRM2_S454	1.11712	2.03976	1.27976	1.39318	NA	NA	0.965577	1.70821	1.0599	1.52434	2.19665	1.08332	1.16485	NA	3.38672	0.516857	1.04875	0.46693	1.19729	2.51172	0.837373	1.09475	0.457242	1.47606	1.25144	0.847825	-0.238162	0.130805	0.346354
SRRM2_S455	1.10273	2.19081	1.29101	1.50265	1.04159	1.62329	0.88891	1.38738	1.1193	1.52507	2.08785	1.21902	1.1691	0.866904	2.83344	0.45338	0.909506	0.563071	0.882824	0.578499	0.828397	1.01535	0.668938	1.43278	0.999036	0.697271	-0.520209	0.00448939	0.123779
SRRM2_S456	1.1088	2.12649	1.31581	1.48759	1.04966	1.6153	0.902704	1.49009	1.1352	1.50256	2.09089	1.19009	1.16342	0.829797	2.86063	0.471695	0.92916	0.551896	0.93943	0.943621	0.817518	1.05646	0.494113	1.43865	1.02065	0.709454	-0.495219	0.00862524	0.137866
SRRM2_S1320	0.952525	2.14356	1.18392	1.12674	0.936742	1.33318	0.850752	1.40981	1.28594	1.54335	1.81846	1.17117	0.937556	0.655075	2.73837	0.551013	0.907852	0.661061	0.959869	0.337993	0.829561	0.955839	0.758485	1.32591	0.95532	0.720503	-0.472924	0.00862524	0.137866
SRRM2_S1329	0.891329	1.641	1.212	1.11153	1.28275	1.21806	1.34427	1.11892	1.01343	1.38037	1.25133	0.959435	1.3457	0.406032	1.05581	1.43736	1.30876	0.64947	0.841052	0.551811	0.591656	0.783349	0.410149	1.22409	0.861715	0.703964	-0.506427	0.00783624	0.137188
SRRM2_S2727	NA	NA	NA	NA	1.26736	1.7036	0.758913	1.64821	1.07085	1.29542	1.87514	NA	NA	0.735539	2.67926	0.398889	0.726411	0.448451	0.820963	0.370593	1.58066	1.20313	0.84122	1.37421	0.980512	0.713508	-0.486999	0.162341	0.381579
SRRM2_S2729	NA	NA	NA	NA	1.28119	1.72379	0.758913	1.64821	1.07085	1.29542	1.87514	NA	NA	0.743292	2.67926	0.398889	0.726411	0.448451	0.820963	0.370593	1.58066	1.20313	0.84122	1.37907	0.981287	0.711556	-0.490952	0.158857	0.379552
SRRM2_S1124	0.887808	1.90416	1.13381	1.00457	0.942411	1.10288	1.01051	1.47412	1.07462	1.67895	1.70018	0.863177	1.29919	0.853106	2.09058	0.602719	1.17096	0.444919	0.928821	0.792407	1.02026	0.860894	0.936769	1.26491	0.98865	0.781596	-0.355504	0.0317437	0.195053
SRRM2_S1478	1.40162	2.49385	2.2343	1.57655	1.36685	1.24359	NA	NA	NA	1.50901	1.38921	1.33881	1.32211	0.541043	NA	NA	NA	NA	NA	NA	0.873834	1.08957	0.653894	1.65187	0.969878	0.587138	-0.768228	0.00736365	0.13417
SRRM2_S1482	1.38777	2.53694	2.07007	1.73205	1.29823	2.10645	0.556772	1.54879	1.43708	1.70338	1.81676	1.63115	1.37073	0.527289	3.63173	0.215956	0.831193	0.472283	1.01873	1.10067	0.847975	0.998046	0.54188	1.65403	1.09897	0.664421	-0.589831	0.0813071	0.283165
SRRM2_S1483	1.38777	2.53694	2.07007	1.73205	1.29823	2.10645	0.556772	1.54879	1.43708	1.70338	1.81676	1.63115	1.37073	0.527289	3.63173	0.215956	0.831193	0.472283	1.01873	1.10067	0.847975	0.998046	0.54188	1.65403	1.09897	0.664421	-0.589831	0.0813071	0.283165
SRRM2_S1842	0.939871	1.97444	1.08397	1.34386	NA	NA	NA	NA	1.21459	1.69352	2.17088	1.04893	0.995846	NA	NA	NA	NA	NA	0.910817	0.942833	0.9409	1.12941	0.680354	1.48873	0.94987	0.63804	-0.648281	0.0174825	0.166515
SRRM2_S895	1.15642	2.6497	1.36022	1.36868	1.05672	1.46151	NA	NA	1.08292	NA	NA	1.47639	1.27002	0.433435	NA	NA	NA	NA	0.97589	0.732174	NA	NA	NA	1.44802	0.977581	0.675114	-0.566798	0.123426	0.332906
SRRM2_S790	NA	NA	NA	NA	0.82062	1.23164	1.15907	1.17084	1.32083	NA	NA	NA	NA	0.624785	2.66843	0.585608	1.05479	0.43134	0.863541	0.901223	NA	NA	NA	1.1406	1.01853	0.892978	-0.163304	0.14899	0.365516
SRRM2_S333	1.19153	2.03969	1.22938	1.33595	NA	NA	0.914079	1.41095	1.12546	1.67044	2.03251	1.22701	0.893656	NA	2.75465	0.646512	0.902121	0.571199	0.79468	0.870488	0.962134	1.10778	0.980093	1.43889	1.06458	0.73986	-0.434676	0.00744225	0.13417
SRRM2_S1083	0.956702	2.03313	1.16284	1.15779	0.989689	1.57327	0.906621	1.35334	1.22892	1.52435	1.80199	1.1317	1.24939	0.79816	2.51565	0.518903	1.07214	0.692881	1.0036	1.05813	0.930949	0.971515	0.789002	1.33533	1.061	0.794561	-0.33177	0.037418	0.208317
SRRM2_S994	1.00103	2.05113	1.40069	0.929358	0.851185	1.30093	0.989674	1.04259	1.04936	1.14775	1.20328	1.34887	1.43649	0.918739	1.74165	2.17448	1.01054	1.59851	1.16737	0.843307	0.694808	0.687166	0.225933	1.17881	1.15399	0.97894	-0.0307069	0.8943	0.943742
SRRM2_S837	0.713561	1.68143	0.876175	1.05531	3.55267	4.82577	NA	NA	1.14001	NA	NA	0.820126	0.556159	3.16491	NA	NA	NA	NA	1.16577	0.397591	NA	NA	NA	1.97785	1.22091	0.617294	-0.695971	0.267677	0.503198
SRRM2_S2702	0.879939	1.80873	1.14047	1.19184	0.996517	1.51933	0.709753	1.03733	NA	NA	NA	1.18814	1.00098	0.858892	2.13871	1.51828	0.528878	1.6287	NA	NA	NA	NA	NA	1.16049	1.26609	1.09099	0.125642	0.667818	0.809491
SRRM2_S778	1.11854	2.15958	1.25556	1.67985	1.10523	1.80719	0.899526	1.89932	1.07624	1.62816	1.92752	1.41919	1.32634	0.913191	2.74837	0.475849	0.917961	0.577137	1.06316	1.16602	0.829357	1.22425	1.25611	1.50516	1.15975	0.770515	-0.376106	0.11675	0.324116
SRRM2_S780	0.992988	1.9379	1.50307	1.42374	NA	NA	0.970087	1.9429	1.07231	NA	NA	1.05092	1.317	NA	2.73861	0.578691	0.995426	0.677469	1.02961	1.2721	NA	NA	NA	1.40614	1.20748	0.858717	-0.219745	0.498849	0.694868
SRRM2_S782	0.98323	1.70068	1.29619	1.24861	1.00175	1.37141	0.683315	1.76605	1.1543	1.52366	1.41204	1.03898	1.23823	0.508355	2.77822	0.160703	0.680592	0.269644	0.875026	1.04023	0.811049	0.943078	0.70746	1.28557	0.920963	0.716387	-0.481188	0.109367	0.31821
SRRM2_S783	0.941145	1.64374	1.39695	1.17501	0.928244	1.30345	NA	NA	1.29092	1.52366	1.41204	0.914216	1.24127	0.684251	NA	NA	NA	NA	0.961652	0.869996	0.811049	0.943078	0.70746	1.29057	0.891622	0.690873	-0.533508	0.0014708	0.112311
SRRM2_S1693	0.888541	1.71447	1.11108	1.37486	0.739515	3.00191	0.733738	1.49558	1.22421	1.28709	1.56734	1.20045	0.957619	0.792342	2.50069	0.685304	1.13162	0.884566	1.00286	1.25273	0.863195	0.908121	0.388616	1.37621	1.04734	0.761033	-0.393968	0.0908424	0.297723
SRRM2_S1694	0.889995	1.59723	1.07389	1.48683	0.966202	1.33127	NA	NA	1.22421	1.72851	1.53526	1.16553	0.947824	0.889199	NA	NA	NA	NA	1.00286	1.25273	0.980341	1.18864	1.49167	1.31482	1.11485	0.847909	-0.238018	0.120755	0.32928
SRRM2_S2581	NA	NA	NA	NA	0.963653	1.40583	0.7367	1.23789	1.11959	1.2486	1.70912	NA	NA	1.19849	2.3549	0.864215	0.868265	0.804831	0.961081	0.935607	0.942591	1.08833	1.16092	1.20306	1.11792	0.929237	-0.105882	0.193233	0.4176
SRRM2_S351	0.882676	1.66637	0.960337	1.41989	1.05782	1.54798	1.05627	1.51121	1.36184	1.51926	1.83246	1.15895	1.1992	1.07053	2.56036	0.379494	1.04053	0.566072	0.836248	1.06334	0.997243	1.18972	0.929477	1.34692	1.0826	0.803758	-0.315168	0.157353	0.377517
SRRM2_S353	0.882676	1.66637	0.960337	1.41989	1.05782	1.54798	1.1713	1.38255	1.33482	1.54244	1.8543	1.15895	1.1992	1.07053	2.21007	0.530253	0.991205	0.640231	0.803629	0.940636	0.992232	1.19215	0.875884	1.34732	1.05041	0.779634	-0.35913	0.0652505	0.258459
SRRM2_S876	0.941179	2.04144	1.13203	1.43247	0.949792	1.48358	0.961386	1.47345	1.37106	1.68261	1.70677	1.01153	1.2863	0.69041	2.78368	0.575249	0.920828	0.471335	1.24563	1.52947	0.812272	0.85127	NA	1.37961	1.10709	0.802463	-0.317494	0.235603	0.469847
SRRM2_S1073	1.1371	1.80564	1.01858	1.37337	0.996184	1.34618	0.65867	1.06418	1.27245	NA	NA	1.45496	1.02081	0.844961	2.60405	2.05154	0.874081	1.86459	0.854216	0.53633	NA	NA	NA	1.18582	1.34506	1.13429	0.181787	0.543426	0.720008
SRRM2_S1219	1.34689	2.22821	1.29348	1.20236	1.28667	2.0718	1.06458	1.44486	1.10447	1.73822	1.85726	1.90082	0.878166	1.3868	2.81779	0.588619	1.18719	0.606653	0.807967	NA	0.780312	0.947456	NA	1.51262	1.19018	0.786833	-0.345871	0.219549	0.454537
SRRM2_S1132	1.21398	1.81163	1.01779	1.31212	0.914221	1.56464	0.728898	1.62519	1.22102	1.61179	1.41795	1.45622	0.962322	0.803784	2.35204	0.241359	1.08358	0.214368	1.00853	0.545996	0.92472	1.08885	1.09776	1.31266	0.981628	0.747817	-0.419242	0.10085	0.309052
SRRM2_S1600	1.55399	3.03338	1.68085	1.57193	1.49098	1.83467	0.820397	2.33426	1.50517	1.36317	2.02924	2.84101	0.981967	1.1441	2.73608	0.44219	0.888566	0.382623	0.878118	0.50092	1.66923	1.33272	0.907391	1.7471	1.22541	0.701399	-0.511694	0.0899455	0.297723
SRRM2_S1601	1.55399	3.03338	1.68085	1.57193	1.33826	1.49231	0.892391	1.87295	1.51836	1.38877	1.95078	2.84101	0.981967	1.05883	2.44357	0.737295	0.95306	0.654726	0.857092	0.506224	1.54458	1.30874	0.893298	1.66309	1.2317	0.740609	-0.433216	0.116076	0.324116
SRRM2_S1443	NA	NA	NA	NA	1.35942	1.38791	1.16858	1.13991	1.1187	1.32712	1.87711	NA	NA	0.656987	1.75392	0.58018	0.96905	1.1084	0.743984	1.21602	0.883869	0.980598	0.633018	1.33982	0.952602	0.710991	-0.492097	0.0200545	0.174173
SRRM2_S1444	0.766383	2.09104	1.1933	0.989009	0.986549	1.50002	0.876177	1.31355	1.1187	1.55502	1.65579	2.07186	0.757431	0.855979	2.11653	0.67093	1.13114	0.830839	0.743984	1.21602	1.01122	0.9604	0.775507	1.27687	1.09515	0.857687	-0.221476	0.133549	0.346747
SRRM2_S801	NA	NA	NA	NA	NA	NA	0.251268	1.99204	1.63946	1.18193	2.70029	NA	NA	NA	2.58469	0.229766	1.79423	0.0447911	0.582512	0.962978	0.460285	1.59858	0.923213	1.553	1.02012	0.656869	-0.606322	0.312964	0.547554
SRRM2_S802	NA	NA	NA	NA	NA	NA	0.251268	1.99204	1.63946	1.18193	2.70029	NA	NA	NA	2.58469	0.229766	1.79423	0.0447911	0.582512	0.962978	0.460285	1.59858	0.923213	1.553	1.02012	0.656869	-0.606322	0.312964	0.547554
SRRM2_S2692	0.989964	2.22066	1.3802	1.21245	0.960366	1.15649	0.999634	1.36763	1.30242	1.08084	1.28083	1.87709	1.21236	0.803653	2.71761	0.797893	1.02945	1.19602	0.97774	0.647763	0.91806	1.07708	0.584491	1.26832	1.15327	0.909289	-0.137189	0.0908424	0.297723
SRRM2_S2694	0.957174	2.22382	1.298	1.14752	0.903907	1.1881	0.981572	1.37973	1.35947	1.08084	1.28083	1.90516	1.21784	0.830407	2.62667	0.79911	1.02909	1.10999	1.47298	1.22453	0.91806	1.07708	0.584491	1.25463	1.23295	0.982718	-0.0251512	0.486503	0.687984
SRRM2_S2067	1.22046	1.98732	1.3673	1.67263	0.873623	1.24844	0.824513	1.11645	NA	1.39364	1.6965	1.69414	1.23561	0.59142	2.26742	1.1911	0.906913	1.11436	NA	NA	0.971487	1.41853	0.910521	1.34009	1.23015	0.917962	-0.123493	0.569895	0.739289
SRRM2_S2071	1.22046	1.98732	1.3673	1.67263	0.873623	1.24844	0.824513	1.11645	NA	1.39364	1.6965	1.69414	1.23561	0.59142	2.26742	1.1911	0.906913	1.11436	NA	NA	0.971487	1.41853	0.910521	1.34009	1.23015	0.917962	-0.123493	0.569895	0.739289
SRRM2_S295	1.61722	3.64317	2.0851	1.40871	1.75361	2.00346	NA	NA	1.10429	1.33304	1.19564	2.13669	1.6505	1.40808	NA	NA	NA	NA	1.10168	0.973467	0.943246	1.25679	2.1671	1.7938	1.45469	0.810954	-0.302308	0.370383	0.594584
SRRM2_S297	1.79476	4.04049	2.33353	1.39235	1.75361	2.00346	NA	NA	1.10429	NA	NA	2.13314	1.80673	1.40808	NA	NA	NA	NA	1.10168	0.973467	NA	NA	NA	2.06036	1.48462	0.720565	-0.4728	0.343434	0.574153
SRRM2_S484	0.994745	2.04198	1.23308	1.63277	1.11674	1.45058	0.971792	1.34526	1.13507	1.73423	2.06174	1.22183	1.1896	0.827364	2.90737	0.565577	1.17534	0.562171	0.908326	0.826398	0.782665	1.26145	0.720881	1.42891	1.07908	0.755178	-0.405111	0.0187948	0.166515
SRRM2_S486	0.93388	2.10254	1.17999	1.65437	1.11674	1.45058	1.06499	1.24406	1.11885	1.769	2.11224	1.29603	1.14132	0.827364	2.79783	0.543758	1.19352	0.572539	0.900076	0.833298	0.779886	1.24675	0.649163	1.43157	1.06513	0.74403	-0.426568	0.037418	0.208317
SRRM2_S2044	1.0604	3.49326	2.01048	1.33029	1.10039	1.44191	0.955805	1.02727	1.13131	1.19947	1.52802	2.1566	1.93552	0.746941	3.08711	0.483964	1.19019	NA	0.868424	0.843544	0.807236	0.960127	0.907326	1.47987	1.27154	0.859226	-0.21889	0.101416	0.309052
SRRM2_S2046	1.0604	3.49326	2.01048	1.33029	1.10039	1.44191	0.955805	1.02727	1.13131	1.19947	1.52802	2.1566	1.93552	0.746941	3.08711	0.483964	1.19019	NA	0.868424	0.843544	0.807236	0.960127	0.907326	1.47987	1.27154	0.859226	-0.21889	0.101416	0.309052
SRRM2_S1497	1.14344	2.00289	1.42328	1.58911	1.35413	1.58552	NA	NA	NA	1.30928	1.38966	1.36998	1.21331	1.1295	NA	NA	NA	NA	NA	NA	0.687283	0.982979	0.632153	1.47466	1.00253	0.679838	-0.556738	0.010612	0.137866
SRRM2_S1501	1.14344	2.00289	1.42328	1.58911	1.35413	1.58552	NA	NA	NA	1.30928	1.38966	1.36998	1.21331	1.1295	NA	NA	NA	NA	NA	NA	0.687283	0.982979	0.632153	1.47466	1.00253	0.679838	-0.556738	0.010612	0.137866
SRRM2_S1502	1.16906	1.95511	1.41115	1.57123	1.35413	1.58552	NA	NA	NA	1.30928	1.38966	1.37997	1.20833	1.1295	NA	NA	NA	NA	NA	NA	0.687283	0.982979	0.632153	1.46814	1.00337	0.683428	-0.54914	0.0109722	0.139759
SRRM2_S818	0.914281	1.7051	1.15871	1.47538	0.876443	1.12014	NA	NA	1.09206	1.59264	2.28809	1.09782	0.968765	0.741617	NA	NA	NA	NA	0.846733	1.17435	1.19047	0.958681	0.851994	1.35809	0.978804	0.720719	-0.472491	0.074455	0.27227
SRRM2_S819	0.682756	1.51409	0.837944	1.38594	0.950011	1.41165	1.08072	1.38239	1.08339	1.55657	1.85821	1.12334	0.799143	0.887867	2.6599	0.538399	1.16518	0.602046	0.95376	0.978475	1.08495	1.41009	1.25337	1.24943	1.12138	0.897514	-0.155994	0.260448	0.496517
SRRM2_S820	0.914281	1.7051	1.15871	1.47538	1.21813	1.63887	1.06506	1.39522	1.17661	1.4539	1.92478	1.09782	0.968765	1.12133	2.56794	0.559404	1.13131	0.640938	0.950647	1.07492	1.08268	1.08658	0.929818	1.37509	1.10101	0.800682	-0.320699	0.0128868	0.14349
SRRM2_S1854	0.962565	2.14496	1.15824	1.30757	1.04807	1.55195	0.976991	1.30616	1.23845	1.63409	1.75139	1.33633	1.261	0.681325	3.46067	0.414595	0.982178	0.396204	0.841096	0.425585	0.743539	0.890695	0.62606	1.37095	1.00494	0.733025	-0.448065	0.0105734	0.137866
SRRM2_S1857	0.930942	2.3179	1.18074	1.24756	0.9954	1.55744	1.0276	1.3079	1.23845	1.73363	1.71446	1.32719	1.33226	0.632413	3.06746	0.435769	1.06086	0.436201	0.841096	0.425585	0.629032	0.966489	0.242845	1.38655	0.949767	0.684986	-0.545853	0.0225002	0.17846
SRRM2_S914	0.97548	1.97469	1.09277	1.58038	0.886825	1.24609	1.02978	1.28829	1.20815	1.61744	1.83059	1.15044	1.12143	0.629915	2.78886	0.591669	1.19196	0.606655	0.960418	0.41869	0.776708	0.976163	0.56514	1.33914	0.981503	0.732938	-0.448237	0.0128868	0.14349
SRRM2_S1103	0.978514	2.0442	1.05014	1.2582	0.986908	1.46625	0.936467	1.28586	1.09037	1.26756	1.41525	0.998427	1.00804	0.778679	2.06814	0.536941	0.946599	0.670707	1.0679	1.84721	1.11465	1.48864	1.49937	1.2527	1.16878	0.933005	-0.100043	0.61767	0.774092
SRRM2_S1112	0.978514	2.0442	1.05014	1.2582	0.955084	1.38905	0.886006	1.21694	1.19571	1.75863	1.75401	0.998427	1.00804	0.776349	1.95976	0.614555	0.9095	0.750471	0.991739	1.03822	0.820375	0.875085	0.678247	1.31695	0.951731	0.722677	-0.468578	0.0069848	0.13417
SRRM2_S908	0.921922	1.87086	0.980766	1.48495	0.931904	1.39789	0.98238	1.52755	0.98656	NA	NA	1.05713	0.927135	0.810565	3.1349	0.597183	0.952218	0.613871	0.882821	1.01996	NA	NA	NA	1.23164	1.11064	0.901758	-0.149188	0.113492	0.319745
SRRM2_S972	NA	NA	NA	NA	0.894503	1.49014	0.910002	1.34514	1.2075	1.25019	1.75754	NA	NA	0.715671	2.07524	0.898134	1.05596	0.997649	1.03328	1.23086	0.90123	1.17692	0.456401	1.265	1.05413	0.833307	-0.263081	0.252621	0.489735
SRRM2_S973	NA	NA	NA	NA	1.16531	1.83407	0.891309	1.29498	1.21153	1.3396	1.98606	NA	NA	1.25993	2.20285	0.755819	0.996523	0.993449	1.05299	1.12193	0.952084	0.998634	1.09628	1.38898	1.14305	0.822941	-0.28114	0.0878239	0.297369
SRRM2_S974	NA	NA	NA	NA	0.894503	1.49014	0.797874	1.14891	1.21153	1.33556	2.12551	NA	NA	0.715671	2.33309	0.520797	0.880629	0.881579	1.05299	1.12193	0.968765	1.00956	1.04976	1.28629	1.05348	0.819005	-0.288056	0.133073	0.346747
CHMP2B_S158	1.14662	1.46034	1.34087	1.25612	1.30946	1.65782	1.14935	1.26287	0.90756	1.26649	1.35568	0.844132	1.12719	1.34063	0.787596	1.43087	0.992636	1.28646	1.29279	1.10583	1.54586	1.03769	1.47081	1.28302	1.18854	0.926365	-0.110347	0.31125	0.547554
CHKB_S39	1.35974	1.01423	0.571461	1.93429	1.25041	1.33918	NA	NA	0.960675	1.30128	1.06312	1.19301	0.754164	0.847253	NA	NA	NA	NA	0.607109	1.47161	0.825873	1.29875	1.35356	1.19938	1.04392	0.870382	-0.200279	0.37	0.594584
CHKB_S40	1.35974	1.01423	0.571461	1.93429	1.25041	1.33918	NA	NA	0.960675	1.30128	1.06312	1.19301	0.754164	0.847253	NA	NA	NA	NA	0.607109	1.47161	0.825873	1.29875	1.35356	1.19938	1.04392	0.870382	-0.200279	0.37	0.594584
AKAP2_S152	0.937827	0.510163	0.500117	0.644459	0.96452	0.645697	1.49394	0.79118	0.951451	NA	NA	0.903148	0.896647	0.769982	0.94562	1.62403	1.09457	1.48155	0.718085	0.988327	NA	NA	NA	0.826595	1.04688	1.2665	0.340849	0.150518	0.365516
AKAP2_S748	0.882974	0.513273	0.616114	1.06242	1.17528	1.05397	NA	NA	0.96521	1.60914	0.709726	1.46105	1.17032	0.653887	NA	NA	NA	NA	0.730495	1.4423	0.93043	1.32207	0.957923	0.954234	1.08356	1.13553	0.183363	0.420231	0.627637
PLEKHA6_S459	1.53734	0.735622	1.00223	0.20739	0.50798	0.422992	NA	NA	NA	0.789454	0.88539	0.20691	1.42854	0.0475587	NA	NA	NA	NA	NA	NA	1.08777	0.507516	NA	0.761049	0.655658	0.861518	-0.215048	0.736033	0.859093
NINL_S10	NA	NA	NA	NA	NA	NA	0.318889	0.0343947	0.283281	0.313792	0.0538983	NA	NA	NA	0.0245883	7.83564	NA	5.0163	3.51809	2.04389	2.38982	1.60237	10.3436	0.200851	4.09679	20.3972	4.3503	0.029526	0.195053
CARHSP1_S30	1.0362	1.4497	1.18079	1.31962	0.982557	1.14345	1.20178	0.89543	1.15302	1.05151	1.1251	0.946731	0.958584	1.14266	1.29789	0.839878	1.06722	1.35488	0.972667	1.45067	1.63669	1.75899	1.21473	1.13992	1.22013	1.07037	0.098103	0.412668	0.61931
CARHSP1_S32	1.04263	1.20977	1.19422	1.25049	1.05726	1.06841	1.10649	0.815837	1.14357	0.926698	1.03732	0.971265	0.973736	1.26432	0.98835	0.601284	1.11275	1.28342	0.723151	1.20914	1.71234	1.88885	1.18904	1.07752	1.1598	1.07637	0.106167	0.65055	0.798026
CARHSP1_S41	0.9987	0.868925	1.12258	1.13979	1.13819	0.968741	1.58332	0.604739	1.09604	1.01807	1.05089	0.70618	1.14463	1.73132	0.773515	1.12257	0.969525	1.67883	0.879059	1.37578	1.50345	1.55331	1.80217	1.05363	1.27003	1.20538	0.269486	0.119156	0.326539
CARHSP1_S52	1.52711	0.572723	0.521615	0.0162034	1.37764	0.201155	2.3849	0.330454	1.01807	0.74925	0.142263	0.739869	1.13348	1.78909	0.484481	0.849316	1.15644	1.83693	0.708357	1.4119	1.2996	1.76048	1.62505	0.803762	1.23292	1.53393	0.617233	0.111091	0.319745
THRAP3_S243	1.01782	1.54189	1.18447	1.04415	1.20576	1.11897	1.04702	1.21819	1.12572	1.39602	1.86777	0.83926	1.11396	0.969137	1.4997	0.576645	1.21411	0.669218	1.00804	1.11947	1.05826	0.961135	0.881393	1.25162	0.992528	0.792997	-0.334612	0.0224803	0.17846
THRAP3_S248	0.943625	1.5824	1.17146	1.33542	1.12485	1.15062	1.0028	1.19223	1.28597	1.55013	2.45581	1.00956	1.0754	1.07098	2.40325	0.49474	1.25659	0.589005	0.965282	0.202365	0.95363	0.847751	0.721495	1.34503	0.965838	0.71808	-0.477783	0.00862524	0.137866
THRAP3_S253	1.06062	1.03511	1.06793	NA	1.53749	0.80202	1.0449	1.12185	1.0818	NA	NA	1.07079	1.76448	1.14863	0.739955	0.886545	1.12725	0.568498	0.71913	0.997921	NA	NA	NA	1.09396	1.00258	0.916464	-0.12585	0.515608	0.710238
THRAP3_S928	1.49966	2.81544	1.20145	1.07928	NA	NA	0.815362	1.20491	1.3474	NA	NA	1.6107	1.07733	NA	1.43226	0.662684	1.22431	0.754336	0.970718	0.917649	NA	NA	NA	1.42336	1.08125	0.759646	-0.396601	0.280963	0.515142
THRAP3_S379	0.909564	1.51503	1.00157	1.6153	1.31187	1.23051	1.05567	1.23244	1.24712	NA	NA	0.903354	0.808701	1.53784	1.16162	0.721244	1.04806	0.916724	1.1011	1.22555	NA	NA	NA	1.23545	1.04713	0.847571	-0.238595	0.113645	0.319745
THRAP3_S682	0.929147	1.44592	1.08566	1.42596	1.01311	1.25525	1.04672	1.18779	1.32772	1.51203	2.43204	1.1122	0.971803	0.987311	2.2636	0.661659	1.33983	0.6143	1.01054	0.850498	0.962334	0.993179	1.04177	1.33285	1.06742	0.800854	-0.320388	0.0187948	0.166515
THRAP3_S672	NA	NA	NA	NA	1.00867	1.22185	1.15913	1.02361	1.34205	1.58934	1.42897	NA	NA	0.992694	1.44667	1.00355	0.998919	1.05591	1.01828	1.58118	0.792541	1.30531	0.923817	1.25338	1.11189	0.887114	-0.172808	0.229906	0.467619
THRAP3_S917	1.20719	1.4757	1.06848	1.03299	1.23096	0.85311	1.41734	0.800817	NA	1.05609	2.07931	0.980246	1.43874	0.892519	1.81537	0.475133	1.04377	0.494989	NA	NA	0.827982	0.920957	0.661569	1.2222	0.955128	0.781482	-0.355715	0.145496	0.365153
THRAP3_S919	1.20719	1.4757	1.06848	1.03299	NA	NA	1.4097	0.863063	1.00588	1.53109	2.5825	0.980246	1.43874	NA	1.86379	0.478333	1.07637	0.523641	0.595671	0.557402	0.875747	0.925229	0.735621	1.35296	0.913708	0.675342	-0.56631	0.0310312	0.195053
THRAP3_S535	0.902416	1.35014	0.982063	1.76086	1.08556	1.27433	NA	NA	1.29094	1.36069	2.3023	1.23105	1.00539	1.19442	NA	NA	NA	NA	1.06947	1.31419	0.938949	1.02297	0.978086	1.3677	1.09432	0.800115	-0.321721	0.113945	0.319745
THRAP3_S55	1.09733	1.22472	0.846316	1.14436	1.06584	1.16829	1.45267	1.43895	1.17141	1.13519	2.43168	1.16055	1.13892	0.859256	2.24885	0.893032	0.578945	0.642335	1.31096	1.65919	1.24361	1.01969	1.31721	1.2888	1.17271	0.909927	-0.136177	0.565784	0.737007
STARD10_S284	1.90137	0.722766	0.958895	0.329093	0.276783	0.192386	NA	NA	0.985679	0.699787	0.724399	0.195074	0.463264	0.210263	NA	NA	NA	NA	1.21706	0.301794	1.11809	0.599259	0.125034	0.754573	0.52873	0.700701	-0.513129	0.370383	0.594584
UBE2J1_S266	1.47028	1.14773	1.61264	2.45179	1.41851	0.273918	0.973987	0.846143	0.897432	1.17567	1.24	0.7294	0.834565	0.401573	1.11537	2.4102	1.17505	1.58686	1.22277	1.23501	1.21192	1.38643	2.89076	1.22801	1.34999	1.09934	0.136632	0.975933	0.990337
RBMX2_S187	1.06267	1.72562	1.06867	1.41522	NA	NA	1.18697	1.63206	NA	NA	NA	1.13442	1.27465	NA	1.84944	1.68779	1.38911	1.0012	NA	NA	NA	NA	NA	1.34853	1.38944	1.03033	0.0431068	0.822246	0.904514
RBMX2_S188	0.891296	1.92465	0.986638	1.16806	NA	NA	NA	NA	1.75994	1.10104	1.39375	1.0579	1.40457	NA	NA	NA	NA	NA	1.31459	0.89561	1.41635	1.31021	1.60375	1.31791	1.28614	0.975894	-0.0352031	0.858653	0.924522
DOPEY2_S1021	1.31072	0.561804	1.11987	0.941336	0.744866	0.705717	0.716878	0.917378	1.12553	0.952954	1.05658	0.284575	0.78088	1.42963	0.890475	1.09285	1.34433	0.610171	1.26046	0.642318	1.07899	0.958606	0.739039	0.923058	0.926026	1.00322	0.00463205	0.980217	0.991634
SAMHD1_S6	0.916512	0.438311	0.923163	1.84451	0.89621	1.00132	NA	NA	0.953557	1.28875	2.26449	1.14526	0.89622	0.952707	NA	NA	NA	NA	0.846847	1.48928	1.36624	0.870349	1.71339	1.16965	1.16004	0.991782	-0.0119046	0.962567	0.987695
PRKAB1_S24	1.36538	0.126992	1.15602	1.05175	1.06814	0.465894	1.29801	0.669276	0.681422	0.846854	0.587178	0.762505	0.997506	0.954688	0.49119	1.93822	0.818713	1.6538	0.911869	0.456745	1.22206	0.82746	1.7888	0.846992	1.06863	1.26168	0.335343	0.23564	0.469847
PRKAB1_S108	NA	NA	NA	NA	6.00137	2.93605	0.66357	0.63916	0.813798	1.36311	0.38502	NA	NA	4.22652	0.646242	2.09991	1.28398	1.43551	1.29011	0.910788	0.815257	0.468929	0.873244	1.82887	1.40505	0.768261	-0.380332	0.739613	0.859093
DMXL1_S1896	0.82154	0.271799	0.864554	0.721528	0.824852	0.454239	0.863068	2.11879	0.907705	1.08457	1.12901	0.27446	0.512293	0.773634	0.738251	0.952532	0.917412	0.709627	0.910037	0.662662	1.04787	0.821149	0.934138	0.914696	0.771172	0.843091	-0.24624	0.565784	0.737007
TLN1_S1164	0.649952	1.24909	0.765933	1.75591	1.20509	1.5085	0.918453	0.689292	1.15516	NA	NA	1.3671	0.757533	1.82665	0.45923	3.25273	1.26389	1.96931	2.47444	2.36209	NA	NA	NA	1.09971	1.74811	1.58961	0.668671	0.0683974	0.263786
TLN1_S1641	0.751689	1.18351	0.455254	1.22442	0.805637	0.738159	1.61423	1.37658	NA	NA	NA	1.70311	0.757364	0.892878	0.617796	1.67521	1.44713	0.968008	NA	NA	NA	NA	NA	1.01868	1.15164	1.13052	0.176986	0.554183	0.730916
TLN1_S2040	0.713611	0.500998	0.681726	2.39944	1.26772	1.19683	0.636953	0.353673	0.790316	0.816141	0.391436	1.18826	0.716404	3.61306	0.289806	5.91182	1.2312	2.75032	3.15184	1.83395	1.56982	1.55236	9.37195	0.886258	2.76507	3.11993	1.64152	0.00862524	0.137866
FARP1_S433	0.649019	0.619598	0.466831	0.639664	0.653647	0.546505	1.38236	1.10289	0.769568	1.25376	1.21182	0.431466	1.03559	0.684869	0.564201	1.12431	0.889204	1.66505	1.01144	1.1503	1.30309	0.932487	2.2765	0.84506	1.08904	1.28872	0.365935	0.287547	0.521911
FARP1_S889	0.88555	1.49168	0.94675	1.44987	0.849477	0.748797	1.27995	2.46586	1.04091	0.772344	1.86423	0.784081	0.793028	0.725818	1.18346	1.44075	1.00014	1.32488	1.0933	NA	1.80108	1.05273	0.996965	1.25413	1.10875	0.884078	-0.177754	0.747658	0.86406
FARP1_S427	0.659784	0.856422	0.912566	0.872208	0.774646	1.01552	1.33599	1.49614	1.08555	NA	NA	0.67044	1.23938	1.13618	0.900846	1.90716	1.05142	1.64818	1.13207	1.7144	NA	NA	NA	1.00098	1.26668	1.26543	0.339632	0.124935	0.335933
RAPGEF2_S1022	0.968396	1.02842	0.923876	1.37302	NA	NA	NA	NA	1.74288	1.14889	1.81001	0.804591	1.14217	NA	NA	NA	NA	NA	1.10005	1.323	0.942235	1.05037	1.18563	1.28507	1.07829	0.839093	-0.253098	0.210677	0.44422
GPSM3_S39	0.990602	0.940495	0.874215	2.60879	1.05403	0.881792	NA	NA	1.06148	NA	NA	1.20752	1.33197	1.15357	NA	NA	NA	NA	1.19838	1.09974	NA	NA	NA	1.20163	1.19824	0.997179	-0.00407517	0.0479798	0.224639
DTNA_S106	NA	NA	NA	NA	1.87688	0.384124	0.868106	0.254061	NA	0.400813	0.254388	NA	NA	1.94689	0.225294	3.82724	1.05246	1.6758	NA	NA	1.23198	1.39023	4.33086	0.673063	1.96009	2.9122	1.54211	0.0812521	0.283165
DTNA_S208	NA	NA	NA	NA	1.02434	0.61766	0.811653	0.461103	0.834906	NA	NA	NA	NA	2.49729	0.374955	5.28164	0.637366	2.54099	2.58775	1.99119	NA	NA	NA	0.749932	2.27303	3.03098	1.59978	0.14899	0.365516
MAP4K5_S335	0.982126	1.0876	1.00175	0.380051	1.17649	0.714862	1.88093	1.39656	NA	NA	NA	1.16938	1.47521	1.73497	0.494497	1.45265	1.20622	0.798385	NA	NA	NA	NA	NA	1.07755	1.19019	1.10454	0.14344	0.625184	0.781254
PRRC2C_S2451	0.815785	1.84136	1.40902	1.13077	0.881335	1.16078	0.8254	1.72351	NA	1.61597	2.72994	1.09632	1.43496	1.24629	1.22208	0.984006	0.679292	1.03759	NA	NA	1.23456	0.505122	0.717251	1.41339	1.01575	0.718661	-0.476616	0.14314	0.362441
PRRC2C_S1862	0.777359	5.50446	1.29394	NA	NA	NA	1.48384	2.34971	NA	0.44875	2.72662	4.23222	3.8477	NA	3.27544	0.409016	0.486731	0.558945	NA	NA	0.51077	1.46189	NA	2.08353	1.84784	0.88688	-0.173189	0.694328	0.824247
UTP18_S210	0.812354	2.92158	1.63173	1.86108	1.49367	2.17633	0.697751	1.406	NA	NA	NA	1.14014	1.09439	1.35616	2.92397	0.102674	0.834897	0.552287	NA	NA	NA	NA	NA	1.62506	1.1435	0.703667	-0.507035	0.276424	0.513311
UTP18_S121	0.761268	2.24293	1.1751	1.52582	1.24211	2.06955	0.775043	2.72206	1.54048	0.646926	3.02056	1.12293	0.830802	1.11096	2.03472	0.463369	0.725967	0.807266	0.884262	1.01208	2.7525	1.22193	0.858316	1.61108	1.15209	0.715107	-0.483769	0.169317	0.384178
UTP18_S124	0.765348	2.26103	1.18347	1.54175	1.2258	2.02717	0.741845	2.74218	1.54048	0.646926	3.02056	1.07538	0.827336	1.12593	2.08168	0.440391	0.70957	0.813046	0.884262	1.01208	2.7525	1.22193	0.858316	1.60878	1.1502	0.714953	-0.484079	0.189587	0.413709
CD2AP_S458	1.30894	0.130153	1.14631	0.304155	0.526835	0.541588	1.1654	0.884054	NA	NA	NA	0.179754	1.10111	0.254378	1.19373	1.16587	1.55515	0.967877	NA	NA	NA	NA	NA	0.750931	0.91684	1.22094	0.28799	0.514929	0.709867
RBM8A_S42	1.10151	1.33578	0.961679	1.32279	1.07526	1.03296	0.962947	0.989206	0.983973	NA	NA	1.2969	1.1883	1.13647	1.19635	1.52539	1.02102	1.43578	0.873181	0.420824	NA	NA	NA	1.08512	1.12158	1.0336	0.0476749	0.767003	0.871914
LRRFIP2_S96	NA	NA	NA	NA	0.91024	1.18321	0.876691	0.774077	0.809438	1.21407	1.39805	NA	NA	1.43912	0.824584	1.16157	0.769234	1.56174	1.04748	0.549972	1.25023	1.15588	2.75212	1.02368	1.25119	1.22225	0.289536	0.600884	0.765242
F11R_S235	0.997798	0.227598	1.02504	NA	0.943286	0.726327	NA	NA	1.38123	0.622669	0.766798	0.504889	2.48429	0.672325	NA	NA	NA	NA	0.606796	NA	1.34918	1.01597	1.2872	0.836344	1.13152	1.35294	0.436096	0.694328	0.824247
ARFGEF1_S1079	NA	NA	NA	NA	1.29473	0.57376	0.937801	1.24464	NA	0.757769	0.51335	NA	NA	1.09787	0.913801	0.797283	0.74145	1.24536	NA	NA	1.12349	0.99673	2.21811	0.887007	1.14176	1.28721	0.364244	0.413586	0.61931
MRVI1_S174	1.01749	0.110079	0.843838	NA	1.37802	0.778678	0.76208	0.158841	0.98568	0.664637	0.266946	0.339866	1.07536	0.645141	0.38093	0.691807	1.47061	0.700628	0.685924	1.30043	1.41391	1.25287	1.91357	0.696629	0.989253	1.42006	0.505949	0.141258	0.359906
MRVI1_S79	2.11386	0.48917	0.895225	0.914195	0.957981	0.586147	0.809714	0.366866	0.642732	0.629749	0.459146	0.360092	0.645704	1.3613	0.171806	3.42618	0.962491	2.28715	1.47845	0.99208	1.44094	1.27963	3.70019	0.80589	1.50883	1.87226	0.90478	0.0438791	0.212307
MRVI1_S82	1.73601	0.480042	0.798838	0.842392	0.897046	0.534386	1.02199	0.843043	NA	NA	NA	0.355599	0.703957	1.18853	0.662904	2.87879	0.981977	1.97107	NA	NA	NA	NA	NA	0.894219	1.24898	1.39672	0.482046	0.612587	0.768277
NUMBL_S411	0.964673	1.0707	0.859893	1.61811	NA	NA	1.62883	1.29192	NA	NA	NA	1.7246	1.25651	NA	0.24579	0.702568	1.23361	1.38587	NA	NA	NA	NA	NA	1.23902	1.09149	0.88093	-0.1829	0.577763	0.746306
PALM3_T151	0.630796	0.0889885	0.360142	0.556971	0.551703	0.882455	NA	NA	0.533334	NA	NA	0.161095	1.75741	1.72987	NA	NA	NA	NA	0.898537	0.514568	NA	NA	NA	0.514913	1.01229	1.96595	0.975229	0.343434	0.574153
TRAFD1_T414	NA	NA	NA	NA	NA	NA	1.33054	1.49044	0.962579	1.34852	1.96886	NA	NA	NA	2.21787	1.68771	0.901846	1.73715	1.11733	0.975102	1.00025	1.35881	2.99629	1.42019	1.55471	1.09472	0.130561	0.643217	0.79691
ABLIM1_T117	1.69175	0.457325	0.993816	NA	0.953561	0.468841	1.24156	1.53944	NA	NA	NA	0.571946	1.75735	0.579725	0.774694	1.20144	1.12389	1.07106	NA	NA	NA	NA	NA	1.04947	1.01144	0.963765	-0.0532468	0.877158	0.934446
MYL12A_T19	0.0996012	0.451218	0.784256	4.40958	0.244905	0.845404	0.505787	1.32487	NA	0.887978	10.1743	1.57017	1.12663	1.96604	6.72979	2.17146	0.59294	0.898415	NA	NA	0.337446	0.307563	0.396692	1.97279	1.60971	0.815958	-0.293433	0.630529	0.784548
PPP1R12A_T356	NA	NA	NA	NA	NA	NA	1.01848	0.690343	0.515659	1.35329	0.867782	NA	NA	NA	0.794318	1.74713	1.53329	1.27833	2.80855	1.88276	0.685223	1.1424	1.76075	0.88911	1.51475	1.70367	0.768646	0.0323026	0.195701
SYNM_T598	0.178909	0.117578	0.220287	NA	1.23974	1.96767	NA	NA	0.351997	0.191947	NA	0.356941	2.49325	4.45839	NA	6.18056	0.618712	1.48847	1.74526	2.90862	1.12042	2.26522	9.91548	0.609733	3.05012	5.00238	2.32262	0.00414781	0.123779
PGRMC2_T211	2.15168	0.205182	0.727813	0.310285	1.08555	0.793508	0.844765	1.09315	0.872333	1.12517	0.583534	0.517304	0.402013	0.408934	1.0154	0.884417	1.06599	0.89004	0.710534	0.633882	0.80421	0.625905	0.13799	0.89027	0.674718	0.75788	-0.399958	0.287547	0.521911
CTNND1_T209	1.06798	0.592739	1.07272	0.743944	0.567329	1.3757	NA	NA	1.27847	NA	NA	0.49071	1.4398	0.177906	NA	NA	NA	NA	0.593704	0.662388	NA	NA	NA	0.956981	0.672902	0.703151	-0.508094	0.281062	0.515142
PSIP1_T122	NA	NA	NA	NA	1.36506	1.42081	0.857368	1.76205	0.972053	0.895679	0.993489	NA	NA	1.41113	1.74006	0.75335	0.83242	1.30535	1.08957	1.07358	1.24774	1.63634	1.17729	1.18093	1.22668	1.03874	0.0548383	0.783225	0.886294
PRKRA_T20	1.17716	0.999415	1.01936	0.759708	NA	NA	1.30956	0.936709	1.0115	NA	NA	0.933999	1.30723	NA	0.570686	0.920772	1.53032	0.611384	1.27333	0.866584	NA	NA	NA	1.03049	1.00179	0.972152	-0.0407466	0.838541	0.908637
SORBS2_T491	NA	NA	NA	NA	NA	NA	2.69903	NA	0.876503	0.716662	0.322046	NA	NA	NA	0.191141	NA	2.11589	1.00339	0.517404	1.40792	0.662845	2.84322	2.71397	1.15356	1.43197	1.24135	0.31191	0.67864	0.818033
SEC31A_T914	1.06106	0.691764	1.46726	2.16627	0.963632	NA	0.847279	0.766172	NA	NA	NA	NA	1.18482	NA	1.4937	1.63355	1.11565	2.17219	NA	NA	NA	NA	NA	1.13763	1.51998	1.33609	0.418018	0.19206	0.41701
EGFR_T693	0.639041	NA	0.791578	NA	0.612815	18.1902	1.5557	0.39138	1.80086	NA	NA	NA	0.379368	0.446306	0.433889	1.02419	1.39721	1.43703	0.796925	2.48553	NA	NA	NA	3.42594	1.05006	0.306502	-1.70603	0.694328	0.824247
LMNA_T409	1.14891	1.88885	0.958521	1.01198	0.865399	1.22621	0.946457	1.68949	NA	1.15451	3.03185	1.38624	1.63895	1.50194	1.76243	0.796231	1.03103	0.777476	NA	NA	1.21908	1.76966	1.5909	1.39222	1.34739	0.967803	-0.0472148	0.795936	0.892589
LMNA_T424	NA	NA	NA	NA	1.38932	1.51503	2.45504	NA	0.743156	0.499176	0.566904	NA	NA	2.76197	0.262708	NA	0.595982	3.57225	0.983304	2.68448	1.20117	3.47715	3.58308	1.19477	2.12468	1.77832	0.830512	0.223776	0.459165
PRKCB_T641	2.56062	0.377605	0.57931	2.54774	1.24183	1.25259	0.749801	0.476307	0.67605	1.12812	0.715703	0.586829	0.725493	2.33416	0.710031	2.85417	1.27603	2.26096	1.29385	1.42962	0.790953	1.24882	4.48713	1.1187	1.6665	1.48968	0.575004	0.103709	0.311432
HIST1H1E_T146	0.477858	1.24631	0.515451	1.54903	0.967768	3.21436	0.453513	1.47074	2.777	1.0698	3.33811	1.65998	1.58221	1.28994	2.81114	0.318778	1.71047	0.307687	1.401	0.740288	1.71543	0.818838	0.57824	1.55272	1.2445	0.801496	-0.319234	0.832752	0.906026
VCAN_T1128	0.879468	2.9117	1.09772	1.2318	NA	NA	1.05485	3.14275	NA	NA	NA	1.91619	1.89481	NA	0.564129	1.70295	0.673294	0.970006	NA	NA	NA	NA	NA	1.71971	1.2869	0.74832	-0.418273	0.400592	0.612191
EEF2_T57	0.387893	1.32883	0.943178	1.06133	0.417676	0.270953	0.892031	1.72223	1.43007	1.24096	5.12587	0.534571	1.22189	1.14547	3.64274	0.76874	0.564599	0.696015	0.519448	0.595121	1.3103	0.736421	0.299903	1.34736	1.00293	0.744368	-0.425913	0.379339	0.596198
EEF2_T59	1.31114	2.36045	1.3934	0.55155	0.176135	NA	0.921637	0.925647	1.06498	0.797314	5.68553	2.13776	0.751117	1.06044	3.54387	1.00707	0.921607	1.04049	0.468498	0.730498	1.75422	0.39576	NA	1.51878	1.25558	0.826702	-0.274562	0.704504	0.833032
ITGB4_T1460	0.81126	2.3417	1.24727	0.19301	1.30403	1.06257	0.739785	1.51162	1.55173	0.995871	2.03329	0.61616	2.2147	0.395723	3.4573	1.05321	0.995496	0.597763	1.61704	1.39195	1.50734	1.28842	1.64102	1.25383	1.39801	1.11499	0.157034	0.636864	0.791296
HIST1H1C_T31	0.202859	1.70658	1.35435	1.06611	0.732865	4.19739	NA	NA	3.20101	1.55661	4.79828	2.26068	1.88343	1.37904	NA	NA	NA	NA	1.60487	0.68269	1.35223	1.25951	1.20457	2.09067	1.45338	0.695172	-0.524559	0.672974	0.812339
PRKACB_T198	NA	NA	NA	NA	NA	NA	0.856092	0.401408	0.613266	0.987415	0.894858	NA	NA	NA	0.737931	2.31363	1.07866	1.6569	1.54331	1.58463	0.636542	1.01776	2.0738	0.750608	1.40479	1.87154	0.904228	0.0122922	0.14349
SON_T282	0.922921	1.20377	1.01484	0.703253	NA	NA	1.13247	1.20873	1.32954	NA	NA	1.0892	1.33661	NA	1.87763	0.654716	1.36149	0.900166	1.09644	1.46527	NA	NA	NA	1.07365	1.22269	1.13882	0.187542	0.354983	0.58557
NCL_T69	0.551882	2.96455	1.72394	NA	1.27104	2.21854	NA	NA	3.68629	1.2272	4.34481	2.80286	2.47925	1.30135	NA	NA	NA	NA	1.14593	1.15122	2.01016	1.26609	1.02954	2.24853	1.6483	0.733056	-0.448004	0.278133	0.51505
CAST_T115	1.76191	0.796864	0.926298	1.30279	0.946468	0.826045	1.18832	0.835733	0.742756	NA	NA	0.651834	0.764443	1.23298	0.409673	0.940415	0.547851	1.79283	1.28226	0.983378	NA	NA	NA	1.03635	0.956185	0.922643	-0.116156	0.66339	0.807504
FLNA_T2167	NA	NA	NA	NA	1.29169	1.7217	0.853179	0.411027	NA	0.667976	0.186566	NA	NA	3.81484	0.276523	3.46255	0.729855	1.92581	NA	NA	0.724136	2.09029	17.9721	0.855356	3.87452	4.52971	2.17942	0.107892	0.317938
FLNA_T2171	NA	NA	NA	NA	NA	NA	0.432103	NA	0.678822	0.758268	0.298162	NA	NA	NA	NA	6.31789	0.496728	2.90919	4.29564	1.99092	0.695001	1.81705	16.0884	0.541839	4.32635	7.98458	2.99722	0.0282828	0.195053
FLNA_T2328	0.957829	0.65168	0.484331	0.11996	1.63359	0.736918	NA	NA	0.600001	NA	NA	2.15528	1.99097	1.09681	NA	NA	NA	NA	0.912295	2.47827	NA	NA	NA	0.740615	1.72672	2.33147	1.22124	0.0286442	0.195053
RPS3_T221	0.691466	1.53559	1.00995	0.322296	1.01246	1.85208	0.781172	1.85827	1.41035	0.989199	4.82438	0.70924	1.77969	0.499942	2.31221	0.70149	0.916748	0.504925	0.807576	1.49037	0.764371	0.473258	0.500743	1.48066	0.955047	0.645016	-0.632593	0.133549	0.346747
MCM3_T674	0.755454	3.47593	2.09295	2.11383	1.29917	1.99896	NA	NA	2.16572	NA	NA	2.01968	1.05762	0.886687	NA	NA	NA	NA	0.941016	0.72249	NA	NA	NA	1.986	1.1255	0.566715	-0.819304	0.0537406	0.234978
PLN_T17	NA	NA	NA	NA	NA	NA	0.986126	0.715667	0.98326	0.460558	0.342164	NA	NA	NA	0.817746	2.63738	1.40341	2.47471	2.17635	1.41711	1.41305	1.3229	5.91623	0.697555	2.17543	3.11865	1.64092	0.003996	0.123779
MAP4_T521	1.25556	1.47338	1.06035	1.25872	1.46472	2.43855	1.40787	0.910869	0.703519	1.34028	0.730773	1.28457	0.868194	2.39588	0.849923	2.25561	0.909801	1.53111	1.67192	1.30688	1.00742	1.26179	3.60644	1.27678	1.57913	1.2368	0.306618	0.486503	0.687984
MAP4_T927	0.397863	0.986057	1.34917	1.15427	0.373903	0.643832	NA	NA	1.04743	NA	NA	1.43314	1.7444	2.01487	NA	NA	NA	NA	2.08853	1.63658	NA	NA	NA	0.850361	1.7835	2.09735	1.06857	0.000571804	0.110426
MAP4_T942	1.18903	1.31145	1.15111	1.64772	0.443726	1.09892	1.60704	0.652606	0.953655	1.36043	0.490634	1.62857	1.09788	2.6176	0.402715	2.47225	1.14803	2.29164	2.21193	2.19327	1.19577	1.20069	4.22191	1.08239	1.89019	1.74631	0.804307	0.0438791	0.212307
CANX_T562	1.14135	0.736522	1.037	0.742424	2.07399	2.88445	0.724297	0.809522	1.09432	0.659113	0.349413	0.557739	0.63118	0.435617	1.57573	0.767884	0.818993	0.787894	0.6884	0.0629495	1.23135	0.712488	1.80158	1.11385	0.839317	0.753525	-0.408273	0.346999	0.575729
EEF1D_T123	NA	NA	NA	NA	1.17337	1.97269	1.38251	1.42671	1.92531	1.478	1.91625	NA	NA	0.687447	1.05844	0.412297	1.30647	0.120274	0.988819	0.553215	0.824728	0.865317	0.469238	1.61069	0.728624	0.452368	-1.14443	0.000104781	0.0872325
MARCKS_T150	0.993508	1.23359	0.834482	0.67747	0.550097	0.99924	1.26829	2.1394	1.37259	2.26131	1.61233	1.41089	1.80797	1.65012	0.807937	2.29849	1.04948	1.35724	0.983232	2.55237	0.899604	1.00233	1.1375	1.26748	1.4131	1.11489	0.156896	0.539162	0.719198
LSP1_T175	NA	NA	NA	NA	NA	NA	1.01952	0.583416	1.3565	2.17828	0.768575	NA	NA	NA	1.75629	0.183909	1.26523	0.986386	1.23723	1.01973	0.674841	1.02065	0.545272	1.18126	0.965503	0.81735	-0.290974	0.523092	0.714098
LSP1_T184	0.403076	0.247029	0.378449	4.92169	0.822446	1.74173	1.09935	0.811372	1.42887	2.30425	0.699464	0.28754	0.8025	0.55739	1.67894	0.932572	1.39106	0.617263	0.685749	1.06248	0.526351	1.26234	1.43806	1.3507	0.936854	0.693605	-0.527814	0.694703	0.824247
GTF2F1_T331	NA	NA	NA	NA	0.879215	2.58985	0.930473	1.32277	1.44391	NA	NA	NA	NA	1.13137	2.22641	0.487912	1.08515	0.562575	0.948971	1.1836	NA	NA	NA	1.43325	1.08943	0.760112	-0.395716	0.389744	0.606493
MAP2K2_T394	1.01777	0.827807	0.967615	1.36286	1.12383	0.379291	1.32937	0.465794	0.782073	0.637519	0.383259	0.996797	0.697111	0.878421	0.522418	1.2289	0.933091	1.62101	0.875475	1.27089	0.923321	1.01023	1.16726	0.843381	1.01041	1.19805	0.260685	0.229801	0.467619
ANP32A_T15	NA	NA	NA	NA	0.595237	0.679997	1.74858	0.860361	1.39998	NA	NA	NA	NA	1.14702	1.66427	0.623052	1.36546	1.2123	0.873804	1.10591	NA	NA	NA	1.05683	1.14169	1.08029	0.111423	0.750504	0.86455
TMPO_T160	0.91646	1.49855	1.06478	0.913343	0.827137	0.502599	1.12703	0.565406	1.15678	1.28623	1.37551	1.09244	1.35252	0.710215	0.863054	0.628257	1.79471	0.554326	1.22193	1.27979	1.22292	1.2797	0.89611	1.02126	1.07466	1.0523	0.0735408	0.707035	0.834888
TMPO_T74	1.02077	2.26938	1.20648	0.976952	0.800409	0.90922	0.873257	0.780385	1.00308	1.18602	0.954857	0.751506	1.03904	0.572499	1.23765	0.359003	1.39683	0.526278	1.07258	1.02047	1.19752	0.778856	0.23173	1.08917	0.848664	0.779188	-0.359957	0.413411	0.61931
NES_T776	NA	NA	NA	NA	1.29965	1.10309	1.25828	1.46191	0.788997	1.27384	0.863273	NA	NA	1.19777	0.424747	0.950274	1.29573	0.865641	1.32392	2.36505	0.924629	1.80083	4.35875	1.14986	1.55074	1.34862	0.431489	0.600884	0.765242
MARCKSL1_T148	1.23457	1.41695	1.50802	NA	NA	NA	NA	NA	1.69162	0.989457	1.87729	0.721579	5.56739	NA	NA	NA	NA	NA	0.883386	1.98027	1.11337	1.40091	1.22501	1.45299	1.8417	1.26753	0.342019	0.5338	0.717655
FASN_T2204	NA	NA	NA	NA	1.00281	2.90276	0.669645	1.33662	1.00456	0.676372	2.0992	NA	NA	0.921637	2.00728	0.608761	0.843315	0.597443	0.948309	1.726	0.907021	0.971947	1.10973	1.38457	1.06414	0.768576	-0.379741	0.314788	0.547554
MFAP1_T267	NA	NA	NA	NA	0.83909	0.584556	1.09165	1.07774	1.36465	1.5651	2.36489	NA	NA	0.42842	2.16597	0.474406	1.27086	0.470254	0.771867	0.762426	0.860184	1.14577	0.643225	1.26967	0.899339	0.708325	-0.497516	0.133073	0.346747
MTPN_T31	0.791117	1.44491	0.584388	1.73895	NA	NA	1.50962	1.18375	NA	NA	NA	1.3407	0.715605	NA	1.1242	1.11536	1.14414	1.58774	NA	NA	NA	NA	NA	1.20879	1.17129	0.968978	-0.0454649	0.866604	0.928046
ACTG1_T326	0.501983	0.794973	0.929028	0.954165	NA	NA	0.831917	1.0244	0.726904	NA	NA	0.425874	1.14168	NA	0.884803	3.1746	0.975686	2.27933	1.71989	1.00953	NA	NA	NA	0.823338	1.45142	1.76285	0.817913	0.0721057	0.268196
TRA2B_T201	0.788802	1.53205	1.02134	1.14848	0.934206	1.66186	1.04444	1.09088	1.16842	1.51731	2.20399	1.18967	1.11001	1.15672	1.92852	0.780169	1.10221	0.840202	0.998926	1.18939	1.0212	1.16405	0.966096	1.28289	1.1206	0.873496	-0.195127	0.449137	0.6578
EIF4G2_T470	1.00628	0.550465	1.04887	0.58845	0.584002	0.712164	1.15938	0.226753	1.47691	NA	NA	1.84508	2.91257	2.06723	0.558444	5.68137	0.72252	2.55899	2.50988	0.472411	NA	NA	NA	0.817031	2.14761	2.62855	1.39427	0.0625257	0.251405
BASP1_T36	0.814507	0.502495	0.401403	1.41498	1.06573	1.33799	NA	NA	0.794919	1.40282	0.948308	0.929552	0.540849	1.05211	NA	NA	NA	NA	0.919892	1.8809	1.00363	2.049	1.40365	0.964795	1.22245	1.26705	0.341478	0.265963	0.503198
BASP1_T196	0.768249	0.268031	0.539925	1.75077	0.812011	1.0959	2.16141	1.53033	NA	NA	NA	1.73613	0.47125	1.17249	1.0891	0.377055	0.908139	1.77588	NA	NA	NA	NA	NA	1.11583	1.07572	0.964056	-0.0528114	0.898794	0.946185
CLTC_T394	0.518046	1.65895	0.483357	0.426979	NA	NA	1.08612	0.456767	0.919615	NA	NA	0.333538	0.827913	NA	0.778506	0.736624	0.429644	0.893656	1.23637	1.88041	NA	NA	NA	0.792834	0.889582	1.12203	0.166108	0.699149	0.828571
SRSF2_T25	NA	NA	NA	NA	0.793858	1.37063	1.29729	1.02162	1.37899	1.58868	1.75732	NA	NA	1.15035	1.90323	0.69103	1.25294	0.671572	1.1196	1.03248	0.833589	1.08304	0.660142	1.31549	1.0398	0.790429	-0.339293	0.128053	0.341671
EIF4G1_T1015	1.34638	0.842502	1.13345	0.426827	1.10749	0.622599	1.20455	0.937214	0.934237	0.875949	0.798773	0.608334	1.12225	0.735003	0.897229	1.06476	0.971454	1.62779	0.980331	1.26142	0.933641	0.972101	1.85956	0.929997	1.08616	1.16791	0.223935	0.241258	0.476211
CALD1_T788	NA	NA	NA	NA	1.27281	2.58251	0.927685	0.940405	0.482111	NA	NA	NA	NA	4.45139	0.597377	8.05724	0.93398	1.11754	1.15604	4.44624	NA	NA	NA	1.2411	2.96569	2.38955	1.25674	0.343434	0.574153
GFPT1_T244	1.4663	0.786936	2.83359	0.0611221	1.19844	0.929758	0.299387	0.857108	NA	0.997915	0.807677	0.611141	0.961747	0.0188929	1.40254	NA	0.634495	0.242635	NA	NA	1.05018	0.141557	0.0921354	1.02382	0.572813	0.559484	-0.83783	0.182316	0.403933
GFPT1_T245	NA	NA	NA	NA	1.17903	0.952189	0.592765	0.875695	1.44851	0.979898	0.886458	NA	NA	0.356072	1.18857	0.526305	0.788161	0.471343	0.394241	0.0587284	1.03959	NA	NA	0.987793	0.602877	0.610327	-0.712345	0.0390964	0.212307
AHNAK_T218	1.37313	0.239273	1.08849	0.847584	0.857207	0.565306	1.61083	0.648382	NA	NA	NA	1.10909	0.84544	1.57467	0.337253	0.145287	1.33006	0.903201	NA	NA	NA	NA	NA	0.903776	0.892144	0.98713	-0.0186886	0.963538	0.987695
AHNAK_T4100	1.17305	0.399376	2.16767	0.149209	0.914564	0.526027	NA	NA	0.672507	NA	NA	1.22284	1.78931	1.39803	NA	NA	NA	NA	0.677484	1.34278	NA	NA	NA	0.857486	1.28609	1.49984	0.584805	0.196878	0.423764
AHNAK_T3716	0.778493	0.465991	1.83223	0.412499	0.811053	NA	1.82389	0.641673	NA	NA	NA	1.189	1.87684	1.84904	1.2609	1.62602	0.894738	1.10241	NA	NA	NA	NA	NA	0.966547	1.39985	1.4483	0.53436	0.141056	0.359906
PAK1_T212	1.74489	0.439567	1.5102	0.466329	0.758788	0.427974	0.942018	0.839146	0.915416	NA	NA	0.63457	1.31888	0.352815	0.91312	1.18979	0.971501	1.45405	0.520614	1.58331	NA	NA	NA	0.893815	0.993184	1.11117	0.152085	0.644239	0.797608
PAK2_T143	NA	NA	NA	NA	NA	NA	1.17532	0.636319	0.753066	1.03653	1.03176	NA	NA	NA	1.04105	1.37131	1.15505	0.875099	0.714655	0.834795	0.941595	0.947342	1.42838	0.9266	1.03436	1.1163	0.158725	0.422628	0.630133
G3BP1_T143	NA	1.001	0.812629	0.631098	NA	NA	0.962712	1.85375	1.10672	1.61532	1.60896	0.656737	0.823697	NA	2.12536	0.56483	1.22795	0.774673	0.818971	1.55425	1.11508	1.00656	0.329595	1.19902	0.999791	0.833837	-0.262164	0.370717	0.594584
PPIG_T358	0.496267	1.36655	1.24722	0.635549	0.922361	1.15765	1.11695	0.981656	NA	NA	NA	0.432528	1.27565	1.2288	1.41966	2.01642	1.15892	1.66556	NA	NA	NA	NA	NA	0.990526	1.31393	1.3265	0.407628	0.161111	0.380653
DPYSL3_T623	NA	NA	NA	NA	1.01251	2.05193	0.690178	0.64893	NA	2.13351	1.05837	NA	NA	5.33979	0.349538	7.25427	0.770888	1.45099	NA	NA	0.745343	0.954576	7.61918	1.2659	3.06057	2.4177	1.27363	0.662005	0.806383
DPYSL3_T638	0.751632	1.20977	0.761128	1.92948	1.22509	2.30571	NA	NA	0.861817	1.51367	0.732785	1.48412	1.50852	3.3383	NA	NA	NA	NA	2.7402	4.21776	1.26907	2.22565	8.07704	1.25456	3.10758	2.47702	1.30861	0.0111065	0.139759
CTTN_T364	1.57264	0.680422	0.621374	0.161708	1.00727	0.985445	1.75058	1.00168	1.0849	0.97645	1.40813	0.726648	2.4301	0.987454	0.803742	0.952162	0.991312	1.48491	0.827082	1.52262	0.882887	1.13381	0.842189	1.02278	1.13208	1.10686	0.146475	0.975933	0.990337
MYLK_T852	0.564565	0.326832	0.387866	1.8287	0.689662	1.78069	NA	NA	0.513775	NA	NA	1.17574	1.81239	3.57647	NA	NA	NA	NA	1.53935	1.99455	NA	NA	NA	0.870298	2.0197	2.3207	1.21456	0.049188	0.226957
MYLK_T856	0.65161	0.369953	0.301078	1.68396	1.40844	1.85945	0.516635	0.287383	0.559486	0.60061	0.241989	1.22321	1.92454	1.20399	0.299481	5.07041	1.01517	2.24202	1.43206	2.32308	1.07689	2.09119	6.63	0.770963	2.211	2.86785	1.51997	0.0069848	0.13417
DPYSL2_T473	0.972372	5.37942	0.245923	0.363059	0.868776	1.12617	NA	NA	0.908826	NA	NA	1.97311	1.21601	2.00864	NA	NA	NA	NA	1.17077	0.820547	NA	NA	NA	1.40922	1.43782	1.02029	0.0289813	0.20202	0.428984
HNRNPUL2_T165	1.13416	2.09655	1.13048	1.74879	1.06611	1.3258	1.1931	1.51383	1.35425	1.59151	1.14819	0.892106	0.838901	1.03009	1.09759	0.548773	1.28135	0.473904	1.10671	1.83613	1.02617	0.799454	0.714043	1.39116	0.970436	0.697573	-0.519584	0.00740768	0.13417
AAK1_T620	1.74013	0.7452	0.915528	0.99807	0.74788	0.637974	1.35177	0.688739	0.876066	1.2129	1.09795	1.01804	0.543471	0.741934	0.809986	2.00532	1.01636	1.63187	0.960216	0.948393	0.743653	0.908008	1.38748	1.00111	1.05956	1.05839	0.0818657	0.832752	0.906026
PDCD4_T82	2.25512	0.647589	1.23489	0.748303	0.824735	0.189426	0.866204	0.918728	1.157	0.740754	1.86121	0.508291	0.40357	NA	1.00965	0.63691	1.16983	0.776324	0.609749	0.392188	0.699287	0.501928	0.248481	1.04036	0.632382	0.607849	-0.718215	0.0335964	0.197152
HP1BP3_T51	NA	NA	NA	NA	1.01871	1.25705	1.50044	0.750511	0.986705	1.54515	1.35017	NA	NA	1.3628	1.47327	0.184842	1.52806	0.831567	0.894593	0.930233	0.930856	1.55293	1.14178	1.20125	1.08309	0.901641	-0.149375	0.506288	0.700178
FNBP1L_T298	1.31118	0.581814	1.09672	0.198593	0.53127	0.471262	1.17828	0.809106	0.94648	0.569254	NA	0.405335	0.794694	0.972227	0.830136	0.240411	1.30096	0.58523	0.471816	NA	0.568822	0.393525	NA	0.769396	0.656316	0.853028	-0.229336	0.464995	0.675412
FAM21C_T276	0.842951	1.5342	1.10455	0.99218	1.15889	2.00639	NA	NA	0.820675	NA	NA	0.955516	1.07876	1.55947	NA	NA	NA	NA	1.04906	1.25863	NA	NA	NA	1.20855	1.18029	0.976617	-0.0341358	0.88664	0.937938
MAP1S_T612	1.09022	1.26668	1.04487	1.78191	1.28204	1.31107	NA	NA	1.04236	1.58095	1.97479	0.920625	0.924956	1.52774	NA	NA	NA	NA	0.970888	1.39594	1.25374	1.16926	1.25503	1.37499	1.17727	0.856204	-0.223973	0.170519	0.386169
LARP1_T526	NA	NA	NA	NA	0.774774	1.21904	1.30726	0.888762	1.39513	NA	NA	NA	NA	0.836653	1.16351	0.752952	1.56916	1.26205	1.06199	0.957716	NA	NA	NA	1.11699	1.08629	0.972512	-0.040212	0.852198	0.919992
BLOC1S3_T63	1.81482	1.01364	1.03895	0.825662	1.02786	0.783365	1.05651	2.44656	1.31901	1.67991	0.524858	0.47449	0.887869	0.2148	1.56697	0.851153	1.0136	0.998931	0.689488	1.38203	1.81405	2.2395	0.989239	1.2301	1.09351	0.888958	-0.169813	0.566015	0.737007
MFSD6_T10	1.1846	NA	0.425103	0.621255	NA	NA	1.03113	0.829495	0.852029	NA	NA	0.423545	0.406196	NA	1.10046	1.62797	0.754055	1.94136	0.749433	0.697456	NA	NA	NA	0.823935	0.96256	1.16825	0.224346	0.553624	0.730733
ZC3H18_T162	NA	NA	NA	NA	NA	NA	0.807553	1.07471	1.28969	1.52367	0.945457	NA	NA	NA	1.63051	0.464767	1.25141	0.585907	1.05577	1.05975	0.958344	1.11575	0.337033	1.12822	0.939915	0.833099	-0.26344	0.334112	0.565645
ZC3H18_T851	1.26025	2.05516	1.32187	1.48271	0.882196	1.45261	NA	NA	1.47966	NA	NA	0.929474	0.91099	0.805025	NA	NA	NA	NA	1.06433	0.333389	NA	NA	NA	1.41921	0.808641	0.569783	-0.811515	0.00768181	0.136156
SRRM1_T220	1.0486	1.53715	1.40142	1.57164	1.07444	1.47636	0.927911	1.18332	1.38819	1.44323	2.36049	1.08084	1.01256	0.990291	2.62904	0.463112	1.01396	0.518729	0.871148	0.225665	0.757705	0.954893	0.566852	1.40116	0.923733	0.659263	-0.601074	0.0338748	0.197671
SRRM1_T406	1.07256	1.42934	1.23531	1.57887	1.09375	1.25408	1.11233	1.12765	1.37556	1.42569	2.77541	1.12039	1.14332	1.10276	2.06144	0.824995	1.10832	1.01023	1.01646	1.03453	1.01002	1.13513	1.27137	1.40732	1.15325	0.819463	-0.287249	0.0317437	0.195053
SRRM1_T416	1.04691	2.23651	1.57075	1.85358	0.332648	1.54453	0.687901	1.01101	1.58542	2.65941	4.93496	1.83292	1.45481	1.28187	3.3743	NA	1.07142	NA	0.881635	0.551445	0.56918	0.696058	NA	1.76942	1.30152	0.735561	-0.443082	0.294725	0.529549
SRRM1_T872	0.778493	2.06911	1.14839	1.63997	1.16377	1.53792	1.04413	1.24015	1.46951	1.64612	2.06794	0.53642	1.116	1.1466	2.55049	0.555534	0.961669	0.451128	0.828143	0.93804	0.882369	0.912907	0.86552	1.43686	0.978735	0.68116	-0.553934	0.032148	0.195701
SRRM1_T614	NA	NA	NA	NA	1.06622	1.30776	1.2272	1.27787	1.25725	1.13682	1.68153	NA	NA	1.04964	1.71019	0.925142	0.989762	1.21065	1.14968	1.21968	1.20288	1.36443	2.44615	1.27924	1.32682	1.0372	0.0526893	0.536199	0.718102
SRRM1_T581	1.0038	1.5177	1.30849	1.45209	1.00466	1.30741	1.07947	1.31865	1.29093	1.32738	2.53054	0.974674	1.01987	0.868119	2.78535	0.560127	1.12709	0.650093	1.03881	1.00839	0.863008	0.950658	0.652863	1.37647	1.04159	0.756711	-0.402186	0.00356045	0.123779
SRRM1_T572	1.0108	1.42337	1.29094	1.4968	1.19001	1.44156	1.03325	1.36939	1.04627	1.41829	2.21607	1.04726	1.05934	0.885546	2.2847	0.8917	1.04326	0.887837	1.46785	0.801877	1.12608	1.18266	1.26212	1.35789	1.16169	0.855509	-0.225145	0.0908424	0.297723
SRRM1_T574	1.0108	1.42337	1.29094	1.4968	1.19001	1.44156	1.03325	1.36939	1.04627	1.41829	2.21607	1.04726	1.05934	0.885546	2.2847	0.8917	1.04326	0.887837	1.46785	0.801877	1.12608	1.18266	1.26212	1.35789	1.16169	0.855509	-0.225145	0.0908424	0.297723
SRRM1_T727	1.10916	1.76963	1.68495	1.50512	1.03559	1.10841	NA	NA	1.46444	1.40399	2.3198	1.04101	1.12559	0.922989	NA	NA	NA	NA	0.937457	1.40822	1.00448	0.985246	0.813184	1.48901	1.02977	0.691581	-0.532031	0.00551213	0.124363
SYNPO_T217	0.771984	0.500382	0.642229	1.40732	1.3133	1.07466	1.17541	0.830841	1.24433	0.974097	0.764062	1.62802	0.755269	1.42229	0.611776	0.761595	1.55898	0.719295	1.07716	1.64007	1.1949	1.55607	2.35832	0.972602	1.27365	1.30952	0.389043	0.100353	0.309052
GBF1_T1317	1.28241	0.425417	1.60468	0.223874	NA	NA	1.01489	0.953332	NA	1.07616	1.56605	0.842436	1.22149	NA	1.06334	2.39402	1.3299	1.78916	NA	NA	1.36946	1.09408	1.15972	1.01835	1.36262	1.33807	0.420152	0.161983	0.381253
NDRG1_T247	0.899224	0.723462	0.613097	0.482415	0.205321	0.319439	NA	NA	NA	0.732563	0.79849	0.779449	0.440337	0.0596413	NA	NA	NA	NA	NA	NA	1.58654	1.2476	0.721859	0.596751	0.805904	1.35048	0.433477	0.413959	0.619334
LARP4B_T732	1.1181	1.91497	1.69388	1.3594	0.910188	1.38302	NA	NA	1.14787	NA	NA	1.18067	1.76801	0.973409	NA	NA	NA	NA	0.793944	1.06344	NA	NA	NA	1.36106	1.1559	0.849261	-0.23572	0.358885	0.588783
ANP32B_T244	1.04728	2.23227	1.36016	2.0615	1.45924	1.08689	1.01177	1.26406	0.978856	0.896983	0.383553	0.728995	0.648359	1.13655	1.6802	0.608997	0.917223	0.852666	1.11344	0.892829	1.3482	1.16232	1.4325	1.25296	1.04352	0.832846	-0.263878	0.272767	0.508953
KCTD12_T196	0.38565	0.499166	0.459661	0.95322	0.915132	1.04777	0.485937	1.05908	0.791974	NA	NA	1.20713	0.863684	1.50785	0.374307	NA	1.71345	NA	0.82464	1.86951	NA	NA	NA	0.733065	1.19437	1.62928	0.704232	0.0709598	0.267369
YTHDC1_T148	1.07749	1.69836	1.16305	1.10832	1.08238	1.55806	0.718304	1.10168	1.29272	1.18203	1.92676	1.42864	1.09697	1.05001	1.75017	1.51696	1.05245	1.24988	1.24595	1.01556	1.07245	0.916193	0.673552	1.26447	1.1724	0.927186	-0.109069	0.492841	0.690105
RBM14_T206	0.863874	1.98494	1.10941	1.37734	0.90072	1.14659	NA	NA	1.3087	NA	NA	0.887646	1.00736	0.849609	NA	NA	NA	NA	0.961751	0.922595	NA	NA	NA	1.24165	0.925792	0.745613	-0.423501	0.106061	0.314918
RBM15_T524	0.563115	0.5866	0.941183	0.678718	1.15568	1.38461	1.14285	1.48912	1.08004	1.07882	2.04433	1.1208	1.81024	1.07467	1.68242	1.07857	1.25425	0.536002	0.982372	0.601868	1.15323	0.914778	0.982629	1.1041	1.09932	0.995674	-0.00625512	0.977708	0.990793
SEC62_T158	0.851221	0.559649	0.72057	0.665049	1.03796	0.627417	1.22423	0.950379	0.829204	0.816879	1.25892	0.517096	0.913255	0.208802	1.15392	1.20942	1.20709	1.27438	0.771158	0.935716	1.0853	0.76936	1.22983	0.867407	0.939611	1.08324	0.115354	0.545758	0.721997
WDR77_T5	NA	NA	NA	NA	0.950797	1.23121	0.993119	1.78856	0.823607	NA	NA	NA	NA	1.07372	0.886744	1.22115	1.18936	0.881506	0.934839	1.24955	NA	NA	NA	1.15746	1.06241	0.917882	-0.123619	0.876263	0.934446
JPH2_T490	NA	NA	NA	NA	NA	NA	0.717627	0.569532	0.878721	0.522036	0.579589	NA	NA	NA	0.745932	3.4949	1.10876	2.99401	2.8576	1.84708	2.17259	1.87635	6.37979	0.653501	2.60856	3.99167	1.99699	0.001998	0.112311
PYGO2_T302	1.35183	2.3032	1.35833	0.560701	1.13939	1.98242	0.955255	1.29237	0.860352	NA	NA	1.43954	1.11325	1.08458	1.47608	0.726461	1.03461	1.02393	1.30051	0.979535	NA	NA	NA	1.31154	1.13094	0.862302	-0.213736	0.380662	0.596198
SORBS1_T349	NA	NA	NA	NA	NA	NA	0.669405	0.51315	0.702348	1.29929	1.53848	NA	NA	NA	0.545145	3.72855	1.05176	2.0476	0.769869	1.91597	1.41878	3.20019	5.14356	0.944535	2.20238	2.33171	1.22139	0.0829171	0.284305
SORBS1_T451	0.606581	0.123182	0.731852	2.33134	0.671446	0.703002	0.671573	0.293438	0.710171	NA	NA	0.605487	0.553847	4.42939	0.325328	3.46487	1.43259	1.61434	1.45304	2.42844	NA	NA	NA	0.760288	1.81193	2.38321	1.25291	0.161497	0.380653
WDR11_T219	2.32938	NA	0.345396	NA	NA	NA	NA	NA	0.625468	1.05916	0.843219	3.02812	0.504071	NA	NA	NA	NA	NA	0.893521	0.806701	1.18199	0.945229	2.19056	1.04052	1.36431	1.31118	0.390865	0.530303	0.715724
Q9H0E9-3_T124	NA	NA	NA	NA	1.51409	3.28068	0.484219	2.01471	2.07024	2.63237	2.39568	NA	NA	1.8237	1.96155	0.440967	0.378413	0.524813	1.27496	NA	0.789679	0.647992	NA	2.056	0.98026	0.476781	-1.0686	0.022092	0.17846
NUCKS1_T179	0.942589	4.0664	2.23327	NA	0.971158	2.13678	0.537622	3.22909	NA	NA	NA	2.33363	2.79156	1.31456	1.91058	1.03749	1.01496	0.827005	NA	NA	NA	NA	NA	2.0167	1.60425	0.795484	-0.330094	0.485215	0.687984
EPB41L1_T378	1.89264	0.474583	1.38018	NA	0.804097	0.478471	1.15233	0.383886	0.531567	0.650859	0.414973	0.453375	1.58538	0.241614	0.431651	1.06597	0.923625	1.36059	0.660233	0.789062	0.887878	0.74984	1.01142	0.816359	0.846719	1.03719	0.0526804	0.877575	0.934446
TNS1_T860	NA	NA	NA	NA	0.833016	1.57933	0.914136	0.811533	0.762412	1.00409	0.305145	NA	NA	1.42996	1.08464	3.7744	0.654674	1.19866	0.838727	2.62291	1.50179	1.0248	6.96272	0.887094	2.10933	2.3778	1.24963	0.0430893	0.212307
TNS1_T1328	NA	NA	NA	NA	1.49779	2.61217	1.20381	0.800196	0.999373	NA	NA	NA	NA	4.05545	0.423228	4.76269	0.323546	1.11307	1.83319	2.05413	NA	NA	NA	1.42267	2.08076	1.46257	0.54851	0.390362	0.606493
TNS1_T1383	1.19238	0.234598	0.51616	2.57048	1.42255	1.2434	1.01256	0.152686	0.768032	0.421976	0.313355	1.62942	0.515381	2.7233	0.127512	6.11075	0.19869	3.55899	1.80317	1.29266	1.52397	1.43154	8.74129	0.895289	2.47139	2.76044	1.4649	0.0512189	0.226957
TNS1_T1189	0.547027	0.69329	1.04585	0.126172	0.87422	1.6152	1.09592	0.637634	0.466782	1.02145	0.485323	0.470623	2.20886	4.43862	0.449548	6.49643	0.597758	2.11831	3.11939	1.88428	1.69057	1.90377	2.09659	0.782625	2.28956	2.92549	1.54868	0.0128868	0.14349
EML4_T897	NA	NA	NA	NA	1.07719	1.89238	1.60473	1.76833	1.53776	1.22899	0.351381	NA	NA	NA	1.33924	NA	1.0529	1.30838	0.816703	1.07489	2.22757	0.721207	1.71932	1.35154	1.28253	0.948939	-0.0756125	0.798551	0.892589
EML4_T899	NA	NA	NA	NA	1.07719	1.89238	1.60473	1.76833	1.53776	1.22899	0.351381	NA	NA	NA	1.33924	NA	1.0529	1.30838	0.816703	1.07489	2.22757	0.721207	1.71932	1.35154	1.28253	0.948939	-0.0756125	0.798551	0.892589
[truncated: 34 more rows]

## Sheet: KEGG_up
Category	Term	Count	%	PValue	Genes	List Total	Pop Hits	Pop Total	Fold Enrichment	Bonferroni	Benjamini	FDR
[truncated: 22 more rows]

## Sheet: KEGG_down
Category	Term	Count	%	PValue	Genes	List Total	Pop Hits	Pop Total	Fold Enrichment	Bonferroni	Benjamini	FDR
[truncated: 2 more rows]

[truncated: 3 more sheets: GO_up, GO_down, M-fuzz]
