# Supplementary material for: Integrated proteome and phosphoproteome analysis of gastric adenocarcinoma reveals molecular signatures capable of stratifying patient outcome
Source: Mol Oncol. 2022 Dec 29;17(2):261–83. doi: 10.1002/1878-0261.13361 (PMC9892830; doi:10.1002/1878-0261.13361)
Supplement: Supplementary file 12 — Table S4. Prediction and validation of kinase activity based on phosphorylation and activity‐based protein profiling, related to Fig. 8. [file MOL2-17-261-s011.xlsx]

## Sheet: Readme
README for Table S4 Prediction and validation of kinase activity based on phosphorylation and activity-based protein profiling, related to Figure 8
Prediction of kinase activity	Prediction of kinase activity based on phosphorylation sites using KSEA app
Differential activity of kinase	Abnormal activity of kinases between GAC patients with or without LNM based on activity-based protein profiling
Prediction of phospho substrate	Prediction of phosphorylation substrates based on KSEA app
Differential expression sheet columns	Description
Genename	Genename of quantitative kinases
Desthiobiotin position	Desthiobiotin modification position of kinases
Binding type	Binding type of kinases and ATP probe based on uniprot
Amino acid	Binding amino acid of kinases and ATP probe
Desthiobiotin Probabilities	Desthiobiotin probabilities of kinases based on MaxQuant
LNM-T.1-4	Intensity of desthiobiotinsites of kinases in four LNM groups after normalizing by up_quantile
no LNM-T.1-4	Intensity of desthiobiotinsites of kinases in four no LNM groups after normalizing by up_quantile
Mean intensity_LNM-T	Mean intensity of desthiobiotinsites of kinases in four LNM groups
Mean intensity_no LNM-T	Mean intensity of desthiobiotinsites of kinases in four no LNM groups
FoldChange (LNM-T/no LNM-T)	Fold change of LNM versus no LNM
P value	T test P value for comparison of no LNM and LNM

## Sheet: Prediction of kinase activity
Kinase.Gene	mS	Enrichment	m	z.score	p.value	FDR
ADRBK1	0.360645	9.83661	9	1.41955	0.0778701	0.250079
ADRBK2	0.0739919	2.01813	3	0.0944293	0.462384	0.492656
AKT1	0.221817	6.05005	21	1.23922	0.107632	0.258775
AKT3	-0.386694	-10.5471	1	-0.618323	0.268181	0.41513
ARAF	-0.220388	-6.01108	4	-0.750857	0.226369	0.379292
ATM	0.199026	5.42845	2	0.335358	0.368677	0.462738
ATR	0.0676964	1.84642	2	0.0640978	0.474446	0.492656
AURKA	-0.883137	-24.0876	2	-1.89984	0.0287273	0.15458
AURKB	0.730857	19.9341	6	2.4835	0.00650496	0.105009
BCKDK	-0.0988508	-2.69616	3	-0.34281	0.365871	0.462738
CAMK1	0.270439	7.37622	2	0.482859	0.314598	0.438883
CAMK2A	-0.162843	-4.44154	2	-0.412078	0.340141	0.451506
CAMK2B	0.475359	12.9654	3	1.10977	0.13355	0.295904
CAMK2D	0.370311	10.1002	3	0.844027	0.199327	0.379292
CAMK2G	-0.318901	-8.69804	1	-0.51931	0.301772	0.437183
CAMK4	0.0368007	1.00374	5	0.000447785	0.499821	0.499821
CDC7	-0.509067	-13.8848	3	-1.38053	0.0837114	0.250079
CDK1	0.146974	4.00872	28	0.852516	0.196964	0.379292
CDK14	-0.866038	-23.6212	1	-1.31841	0.0936825	0.252139
CDK16	0.581075	15.8488	1	0.795124	0.213271	0.379292
CDK2	-0.0390931	-1.06626	15	-0.428523	0.334135	0.449492
CDK3	-0.461611	-12.5904	1	-0.72774	0.233386	0.379292
CDK4	0.891471	24.3149	1	1.24846	0.105931	0.258775
CDK5	0.491852	13.4153	9	1.99443	0.0230523	0.153954
CDK6	-0.341114	-9.3039	1	-0.551752	0.290559	0.43141
CDK7	-0.337043	-9.19286	7	-1.44407	0.0743601	0.250079
CHEK1	-0.521823	-14.2327	3	-1.4128	0.0788573	0.250079
CHUK	0.676683	18.4565	6	2.28969	0.0110197	0.138358
CLK1	-0.313404	-8.5481	50	-3.6153	0.000149999	0.0163709
CLK2	0.287672	7.84627	1	0.366604	0.356957	0.458366
CSNK1A1	0.439708	11.9931	6	1.4419	0.0746647	0.250079
CSNK1D	0.73717	20.1063	4	2.04621	0.0203679	0.153438
CSNK1E	-0.00678414	-0.185038	1	-0.0634563	0.474702	0.492656
CSNK1G2	-1.27853	-34.8719	1	-1.92086	0.0273744	0.15458
CSNK1G3	-0.0653327	-1.78195	2	-0.210672	0.416572	0.485284
CSNK2A1	-0.120039	-3.27406	43	-1.50078	0.0667063	0.250079
CSNK2A2	0.411461	11.2226	10	1.73103	0.0417235	0.18859
DMPK	0.521598	14.2266	4	1.41651	0.0783129	0.250079
DYRK2	0.187827	5.12298	2	0.312226	0.377434	0.462738
EEF2K	-0.238986	-6.51834	1	-0.402591	0.343624	0.451506
EIF2AK2	-0.322128	-8.78606	2	-0.74108	0.229322	0.379292
GRK1	0.393081	10.7213	4	1.04111	0.148913	0.317493
GRK5	0.393081	10.7213	4	1.04111	0.148913	0.317493
GRK6	-0.595676	-16.2471	2	-1.30609	0.0957611	0.252139
GRK7	0.0739919	2.01813	3	0.0944293	0.462384	0.492656
GSK3A	0.687276	18.7455	13	3.42611	0.000306147	0.0163709
GSK3B	0.757611	20.6639	10	3.32975	0.000434625	0.0163709
HIPK1	-0.45662	-12.4543	3	-1.24786	0.106042	0.258775
HIPK2	0.0339873	0.927005	8	-0.0110555	0.49559	0.499821
IKBKB	0.676683	18.4565	6	2.28969	0.0110197	0.138358
LATS1	0.548743	14.967	3	1.2954	0.0975905	0.252139
MAK	0.761158	20.7606	6	2.5919	0.00477237	0.0934386
MAP2K1	-0.00589781	-0.160863	1	-0.0621618	0.475217	0.492656
MAP2K2	-0.00589781	-0.160863	1	-0.0621618	0.475217	0.492656
MAP2K6	-0.6059	-16.5259	1	-0.938476	0.174	0.351107
MAPK1	-0.0437791	-1.19407	15	-0.455029	0.324544	0.443755
MAPK11	-0.572753	-15.6219	10	-2.81463	0.00244164	0.0689764
MAPK3	-0.063629	-1.73548	12	-0.507419	0.30593	0.437597
MAPK7	-0.389482	-10.6231	10	-1.96818	0.0245236	0.153954
MAPK8	0.70784	19.3064	3	1.69787	0.044766	0.19456
MAPKAPK2	0.647667	17.6651	4	1.78477	0.0371497	0.174913
MAPKAPK3	1.07065	29.202	2	2.13569	0.0163524	0.139439
MAPKAPK5	1.07065	29.202	2	2.13569	0.0163524	0.139439
MARK1	0.3666	9.99901	6	1.18036	0.118929	0.278297
MARK3	0.153413	4.18435	7	0.45114	0.325944	0.443755
MARK4	0.325792	8.88599	5	0.944243	0.172523	0.351107
MOK	-0.175726	-4.79294	1	-0.3102	0.378205	0.462738
MTOR	-0.184601	-5.03499	5	-0.72261	0.23496	0.379292
NEK1	-0.22566	-6.15487	2	-0.541825	0.293969	0.43141
NEK2	-0.22354	-6.09706	4	-0.760065	0.223608	0.379292
PAK1	-0.0336765	-0.918528	6	-0.251644	0.400658	0.476572
PAK2	0.394896	10.7708	8	1.47985	0.069457	0.250079
PAK3	-0.00589781	-0.160863	1	-0.0621618	0.475217	0.492656
PAK4	-0.110169	-3.00487	2	-0.303281	0.380838	0.462738
PAK5	-0.00589781	-0.160863	1	-0.0621618	0.475217	0.492656
PAK6	-0.00589781	-0.160863	1	-0.0621618	0.475217	0.492656
PDK1	0.265724	7.24762	3	0.579452	0.281142	0.429312
PDK2	0.921282	25.128	1	1.292	0.098178	0.252139
PIM1	-0.580097	-15.8222	3	-1.56022	0.0593545	0.248409
PKD1	1.07065	29.202	2	2.13569	0.0163524	0.139439
PLK1	-0.17091	-4.66158	6	-0.742601	0.228862	0.379292
PLK2	-0.322128	-8.78606	2	-0.74108	0.229322	0.379292
PLK4	-1.27853	-34.8719	1	-1.92086	0.0273744	0.15458
PRKAA1	-0.0418863	-1.14245	3	-0.198707	0.421246	0.485722
PRKAA2	-0.250481	-6.83189	3	-0.726389	0.2338	0.379292
PRKACA	0.372917	10.1713	14	1.83755	0.0330645	0.162447
PRKACB	0.0709586	1.9354	5	0.112001	0.455411	0.492656
PRKACG	0.0709586	1.9354	5	0.112001	0.455411	0.492656
PRKCA	0.377758	10.3034	18	2.11358	0.0172756	0.139439
PRKCD	0.221189	6.03294	9	0.80851	0.209399	0.379292
PRKCE	0.463249	12.6351	12	2.15826	0.0154537	0.139439
PRKCG	0.309034	8.4289	12	1.37803	0.0840975	0.250079
PRKCH	0.0361008	0.984651	6	-0.0020132	0.499197	0.499821
PRKCI	0.252671	6.89161	4	0.630966	0.264031	0.41513
PRKCT	0.213526	5.82392	9	0.774933	0.21919	0.379292
PRKCZ	0.765869	20.8891	3	1.84467	0.032543	0.162447
PRKD1	1.28504	35.0496	2	2.57851	0.00496134	0.0934386
PRKDC	0.100759	2.74821	6	0.229304	0.409316	0.481799
PRKG1	0.643465	17.5505	5	1.98171	0.023756	0.153954
PRKG2	0.375272	10.2355	1	0.494544	0.310461	0.438526
RAF1	0.236764	6.45773	16	1.169	0.121202	0.278297
ROCK1	0.211332	5.76407	1	0.255106	0.399321	0.476572
RPS6KA1	-0.514041	-14.0205	3	-1.39311	0.0817928	0.250079
RPS6KA2	0.1648	4.49493	11	0.620693	0.267401	0.41513
RPS6KA3	-0.364844	-9.95112	3	-1.01569	0.154888	0.324118
RPS6KA5	0.41275	11.2578	1	0.549282	0.291406	0.43141
RPS6KB1	-0.145598	-3.9712	2	-0.37646	0.353288	0.458366
RPS6KB2	1.06482	29.0431	1	1.50165	0.066594	0.250079
SGK1	0.029455	0.803386	2	-0.0148892	0.49406	0.499821
STK3	0.921282	25.128	1	1.292	0.098178	0.252139
STK38	0.548743	14.967	3	1.2954	0.0975905	0.252139
TGFBR2	0.391336	10.6737	3	0.897212	0.184803	0.366364
TTK	0.830512	22.6522	1	1.15943	0.12314	0.278297

## Sheet: Differential activity of kinase
Genename	Desthiobiotin position	Binding type	Amino acid	Desthiobiotin Probabilities	LNM-T.1	LNM-T.2	LNM-T.3	LNM-T.4	no LNM-T.1	no LNM-T.2	no LNM-T.3	no LNM-T.4	Mean intensity_LNM-T	Mean intensity_no LNM-T	FoldChange (LNM-T/no LNM-T)	P value
CASK	41	Lys1	K	ETGQQFAVK(1)IVDVAK	9.89723e+06	2.38046e+06	3.9507e+06	7.42291e+06	2.63128e+06	5.99253e+06	3.83248e+06	9.54905e+06	5.91283e+06	5.50134e+06	1.0748	0.862447
AURKA	162	Lys1	K	FILALK(1)VLFK	12902	15567.3	149215	109612	867841	32252.4	283924	100890	71824.1	321227	0.223593	0.24348
PDPK2P	84	Lys1	K	EYAIK(1)ILEK	5.14778e+06	2.17362e+06	7.01129e+06	8.29093e+06	4.51716e+06	3.32084e+06	4.68291e+06	5.23783e+06	5.6559e+06	4.43969e+06	1.27394	0.414604
RIPK2	47	Lys1	K	VQVAVK(1)HLHIHTPLLDSER	NA	269065	556800	368133	449609	655150	948105	415322	397999	617047	0.645007	0.232078
NUAK1	84	Lys1	K	VVAIK(1)SIR	188301	1.14266e+06	3.24827e+06	403040	931237	674112	741445	803994	1.24557e+06	787697	1.58128	0.537461
ROCK2	121	Lys1	K	VYAMK(1)LLSK	1.69753e+06	1.44964e+06	2.61901e+06	2.55464e+06	2.0551e+06	1.40531e+06	1.65954e+06	1.42244e+06	2.0802e+06	1.6356e+06	1.27183	0.230835
RPS6KA5	81	Lys1	K	LYAMK(0.999)VLK(0.001)	NA	288873	NA	1.14487e+06	452327	742096	299102	223478	716873	429251	1.67006	0.410768
STK10	65	Lys1	K	ETGALAAAK(1)VIETK	3.03237e+06	4.56427e+06	7.95775e+06	NA	349843	1.30379e+07	6.59569e+06	3.68811e+06	5.1848e+06	5.9179e+06	0.876121	0.838406
PRKD3	605	Lys1	K	DVAIK(0.991)VIDK(0.009)	482910	386427	671016	400493	720803	600487	497583	NA	485211	606291	0.800295	0.255988
CDK14	164	Lys1	K	LVALK(1)VIR	2.04995e+06	1.71132e+06	914965	3.89271e+06	1.55818e+06	3.5364e+06	895396	255843	2.14224e+06	1.56145e+06	1.37195	0.563105
LATS1	734	Lys1	K	ALYATK(1)TLR	1.14879e+06	4.74849e+06	3.56384e+06	3.1091e+06	4.2454e+06	2.32844e+06	1.12912e+06	3.74433e+06	3.14255e+06	2.86182e+06	1.0981	0.794187
CHEK2	249	Lys1	K	VAIK(1)IISK	728268	304807	1.64026e+06	1.46992e+06	3.75275e+06	1.01302e+06	1.31522e+06	1.6233e+06	1.03581e+06	1.92607e+06	0.537785	0.248279
ABL2	317	Lys1	K	YSLTVAVK(0.986)TLK(0.014)	1.3693e+07	1.29917e+07	1.55686e+07	1.24141e+07	1.10182e+07	1.66201e+07	7.9232e+06	1.18635e+07	1.36669e+07	1.18563e+07	1.15271	0.383437
EGFR	745	Lys1	K	VKIPVAIK(1)ELR	375778	340189	286849	747976	389047	584992	4.67705e+07	357651	437698	1.20255e+07	0.0363974	0.355701
PGK1	220	Lys1	K	VADK(1)IQLINNMLDK	2.82198e+06	6.09472e+06	1.90192e+07	1.97494e+06	1.84758e+06	3.28689e+06	1.90123e+06	1.80408e+06	7.4777e+06	2.20994e+06	3.38366	0.232253
FYN	299	Lys1	K	VAIK(1)TLKPGTMSPESFLEEAQIMK	NA	542704	563355	NA	972121	631119	516954	NA	553029	706731	0.782517	0.448346
FES	590	Lys1	K	LRADNTLVAVK(1)SCR	15474000	1.98201e+07	2.07482e+07	1.04384e+07	1.90199e+07	1.62547e+07	8.3656e+06	2.65545e+07	1.66202e+07	1.75487e+07	0.94709	0.841114
YES1	305	Lys1	K	VAIK(1)TLKPGTMMPEAFLQEAQIMK	NA	1.00416e+06	652975	2.72773e+06	1.60835e+06	1.6599e+06	1.40485e+06	871022	1.46162e+06	1.38603e+06	1.05454	0.900918
LYN	275	Lys1	K	VAVK(1)TLKPGTMSVQAFLEEANLMK	484744	466618	1.01045e+06	2.20772e+06	794301	1.26485e+06	508016	2.63003e+06	1.04238e+06	1.2993e+06	0.802266	0.694299
HCK	290	Lys1	K	VAVK(1)TMKPGSMSVEAFLAEANVMK	NA	466340	124523	342843	537226	314502	179873	NA	311235	343867	0.905105	0.832265
FGR	291	Lys1	K	VAVK(1)TLKPGTMSPK	344837	NA	7.82424e+06	NA	1.80282e+06	996657	3.04407e+06	672977	4.08454e+06	1.62913e+06	2.50719	0.368236
SRC	298	Lys1	K	VAIK(1)TLKPGTMSPEAFLQEAQVMK	4.9647e+06	2.15406e+06	2.92722e+06	1.21099e+07	6.23713e+06	6.07663e+06	5.14363e+06	1.27303e+07	5.53897e+06	7.54692e+06	0.733937	0.509247
PKM	207	Lys1	K	K(1)GVNLPGAAVDLPAVSEK	5.16328e+06	7.65517e+06	2.05274e+07	5.27237e+06	6.60993e+06	5.68422e+06	5.29056e+06	6.24405e+06	9.65457e+06	5.95719e+06	1.62066	0.353968
PHKG2	53	Lys1	K	ATGHEFAVK(1)IMEVTAER	1.28387e+07	4.60025e+06	3.3495e+06	1.29914e+07	1.71864e+07	1.03254e+07	1.03146e+07	1.06553e+07	8.44494e+06	1.21204e+07	0.696754	0.280013
FER	591	Lys1	K	TSVAVK(1)TCK	1.21831e+07	730465	1.16534e+07	1.86166e+07	1.36333e+07	1.91648e+07	3.81849e+06	7.84014e+06	1.07959e+07	1.11142e+07	0.971362	0.951331
PRKCA	368	Lys1	K	GTEELYAIK(0.787)ILK(0.213)	NA	244656	263691	NA	NA	331268	NA	86316.8	254174	208792	1.21735	0.747261
PRKACA	73	Lys1	K	ETGNHYAMK(1)ILDK	735705	1.05066e+06	1.49183e+06	714034	1.12248e+06	564777	2.54832e+06	332910	998057	1.14212e+06	0.873862	0.794611
EPHA1	656	Lys1	K	TVAIK(0.929)TLK(0.071)	401189	271560	NA	562692	826012	493585	NA	1.37235e+06	411814	897316	0.45894	0.146163
NME2	12	Lys1	K	TFIAIK(1)PDGVQR	2.20045e+07	2.61378e+07	2.34591e+07	2.06361e+07	2.29126e+07	3.3599e+07	3.62434e+07	2.48132e+07	2.30594e+07	2.9392e+07	0.784544	0.117514
PRKCH	384	Lys1	K	ETGDLYAVK(0.997)VLK(0.003)	815281	531617	523242	1.82665e+06	1.32856e+06	2.42453e+06	899962	707517	924198	1.34014e+06	0.689626	0.430776
CDK2	33	Lys1	K	LTGEVVALK(0.5)K(0.5)	NA	NA	NA	NA	NA	1.90474e+06	NA	1.01796e+06	NA	1.46135e+06	NA	NA
MARK3	85	Lys1	K	EVAIK(1)IIDK	1.04005e+07	7.69425e+06	1.40857e+07	1.31665e+07	1.81372e+07	1.31552e+07	1.43222e+07	1.42462e+07	1.13367e+07	1.49652e+07	0.757539	0.091841
AKT1	179	Lys1	K	YYAMK(0.99)ILK(0.01)	623711	1.28696e+06	NA	940327	567869	932080	413652	497379	950333	602745	1.57667	0.15818
CSK	222	Lys1	K	VAVK(1)CIK	4.13865e+06	1.12182e+07	2.02117e+07	1.70237e+07	1.4022e+07	4.41742e+06	1.63009e+07	1.09456e+07	1.31481e+07	1.14215e+07	1.15117	0.706735
PRKCI	283	Lys1	K	IYAMK(1)VVK	1.11892e+07	8.28608e+06	5.95549e+06	7.56283e+06	1.04454e+07	5.98406e+06	1.01437e+07	8.56564e+06	8.24839e+06	8.78469e+06	0.938951	0.732333
SYK	402	Lys1	K	TVAVK(1)ILK	4.33559e+06	9.78465e+06	9.73302e+06	1.65708e+07	1.63952e+07	7.63055e+06	4.74893e+06	9.80994e+06	1.0106e+07	9.64615e+06	1.04767	0.900416
MAP2K4	131	Lys1	K	PSGQIMAVK(1)R	1.61432e+06	1.86674e+06	556599	1.60608e+06	1.76461e+06	1.53023e+07	3.41947e+06	912900	1.41094e+06	5.34982e+06	0.263735	0.286896
MAP2K3	93	Lys1	K	HAQSGTIMAVK(1)R	246697	640913	567736	NA	NA	732709	814974	463245	485116	670309	0.723719	0.314276
GSK3B	85	Lys1	K	LCDSGELVAIK(0.134)K(0.866)	NA	275739	451038	NA	NA	NA	NA	NA	363388	NA	NA	NA
CDK7	41	Lys1	K	DKNTNQIVAIK(0.871)K(0.129)	NA	318977	697156	NA	NA	NA	607539	324669	508067	466104	1.09003	0.875322
RPS6KA3	100	Lys1	K	QLYAMK(1)VLK	560954	885766	709448	2.19149e+06	1.6348e+06	2.12758e+06	872351	1.24244e+06	1.08692e+06	1.46929e+06	0.739754	0.43842
MAP2K6	82	Lys1	K	HVPSGQIMAVK(1)R	1.2875e+06	4.39645e+06	1.43486e+06	1.10424e+07	4.0853e+06	1.81069e+06	2.53804e+06	1.67127e+06	4.5403e+06	2.52633e+06	1.7972	0.424096
PLK1	82	Lys1	K	EVFAGK(1)IVPK	509143	3.6227e+06	3.88193e+06	4.33857e+06	1.51797e+07	1.14648e+06	1.52705e+07	4.69776e+06	3.08809e+06	9.07361e+06	0.340337	0.159523
LIMK1	368	Lys1	K	ETGEVMVMK(1)ELIR	NA	158124	NA	NA	145063	282281	NA	NA	158124	213672	0.74003	NA
PRKAA2	45	Lys1	K	VAVK(1)ILNR	4.11751e+07	6.76717e+07	7.53019e+07	6.08628e+07	3.08635e+07	6.12829e+07	4.698e+07	5.4726e+07	6.12529e+07	4.84631e+07	1.26391	0.24056
CDK5	33	Lys1	K	ETHEIVALK(1)R	1.40978e+06	2.46101e+06	723303	1.98342e+06	1.59416e+06	3.69965e+06	1.60084e+06	1.96362e+06	1.64438e+06	2.21457e+06	0.742527	0.398091
CDK17	221	Lys1	K	LTENLVALK(1)EIR	595249	770804	337630	1.73658e+06	477786	756168	433779	1.11419e+06	860067	695481	1.23665	0.648606
MAP2K1	97	Lys1	K	K(1)LIHLEIKPAIR	2.37785e+07	1.94416e+07	2.12909e+07	1.82816e+07	2.85579e+07	2.49655e+07	8.10453e+06	2.07536e+07	2.06981e+07	2.05954e+07	1.00499	0.982964
MST1R	1114	Lys1	K	IQCAIK(1)SLSR	NA	NA	NA	NA	NA	NA	NA	1.18888e+06	NA	1.18888e+06	NA	NA
PRKCZ	281	Lys1	K	NDQIYAMK(0.993)VVK(0.007)	1.97213e+06	NA	NA	NA	NA	NA	NA	2.05461e+06	1.97213e+06	2.05461e+06	0.959855	NA
TNK2	158	Lys1	K	TVSVAVK(0.775)CLK(0.225)PDVLSQPEAMDDFIR	476920	481861	542075	NA	NA	NA	NA	404630	500285	404630	1.2364	NA
MAP4K2	45	Lys1	K	DTVTSELAAVK(0.996)IVK(0.004)	486748	323515	109992	1.18449e+06	695624	726357	536640	1.22547e+06	526187	796023	0.66102	0.366421
STK4	59	Lys1	K	ETGQIVAIK(1)QVPVESDLQEIIK	1.88367e+06	1.29235e+06	2.76635e+06	5.9181e+06	1.31404e+06	5.74755e+06	1.30724e+06	1.94435e+06	2.96512e+06	2.5783e+06	1.15003	0.802924
PRKAA1	56	Lys1	K	VAVK(1)ILNR	4.11751e+07	6.76717e+07	7.53019e+07	6.08628e+07	3.08635e+07	6.12829e+07	4.698e+07	5.4726e+07	6.12529e+07	4.84631e+07	1.26391	0.24056
STK3	56	Lys1	K	ESGQVVAIK(1)QVPVESDLQEIIK	2.23524e+06	2.60821e+06	6.96129e+06	2.68443e+06	2.54999e+06	3.54113e+06	5.09485e+06	5.04761e+06	3.62229e+06	4.05839e+06	0.892543	0.744414
ILK	220	Lys1	K	WQGNDIVVK(1)VLK	8.43773e+07	1.05488e+08	6.01135e+07	3.72409e+07	6.29089e+07	8.19782e+07	4.56441e+07	2.93887e+07	7.18049e+07	5.498e+07	1.30602	0.400892
CAMK2B	43	Lys1	K	LCTGHEYAAK(1)IINTK	848571	NA	NA	NA	318010	NA	NA	NA	848571	318010	2.66838	NA
CAMK2G	43	Lys1	K	TSTQEYAAK(1)IINTK	3.45817e+07	1.26496e+08	2.16385e+07	3.68532e+07	2.89038e+07	6.72867e+07	3.18493e+07	3.3896e+07	5.48924e+07	4.0484e+07	1.35591	0.595691
CAMK2D	43	Lys1	K	IPTGQEYAAK(1)IINTK	1.81575e+07	4.3745e+07	7.58637e+06	3.31148e+07	5.53216e+06	7.52776e+07	2.82139e+07	1.03112e+08	2.56509e+07	5.3034e+07	0.483669	0.288598
CAMK1	49	Lys1	K	LVAIK(0.999)CIAK(0.001)	1.29729e+06	1.22296e+06	NA	1.52129e+06	1.23399e+06	3.30981e+06	676273	259436	1.34718e+06	1.36988e+06	0.983431	0.978577
PTK2B	457	Lys1	K	INVAVK(0.998)TCK(0.002)	NA	596041	451758	1.2796e+06	1.13471e+06	686849	467214	391678	775801	670113	1.15772	0.731335
PRKD1	612	Lys1	K	DVAIK(1)IIDK	549737	1.04007e+06	1.62247e+06	NA	NA	454358	701621	243634	1.07076e+06	466538	2.29512	0.147552
STK38	118	Lys1	K	KDTGHVYAMK(1)ILR	7.52814e+06	1.36884e+07	1.83446e+07	1.58156e+07	1.27824e+07	1.79084e+07	1.01986e+07	1.95208e+07	1.38442e+07	1.51025e+07	0.91668	0.705478
RPS6KA1	94	Lys1	K	VTRPDSGHLYAMK(0.996)VLK(0.004)	574498	1.02553e+06	NA	3.55016e+06	1.91363e+06	938792	869971	1.74424e+06	1.71673e+06	1.36666e+06	1.25615	0.693378
MYLK	1493	Lys1	K	KVWAGK(1)FFK	2.65265e+06	1.44604e+07	2.04483e+06	4.00456e+06	2.43283e+06	4.40903e+06	1.32204e+06	1.47341e+06	5.7906e+06	2.40933e+06	2.40341	0.303342
PKN1	644	Lys1	K	PSGELFAIK(1)ALK	509548	697219	290951	490750	602009	1.2771e+06	494494	302644	497117	669062	0.743006	0.478587
PKN2	686	Lys1	K	NTNEMFAIK(1)ALK	5.34949e+06	2.68145e+06	6.75363e+06	4.28206e+06	1.90226e+06	2.07393e+06	1.62266e+06	4.35953e+06	4.76666e+06	2.4896e+06	1.91463	0.0765668
MAP3K11	144	Lys1	K	GELVAVK(1)AAR	NA	NA	894437	NA	619392	297567	NA	343151	894437	420037	2.12943	NA
ULK3	44	Lys1	K	EVVAIK(1)CVAK	3.39233e+06	6.07578e+06	5.22651e+06	1.35092e+07	7.34079e+06	8.45989e+06	3.14144e+06	8.79527e+06	7.05096e+06	6.93435e+06	1.01682	0.965382
MARK2	82	Lys1	K	EVAVK(1)IIDK	3.73333e+07	2.12187e+07	8.09962e+07	5.09725e+07	5.44221e+07	2.75282e+07	3.37676e+07	2.9063e+07	4.76302e+07	3.61952e+07	1.31593	0.448918
TLK2	491	Lys1	K	YVAVK(1)IHQLNK	3.7898e+06	1.96161e+06	3.64542e+06	3.58215e+06	3.78604e+06	2.78354e+06	5.49571e+06	4.27789e+06	3.24474e+06	4.08579e+06	0.794153	0.280229
CAMK1D	52	Lys1	K	LFAVK(1)CIPK	1.87244e+06	3.19624e+06	571421	4.82096e+06	3.13449e+06	4.18204e+06	1.32218e+06	925217	2.61526e+06	2.39098e+06	1.0938	0.856677
MAP4K3	45	Lys1	K	NVNTGELAAIK(0.999)VIK(0.001)	368433	274414	NA	758221	229065	704505	220570	1.51073e+06	467023	666218	0.701006	0.622304
NEK9	81	Lys1	K	TEDDSLVVWK(1)EVDLTR	155723	NA	NA	NA	176183	NA	NA	546801	155723	361492	0.430777	NA
NEK7	63	Lys1	K	AACLLDGVPVALK(0.872)K(0.128)	NA	3.90565e+06	928260	NA	779484	2.29094e+06	848837	1.17947e+06	2.41695e+06	1.27468e+06	1.89612	0.338565
MAP4K1	46	Lys1	K	VSGDLVALK(1)MVK	1.03722e+06	869193	606712	4.39018e+06	1.80659e+06	2.91444e+06	1.35398e+06	696936	1.72583e+06	1.69299e+06	1.0194	0.975045
SGK3	191	Lys1	K	FYAVK(1)VLQK	2.57547e+06	1.71087e+06	716498	3.05996e+06	2.10939e+06	1.76573e+06	924381	3.28155e+06	2.0157e+06	2.02026e+06	0.997742	0.995082
MASTL	62	Lys1	K	LYAVK(0.99)VVK(0.01)	612460	NA	NA	NA	1.08507e+06	NA	473522	NA	612460	779294	0.785917	NA
WNK4	304	Lys1	K	DLK(1)CDNVFITGPTGSVK	NA	NA	NA	NA	973705	NA	NA	NA	NA	973705	NA	NA
SRPK1	109	Lys1	K	KFVAMK(1)VVK	1.08753e+07	7.14381e+06	1.55585e+07	9.58147e+06	1.55788e+07	7.08125e+06	1.03333e+07	1.36026e+07	1.07898e+07	1.1649e+07	0.92624	0.749655
MAP3K5	709	Lys1	K	IAIK(1)EIPER	1.15245e+06	2.19416e+06	3.28186e+06	1.72253e+06	1.57092e+06	2.54718e+06	2.42625e+06	3.32112e+06	2.08775e+06	2.46637e+06	0.846488	0.535591
MAP3K3	391	Lys1	K	ELASK(1)QVQFDPDSPETSK	677037	2.28465e+06	1.12091e+06	1.00678e+06	1.99866e+06	1.94942e+06	1.60447e+06	778226	1.27234e+06	1.58269e+06	0.80391	0.51599
WNK3	277	Lys1	K	DLK(1)CDNIFITGPTGSVK	1.07092e+06	NA	2.02355e+06	NA	NA	778387	944173	1.23129e+06	1.54724e+06	984616	1.57141	0.248577
PRKD2	580	Lys1	K	DVAVK(1)VIDK	3.56396e+06	2.89282e+06	5.41446e+06	7.32567e+06	9.3845e+06	2.0371e+07	1.97644e+07	4.50011e+06	4.79923e+06	1.3505e+07	0.355367	0.074856
NUAK2	81	Lys1	K	LVAIK(1)SIR	NA	NA	NA	NA	1.19263e+06	358614	NA	226015	NA	592420	NA	NA
SLK	63	Lys1	K	ETSVLAAAK(1)VIDTK	3.26942e+06	2.70581e+06	2.82887e+06	3.50553e+06	3.2463e+06	3.77269e+06	3.123e+06	3.90512e+06	3.07741e+06	3.51178e+06	0.87631	0.156705
SNRK	45	Lys1	K	VAVK(1)VIDK	320261	1.96318e+06	1.24552e+06	1.10282e+06	971947	1.30241e+06	1.236e+06	1.3305e+06	1.15795e+06	1.21022e+06	0.95681	0.885058
LATS2	697	Lys1	K	VDTHALYAMK(1)TLR	393063	656031	611931	390148	596422	445000	354203	693114	512793	522185	0.982015	0.930674
IRAK4	213	Lys1	K	GYVNNTTVAVK(0.875)K(0.125)	2.6399e+06	2.08183e+06	1.33071e+06	6.5143e+06	3.66068e+06	1.78429e+06	1.15747e+06	1.56971e+06	3.14168e+06	2.04304e+06	1.53775	0.424347
EIF2AK4	619	Lys1	K	LDGCCYAVK(1)R	3.0076e+06	3.17796e+06	1.93952e+06	2.50818e+06	2.64222e+06	283697	828463	1.83616e+06	2.65831e+06	1.39763e+06	1.90201	0.0781189
TLK1	485	Lys1	K	YAAVK(1)IHQLNK	2.16045e+06	1.72013e+06	2.42611e+06	3.46283e+06	2.01939e+06	2.50182e+06	3.00473e+06	4.06058e+06	2.44238e+06	2.89663e+06	0.84318	0.457822
STK38L	119	Lys1	K	KDTGHIYAMK(1)ILR	1.12353e+07	1.58453e+07	1.00279e+07	2.29273e+07	1.24487e+07	1.38214e+07	9.8027e+06	1.4021e+07	1.5009e+07	1.25234e+07	1.19847	0.450373
MAP3K2	385	Lys1	K	ELAVK(1)QVQFDPDSPETSK	3.0168e+06	3.39143e+06	4.1434e+06	7.90439e+06	6.1919e+06	6.76234e+06	5.47393e+06	7.20308e+06	4.61401e+06	6.40781e+06	0.720059	0.179968
MAP4K5	49	Lys1	K	NVHTGELAAVK(1)IIK	6.25634e+06	1.02153e+07	1.40881e+07	1.25402e+07	8.83489e+06	9.81875e+06	7.18677e+06	1.22161e+07	1.0775e+07	9.51414e+06	1.13252	0.552039
STK24	65	Lys1	K	VVAIK(1)IIDLEEAEDEIEDIQQEITVLSQCDSPYVTK	197930	614450	628578	NA	589174	930562	864699	NA	480319	794812	0.604318	0.148037
MAP2K7	245	Lys2	K	DVK(1)PSNILLDER	439650	611497	288601	NA	824133	NA	NA	NA	446583	824133	0.541882	NA
CHEK1	132	Lys2	K	DIK(1)PENLLLDER	NA	NA	552502	NA	926831	NA	481701	NA	552502	704266	0.784507	NA
CASK	143	Lys2	K	DVK(1)PHCVLLASK	4.64836e+06	NA	502754	1.69807e+06	1.22595e+06	1.30616e+06	2.01267e+06	2.18503e+06	2.28306e+06	1.68245e+06	1.35699	0.598887
AURKA	258	Lys2	K	DIK(1)PENLLLGSAGELK	250458	352478	2.14986e+06	623935	4.07698e+06	352697	2.11238e+06	1.0301e+06	844183	1.89304e+06	0.445941	0.300424
MAST4	695	Lys2	K	DLK(1)PDNLLVTSMGHIK	984498	1.3917e+06	NA	2.62861e+06	1.33333e+06	1.20765e+06	603050	2.80661e+06	1.66827e+06	1.48766e+06	1.1214	0.804183
MAPK13	152	Lys2	K	DLK(1)PGNLAVNEDCELK	5.11184e+06	2.87055e+06	8.82159e+06	1.01699e+07	9.31728e+06	3.83501e+06	6.09122e+06	1.33833e+07	6.74346e+06	8.1567e+06	0.82674	0.615156
MAST3	492	Lys2	K	DLK(1)PDNLLITSLGHIK	1266900	331432	257197	2.85571e+06	930451	2.10663e+06	378248	2.96185e+06	1.17781e+06	1.5943e+06	0.738765	0.637115
ROCK2	216	Lys2	K	DVK(1)PDNMLLDK	NA	3.71378e+06	6.12384e+06	4.75174e+06	4.65295e+06	3.03093e+06	5.17376e+06	2.36254e+06	4.86312e+06	3.80504e+06	1.27807	0.328617
ERN1	690	Lys2	K	DLK(1)PHNILISMPNAHGK	6.06192e+06	NA	NA	4.6293e+06	3.28292e+06	NA	NA	4.66797e+06	5.34561e+06	3.97545e+06	1.34466	0.302853
RPS6KA5	179	Lys2	K	DIK(1)LENILLDSNGHVVLTDFGLSK	747230	NA	NA	1.99788e+06	806181	2.20698e+06	493776	1.41847e+06	1.37255e+06	1.23135e+06	1.11467	0.846484
STK10	159	Lys2	K	DLK(1)AGNVLMTLEGDIR	1.56491e+06	774356	2.51466e+06	2.90538e+06	760126	1.78909e+06	380440	3.03616e+06	1.93983e+06	1.49145e+06	1.30063	0.578715
CDK14	258	Lys2	K	DLK(1)PQNLLISDTGELK	802568	799082	2.23813e+06	NA	471882	570106	580826	339111	1.27993e+06	490482	2.60953	0.10965
OXSR1	148	Lys2	K	DVK(1)AGNILLGEDGSVQIADFGVSAFLATGGDITR	178928	365139	NA	401740	548763	61379.9	185232	118107	315269	228371	1.38051	0.567617
MAP4K4	155	Lys2	K	DIK(1)GQNVLLTENAEVK	1.84166e+07	1.96669e+07	1.08088e+07	2.67263e+07	2.30579e+07	2.28775e+07	2.32148e+07	3.9278e+07	1.89046e+07	2.71071e+07	0.697406	0.166127
PAK4	442	Lys2	K	DIK(1)SDSILLTHDGR	887647	217232	543997	835168	712205	394774	671926	1.13073e+06	621011	727409	0.85373	0.640593
CHEK2	349	Lys2	K	DLK(1)PENVLLSSQEEDCLIK	455107	NA	624206	812463	1.12892e+06	330105	535589	914955	630592	727393	0.86692	0.691804
PRKCB	468	Lys2	K	DLK(1)LDNVMLDSEGHIK	2.16031e+06	1.78442e+06	3.29787e+06	2.90056e+06	2.27204e+06	3.07128e+06	2.61211e+06	1.98003e+06	2.53579e+06	2.48386e+06	1.0209	0.904811
CDK1	130	Lys2	K	DLK(1)PQNLLIDDK	661578	2.54108e+06	3.55407e+06	3.03047e+06	1.67876e+07	5.86724e+06	1.32707e+07	8.42845e+06	2.4468e+06	1.10885e+07	0.220661	0.014037
BRAF	578	Lys2	K	DLK(1)SNNIFLHEDLTVK	1.25133e+07	6.20594e+06	1.38608e+07	1.54538e+07	6.19364e+06	5.70198e+06	3.99726e+06	1.45685e+07	1.20085e+07	7.61536e+06	1.57687	0.207968
PHKG2	155	Lys2	K	DLK(1)PENILLDDNMQIR	268011	205719	214349	319998	275671	127678	192322	405466	252019	250284	1.00693	0.979741
EIF2AK2	416	Lys2	K	DLK(1)PSNIFLVDTK	5.13952e+07	4.18622e+07	7.47203e+07	5.81329e+07	7.38857e+07	8.46218e+07	4.54702e+07	8.78257e+07	5.65277e+07	7.29509e+07	0.774873	0.21549
CSNK2A2	159	Lys2	K	DVK(1)PHNVMIDHQQK	1.45484e+07	3.5987e+07	2.57216e+07	2.05941e+07	3.97647e+07	3.9587e+07	2.93134e+07	2.81557e+07	2.42128e+07	3.42052e+07	0.707868	0.121127
CDK11A	552	Lys2	K	DLK(1)TSNLLLSHAGILK	699011	497333	2.91519e+06	890836	1.13018e+06	468355	1.18063e+06	671534	1.25059e+06	862674	1.44967	0.533332
RPS6KB1	220	Lys2	K	DLK(1)PENIMLNHQGHVK	2.25033e+06	5.8264e+06	NA	2.56327e+06	4.7542e+06	6.61666e+06	3.24873e+06	8.05672e+06	3.54667e+06	5.66908e+06	0.625616	0.234458
CDK2	129	Lys2	K	DLK(1)PQNLLINTEGAIK	1.17457e+07	1.06034e+07	1.73897e+07	1.61768e+07	1.50166e+07	2.19926e+07	2.02567e+07	2.87103e+07	1.39789e+07	2.1494e+07	0.650362	0.0615084
MARK3	180	Lys2	K	DLK(1)AENLLLDADMNIK	858252	178998	757995	825356	860780	346078	538516	1.56918e+06	655150	828639	0.790635	0.599176
GRK5	313	Lys2	K	DLK(1)PENILLDDYGHIR	680755	NA	181173	232370	NA	NA	152910	NA	364766	152910	2.38549	NA
TGFBR2	381	Lys2	K	DLK(1)SSNILVK	NA	NA	915163	NA	NA	NA	NA	450555	915163	450555	2.03119	NA
PRKCI	380	Lys2	K	DLK(1)LDNVLLDSEGHIK	1.57564e+06	1.04024e+06	1.14701e+06	1.05823e+06	1.23427e+06	569683	1.2061e+06	1.6377e+06	1.20528e+06	1.16194e+06	1.0373	0.87007
MAPK9	153	Lys2	K	DLK(1)PSNIVVK	1.71113e+07	2.38081e+07	1.41353e+07	1.02254e+07	1.99145e+07	1.1879e+07	1.59002e+07	1.357e+07	1.632e+07	1.53159e+07	1.06556	0.774727
MAP2K4	231	Lys2	K	DIK(1)PSNILLDR	4.40026e+07	3.60206e+07	7.91418e+07	4.53172e+07	3.24657e+07	7.62658e+07	8.10486e+07	5.05419e+07	5.11206e+07	6.00805e+07	0.850867	0.568816
MAP2K3	192	Lys2	K	DVK(1)PSNVLINK	NA	3.63198e+06	1.77574e+07	NA	6.06963e+06	NA	NA	3.47333e+06	1.06947e+07	4.77148e+06	2.24138	0.496181
CSNK1A1	138	Lys2	K	DIK(1)PDNFLMGIGR	2.56569e+06	2.71769e+06	5.21168e+06	6.03092e+06	5.77517e+06	1.29247e+06	4.38687e+06	7.40195e+06	4.13149e+06	4.71411e+06	0.87641	0.722476
CSNK1D	130	Lys2	K	DVK(1)PDNFLMGLGK	1.43707e+06	724921	3.25541e+06	1.2579e+06	1.678e+06	1.01683e+06	1.9863e+06	2.67392e+06	1.66883e+06	1.83876e+06	0.907581	0.802143
CDK19	153	Lys2	K	DLK(1)PANILVMGEGPER	2.46193e+06	1.45258e+06	2.87138e+06	3.09105e+06	5.1951e+06	2.93033e+06	5.13598e+06	3.90232e+06	2.46923e+06	4.29093e+06	0.575454	0.031577
GSK3A	246	Lys2	K	DIK(1)PQNLLVDPDTAVLK	1.66424e+06	1.97617e+06	1.99096e+06	1.76216e+06	1.01998e+06	1.35205e+06	852944	821912	1.84838e+06	1.01172e+06	1.82697	0.00121753
GSK3B	183	Lys2	K	DIK(1)PQNLLLDPDTAVLK	7.03187e+06	1.04091e+07	1.73667e+07	6.51501e+06	6.81193e+06	3.61743e+06	5.20289e+06	5.85779e+06	1.03307e+07	5.37251e+06	1.92287	0.10386
CDK7	139	Lys2	K	DLK(1)PNNLLLDENGVLK	623979	360075	1.58948e+06	789152	539343	536136	864781	959839	840671	725025	1.15951	0.700623
CDK9	151	Lys2	K	DMK(1)AANVLITR	NA	NA	3.77008e+06	463545	NA	NA	2.69345e+06	963115	2.11681e+06	1.82828e+06	1.15781	0.89131
RPS6KA3	195	Lys2	K	DLK(1)PENILLDEEGHIK	6.87423e+07	9.06861e+07	5.20483e+07	2.2547e+08	1.16258e+08	1.16852e+08	7.23273e+07	2.16473e+08	1.09237e+08	1.30478e+08	0.837206	0.685435
RPS6KA3	541	Lys2	K	DLK(1)PSNILYVDESGNPESIR	1.34568e+06	2.8973e+06	893581	3.40841e+06	2.31498e+06	2.46945e+06	2.13713e+06	2.54042e+06	2.13624e+06	2.36549e+06	0.903085	0.719911
NEK2	143	Lys2	K	DLK(1)PANVFLDGK	NA	NA	NA	NA	697636	NA	NA	NA	NA	697636	NA	NA
NEK4	133	Lys2	K	DLK(1)TQNVFLTR	NA	NA	NA	411790	NA	NA	NA	NA	411790	NA	NA	NA
MAP2K6	181	Lys2	K	DVK(1)PSNVLINALGQVK	1.08893e+07	5.13112e+06	1.49571e+07	1.07113e+07	9.75721e+06	7.6543e+06	8.3316e+06	1.60867e+07	1.04222e+07	1.04574e+07	0.996629	0.99033
PRKAA2	141	Lys2	K	DLK(1)PENVLLDAHMNAK	2.94769e+07	2.6614e+07	1.28924e+07	2.01266e+07	2.1718e+07	1.94472e+07	1.78124e+07	2.56509e+07	2.22775e+07	2.11571e+07	1.05295	0.791929
CSNK2A1	158	Lys2	K	DVK(1)PHNVMIDHEHRK	1.93511e+07	2.3761e+07	3.24891e+07	4.66497e+07	4.07105e+07	3.15296e+07	1.21249e+07	2.48355e+07	3.05627e+07	2.73001e+07	1.11951	0.714575
CDK5	128	Lys2	K	DLK(1)PQNLLINR	3.53103e+07	3.47632e+07	3.25967e+07	7.4213e+07	5.90091e+07	3.66397e+07	5.09888e+07	5.18482e+07	4.42208e+07	4.96215e+07	0.891163	0.642566
CDK17	315	Lys2	K	DLK(1)PQNLLINEK	211248	539395	NA	597349	442568	614671	392738	422442	449331	468105	0.959894	0.878424
MAP2K1	192	Lys2	K	DVK(1)PSNILVNSR	3.6157e+08	3.56973e+08	4.84242e+08	2.93269e+08	3.70198e+08	4.23913e+08	3.95331e+08	4.33386e+08	3.74014e+08	4.05707e+08	0.921881	0.483107
PRKCD	475	Lys2	K	DLK(1)LDNVLLDR	357151	174292	602758	352683	241471	307134	200552	367978	371721	279284	1.33098	0.36997
CDK18	267	Lys2	K	DLK(1)PQNLLINER	NA	625096	444769	1.01739e+06	NA	NA	NA	1.00246e+06	695753	1.00246e+06	0.694044	NA
MAP4K2	138	Lys2	K	DIK(1)GANLLLTLQGDVK	409007	591098	159470	728533	690857	322705	359385	604718	472027	494416	0.954715	0.888291
MAP3K12	238	Lys2	K	DLK(1)SPNMLITYDDVVK	1.14001e+07	7.96622e+06	7.5566e+06	1.35029e+07	4.83561e+06	2.73635e+06	4.31234e+06	1.418e+07	1.01064e+07	6.51606e+06	1.551	0.270427
STK4	151	Lys2	K	DIK(1)AGNILLNTEGHAK	7.42078e+07	1.24505e+08	1.37996e+08	1.9959e+08	1.04905e+08	1.03808e+08	1.92255e+08	1.0537e+08	1.34075e+08	1.26585e+08	1.05917	0.832128
MAP2K5	285	Lys2	K	DVK(1)PSNMLVNTR	NA	310309	NA	498124	429132	1.38139e+06	1.04972e+06	NA	404217	953414	0.423967	0.231462
MAPK7	184	Lys2	K	DLK(1)PSNLLVNENCELK	NA	795414	2.24785e+06	1.08677e+06	775123	NA	NA	NA	1.37668e+06	775123	1.77608	NA
MAP3K1	1371	Lys2	K	DVK(1)GANLLIDSTGQR	300859	NA	NA	868325	474284	617505	274850	435045	584592	450421	1.29788	0.545449
ROCK1	200	Lys2	K	DVK(1)PDNMLLDK	NA	3.71378e+06	6.12384e+06	4.75174e+06	4.65295e+06	3.03093e+06	5.17376e+06	2.36254e+06	4.86312e+06	3.80504e+06	1.27807	0.328617
PRPF4B	817	Lys2	K	CNILHADIK(1)PDNILVNESK	1.13646e+06	889690	2.0658e+06	2.34834e+06	3.55037e+06	760932	1.73552e+06	2.83472e+06	1.61007e+06	2.22039e+06	0.725133	0.421502
CAMK2B	138	Lys2	K	DLK(1)PENLLLASK	999092	972300	1.0975e+06	762803	433914	752153	295970	527372	957924	502353	1.90688	0.00865632
CDK13	839	Lys2	K	DIK(1)CSNILLNNR	NA	NA	2.26577e+06	NA	1.46569e+06	NA	1.93965e+06	1.04155e+06	2.26577e+06	1.4823e+06	1.52855	NA
IKBKE	137	Lys2	K	DIK(1)PGNIMR	2.22453e+06	3.48008e+06	6.61906e+06	5.42069e+06	6.36174e+06	3.83763e+06	3.57872e+06	3.5248e+06	4.43609e+06	4.32572e+06	1.02551	0.929392
CDK10	165	Lys2	K	DLK(1)VSNLLMTDK	418886	NA	1.35103e+06	674304	687346	312929	357198	503484	814740	465239	1.75123	0.22607
PRKD1	708	Lys2	K	NIVHCDLK(1)PENVLLASADPFPQVK	2.4164e+06	1.73905e+06	2.07458e+06	4.7136e+06	4.39149e+06	1.40989e+06	1.0119e+06	1.84412e+06	2.73591e+06	2.16435e+06	1.26408	0.59437
STK38	214	Lys2	K	DIK(1)PDNLLLDSK	3.43456e+06	2.90685e+06	7.0211e+06	6.02397e+06	4.53694e+06	5.6016e+06	3.43098e+06	4.09717e+06	4.84662e+06	4.41667e+06	1.09735	0.70791
RPS6KA2	534	Lys2	K	DLK(1)PSNILYR	388923	4.97373e+06	1.08897e+06	NA	NA	1.74534e+06	970040	434601	2.15054e+06	1.04999e+06	2.04814	0.49729
RPS6KA1	537	Lys2	K	DLK(1)PSNILYVDESGNPECLR	3.05063e+06	NA	2.99999e+06	8.81139e+06	4.60918e+06	1.32806e+06	3.54987e+06	5.28021e+06	4.954e+06	3.69183e+06	1.34188	0.538096
MYLK	1587	Lys2	K	QGIVHLDLK(1)PENIMCVNK	9.71235e+07	8.52886e+07	1.76827e+07	1.75554e+07	1.99442e+07	4.46479e+07	3.27048e+07	1.52459e+07	5.44125e+07	2.81357e+07	1.93393	0.284889
STK11	178	Lys2	K	DIK(1)PGNLLLTTGGTLK	2.75925e+07	6.76618e+06	5.6146e+06	2.34923e+07	1.42744e+07	1.89966e+07	1.27285e+07	2.80739e+07	1.58664e+07	1.85183e+07	0.856793	0.702789
PKN2	784	Lys2	K	DLK(1)LDNLLLDTEGFVK	1.07903e+06	918989	2.68115e+06	1.3627e+06	NA	NA	NA	2.51621e+06	1.51047e+06	2.51621e+06	0.600293	NA
CAMK4	166	Lys2	K	DLK(1)PENLLYATPAPDAPLK	NA	159329	NA	358014	125826	419113	NA	279164	258672	274701	0.941648	0.911059
MAP3K11	243	Lys2	K	DLK(1)SNNILLLQPIESDDMEHK	1.16817e+06	709500	1.80776e+06	1.75033e+06	1.37466e+06	896715	928451	1.64892e+06	1.35894e+06	1.21219e+06	1.12106	0.660254
MAPKAPK3	168	Lys2	K	DVK(1)PENLLYTSK	NA	NA	NA	3.16092e+06	NA	1.42448e+06	NA	1.862e+06	3.16092e+06	1.64324e+06	1.92359	NA
PHKG1	152	Lys2	K	DLK(1)PENILLDDNMNIK	924640	1.15601e+06	976476	3.19472e+06	1.19896e+06	1.3746e+06	761129	2.97687e+06	1.56296e+06	1.57789e+06	0.990538	0.984339
ERN2	639	Lys2	K	DLK(1)PGNILITGPDSQGLGR	NA	NA	372963	1.15656e+07	6.29603e+06	NA	NA	1.84513e+07	5.96926e+06	1.23736e+07	0.482417	0.519334
TAOK1	153	Lys2	K	DIK(1)AGNILLTEPGQVK	3.07342e+07	1.77884e+07	4.82612e+07	2.88442e+07	3.16937e+07	3.27957e+07	2.90656e+07	3.09787e+07	3.1407e+07	3.11334e+07	1.00879	0.967038
NEK8	130	Lys2	K	DLK(1)TQNILLDK	3.00171e+06	1.48396e+06	4.49901e+06	4.53559e+06	1.85197e+06	2.11137e+06	2.44976e+06	3.72474e+06	3.38007e+06	2.53446e+06	1.33364	0.351022
MAP4K3	138	Lys2	K	DIK(1)GANILLTDNGHVK	930514	NA	NA	2.98748e+06	1.74418e+06	NA	953302	2.55717e+06	1.959e+06	1.75155e+06	1.11844	0.844691
NEK9	178	Lys2	K	DIK(1)TLNIFLTK	5.89762e+06	5.6817e+06	7.28997e+06	8.65484e+06	2.88373e+06	9.35691e+06	3.80243e+06	8.77246e+06	6.88104e+06	6.20388e+06	1.10915	0.720288
NEK7	163	Lys2	K	DIK(1)PANVFITATGVVK	3.29065e+06	8.16986e+06	7.72615e+06	3.01021e+06	3.29767e+06	7.30224e+06	4.10209e+06	6.02106e+06	5.54922e+06	5.18076e+06	1.07112	0.831716
MAP4K1	139	Lys2	K	DIK(1)GANILINDAGEVR	NA	322505	311644	1.09394e+06	NA	1.25664e+06	NA	525307	576029	890975	0.646516	0.518155
SGK3	288	Lys2	K	DLK(1)PENILLDSVGHVVLTDFGLCK	134599	82352.6	NA	395592	147244	323213	58416.2	727521	204181	314099	0.650055	0.594341
MASTL	158	Lys2	K	DLK(1)PDNMLISNEGHIK	NA	NA	624825	NA	628178	NA	NA	NA	624825	628178	0.994662	NA
NEK1	130	Lys2	K	DIK(1)SQNIFLTK	3.42023e+06	3.01981e+06	5.36174e+06	4.34117e+06	2.88982e+06	3.76282e+06	2.38802e+06	3.41963e+06	4.03574e+06	3.11507e+06	1.29555	0.177277
CAMKK2	314	Lys2	K	DIK(1)PSNLLVGEDGHIK	NA	385192	622415	NA	310129	471201	655976	675220	503803	528132	0.953935	0.877436
SRPK1	215	Lys2	K	IIHTDIK(1)PENILLSVNEQYIR	435181	152683	529933	255193	326536	221575	442045	709269	343248	424856	0.807914	0.568373
MAP3K5	805	Lys2	K	DIK(1)GDNVLINTYSGVLK	1.32509e+06	799061	3.3808e+06	1.18287e+06	1.11004e+06	1.14133e+06	799353	1.24839e+06	1.67196e+06	1.07478e+06	1.55563	0.349241
MAP3K3	491	Lys2	K	DIK(1)GANILR	6.69837e+06	5.93007e+06	1.06626e+07	1.15688e+07	6.37558e+06	1.58262e+07	1.02665e+07	1.22612e+07	8.71498e+06	1.11824e+07	0.77935	0.34776
SLK	157	Lys2	K	DLK(1)AGNILFTLDGDIK	5.70416e+06	8.63397e+06	1.06286e+07	8.25605e+06	8.15841e+06	3.15706e+06	2.27395e+06	8.69403e+06	8.30569e+06	5.57086e+06	1.49092	0.20942
CSNK1G1	166	Lys2	K	DVK(1)PENFLIGR	1.88581e+06	1.03506e+06	2.68705e+06	1.1968e+06	812643	759708	1.25876e+06	1.96248e+06	1.70118e+06	1.1984e+06	1.41954	0.324358
SNRK	141	Lys2	K	DLK(1)PENVVFFEK	NA	412058	409210	1.53983e+06	1.27639e+06	782158	633842	668718	787033	840278	0.936634	0.888439
IRAK4	313	Lys2	K	DIK(1)SANILLDEAFTAK	2.44452e+06	1.75719e+06	2.12555e+06	2.32367e+06	1.86717e+06	2.38026e+06	2.31876e+06	4.5768e+06	2.16273e+06	2.78575e+06	0.776357	0.358185
CDK12	861	Lys2	K	DIK(1)CSNILLNNSGQIK	958126	351753	4.04111e+06	1.60256e+06	2.1501e+06	670301	2.03985e+06	1.20959e+06	1.73839e+06	1.51746e+06	1.14559	0.810599
STK26	146	Lys2	K	DIK(1)AANVLLSEQGDVK	5.05137e+06	3.89144e+06	NA	9.9146e+06	7.57865e+06	3.83548e+06	3.86688e+06	1.07486e+07	6.2858e+06	6.5074e+06	0.965947	0.932873
EIF2AK4	850	Lys2	K	DLK(1)PVNIFLDSDDHVK	538163	230371	83691.8	600045	NA	301953	292223	554968	363068	383048	0.947839	0.907038
TAOK2	153	Lys2	K	DVK(1)AGNILLSEPGLVK	6.94634e+06	5.38193e+06	5.4606e+06	1.44631e+07	6.85614e+06	8.3999e+06	8.67293e+06	5.4066e+06	8.063e+06	7.33389e+06	1.09942	0.761188
STK38L	215	Lys2	K	DIK(1)PDNLLLDAK	1.19961e+06	2.60185e+06	2.08792e+06	3.01377e+06	3.08862e+06	2.24697e+06	2.10289e+06	1.17787e+06	2.22579e+06	2.15409e+06	1.03329	0.901106
MAP4K5	142	Lys2	K	DIK(1)GANILLTDHGDVK	1.57254e+06	3.10917e+06	4.60668e+06	2.55802e+06	2.13193e+06	1.07808e+06	1.70567e+06	1.67304e+06	2.9616e+06	1.64718e+06	1.79798	0.0973649
RIPK3	144	Lys2	K	DLK(1)PSNVLLDPELHVK	1.47284e+06	1.24759e+06	1.00305e+06	9.31491e+06	4.51812e+06	2.38462e+06	2.27971e+06	4.76982e+06	3.2596e+06	3.48807e+06	0.934499	0.918031
CDC42BPB	202	Lys2	K	DIK(1)PDNVLLDVNGHIR	199097	276448	642513	241269	284923	177783	968372	271941	339832	425755	0.798187	0.695377
STK24	158	Lys2	K	DIK(1)AANVLLSEHGEVK	3.63007e+07	1.19277e+07	3.82485e+07	6.35192e+07	4.0776e+07	1.751e+07	4.35463e+07	6.6606e+07	3.7499e+07	4.21096e+07	0.890511	0.762144
MAP3K4	1465	Lys2	K	DIK(1)GANIFLTSSGLIK	216120	235863	128240	1.20162e+06	672801	429828	390092	1.88494e+06	445461	844414	0.527539	0.393333

## Sheet: Prediction of phospho substrate
Kinase.Gene	Substrate.Gene	Substrate.Mod	Source	log2FC
ADRBK1	PRKCA	S226	NetworKIN	0.921282
ADRBK1	SLC9A3R1	S290	NetworKIN	-0.558323
ADRBK1	PCYT1A	S362	NetworKIN	0.00584969
ADRBK1	CAV1	S37	NetworKIN	1.35035
ADRBK1	PRKCD	S645	NetworKIN	-0.672621
ADRBK1	PRKAR2A	S78	NetworKIN	0.290131
ADRBK1	PRKAR2A	S80	NetworKIN	0.250746
ADRBK1	TPM1	S87	NetworKIN	1.9773
ADRBK1	PRKAR2A	S99	NetworKIN	-0.318901
ADRBK2	PRKAR2A	S78	NetworKIN	0.290131
ADRBK2	PRKAR2A	S80	NetworKIN	0.250746
ADRBK2	PRKAR2A	S99	NetworKIN	-0.318901
AKT1	BCL10	S138	NetworKIN	-0.758645
AKT1	HSPB1	S15	NetworKIN	1.07648
AKT1	CDC42EP1	S192	NetworKIN	0.0945431
AKT1	ZYX	S258	NetworKIN	0.705287
AKT1	VCL	S288	NetworKIN	0.375272
AKT1	SLC9A3R1	S290	NetworKIN	-0.558323
AKT1	VCL	S290	NetworKIN	0.344456
AKT1	SMARCC2	S304	NetworKIN	-0.203148
AKT1	CARHSP1	S32	NetworKIN	0.106167
AKT1	TNS1	S338	NetworKIN	1.13586
AKT1	VCL	S346	NetworKIN	0.279021
AKT1	PTPN1	S378	NetworKIN	0.287672
AKT1	RAF1	S43	NetworKIN	-0.00589781
AKT1	TNS1	S621	NetworKIN	0.65153
AKT1	LMNA	S301	PhosphoSitePlus	0.207271
AKT1	VIM	S39	PhosphoSitePlus	1.53365
AKT1	LMNA	S404	PhosphoSitePlus	-0.114589
AKT1	CARHSP1	S52	PhosphoSitePlus	0.617233
AKT1	SLC9A1	S703	PhosphoSitePlus	-2.59327
AKT1	ATXN1	S775	PhosphoSitePlus	0.41275
AKT1	HSPB1	S82	PhosphoSitePlus	1.06482
AKT3	PRKCD	S304	NetworKIN	-0.386694
ARAF	UBA1	S13	NetworKIN	-0.743518
ARAF	PRKCA	S226	NetworKIN	0.921282
ARAF	PRKCD	S304	NetworKIN	-0.386694
ARAF	PRKCD	S645	NetworKIN	-0.672621
ATM	H2AFX	S140	NetworKIN	0.476507
ATM	RPS6	S247	NetworKIN	-0.0784545
ATR	H2AFX	S140	NetworKIN	0.476507
ATR	NPM1	S125	PhosphoSitePlus	-0.341114
AURKA	TOP2A	S1106	NetworKIN	-1.27853
AURKA	PSMA3	S243	NetworKIN	-0.487745
AURKB	NPM1	S227	NetworKIN	-0.303142
AURKB	VIM	S39	NetworKIN	1.53365
AURKB	DES	S45	NetworKIN	1.34632
AURKB	VIM	S72	NetworKIN	0.211332
AURKB	VIM	S9	NetworKIN	1.28079
AURKB	VIM	S73	PhosphoSitePlus	0.316195
BCKDK	BCKDK	S31	NetworKIN	0.102812
BCKDK	BCKDHA	S337	NetworKIN	-0.344745
BCKDK	BCKDHA	S347	NetworKIN	-0.0546197
CAMK1	PRKAR2A	S78	NetworKIN	0.290131
CAMK1	PRKAR2A	S80	NetworKIN	0.250746
CAMK2A	PRKAR2B	S114	NetworKIN	-0.00678414
CAMK2A	PRKAR2A	S99	NetworKIN	-0.318901
CAMK2B	VIM	S39	NetworKIN	1.53365
CAMK2B	VIM	S72	NetworKIN	0.211332
CAMK2B	PRKAR2A	S99	NetworKIN	-0.318901
CAMK2D	VIM	S39	NetworKIN	1.53365
CAMK2D	VIM	S72	NetworKIN	0.211332
CAMK2D	TPD52	S176	PhosphoSitePlus	-0.634046
CAMK2G	PRKAR2A	S99	NetworKIN	-0.318901
CAMK4	VCL	S288	NetworKIN	0.375272
CAMK4	PML	S504	NetworKIN	-0.147885
CAMK4	PML	S518	NetworKIN	-0.58426
CAMK4	PRKAR2A	S78	NetworKIN	0.290131
CAMK4	PRKAR2A	S80	NetworKIN	0.250746
CDC7	MCM2	S139	PhosphoSitePlus	-0.691253
CDC7	MCM2	S27	PhosphoSitePlus	-0.605703
CDC7	MCM2	S40	PhosphoSitePlus	-0.230246
CDK1	NUCKS1	S214	NetworKIN	-0.047522
CDK1	NUCKS1	S223	NetworKIN	-0.128058
CDK1	NPM1	S227	NetworKIN	-0.303142
CDK1	TACC2	S2390	NetworKIN	0.40188
CDK1	MCM2	S27	NetworKIN	-0.605703
CDK1	MAP4	S280	NetworKIN	0.389136
CDK1	MAP4	S358	NetworKIN	0.0778556
CDK1	EIF4B	S459	NetworKIN	-0.111767
CDK1	NES	S471	NetworKIN	-0.194466
CDK1	VIM	S56	NetworKIN	1.08751
CDK1	NCL	S67	NetworKIN	-0.0479157
CDK1	NES	S680	NetworKIN	0.528709
CDK1	SET	S7	NetworKIN	-0.00954107
CDK1	CALD1	S759	NetworKIN	0.614266
CDK1	CALD1	S789	NetworKIN	1.3373
CDK1	MAP4	S825	NetworKIN	-0.105863
CDK1	TMPO	T74	NetworKIN	-0.359957
CDK1	FLNA	S1084	PhosphoSitePlus	0.967451
CDK1	LMNA	S22	PhosphoSitePlus	0.375925
CDK1	SLC9A3R1	S280	PhosphoSitePlus	0.201455
CDK1	OGFR	S378	PhosphoSitePlus	0.144844
CDK1	LMNA	S390	PhosphoSitePlus	0.551655
CDK1	LMNA	S392	PhosphoSitePlus	0.51365
CDK1	PML	S518	PhosphoSitePlus	-0.58426
CDK1	AHNAK	S5763	PhosphoSitePlus	0.0992389
CDK1	CANX	S583	PhosphoSitePlus	0.0359569
CDK1	NPM1	S70	PhosphoSitePlus	-0.290096
CDK1	U2AF2	S79	PhosphoSitePlus	-0.423275
CDK14	TAGLN2	S163	PhosphoSitePlus	-0.866038
CDK16	PRKAR1A	S83	PhosphoSitePlus	0.581075
CDK2	NPM1	S227	NetworKIN	-0.303142
CDK2	CCNK	S329	NetworKIN	-0.461611
CDK2	CCNK	S340	NetworKIN	-0.0232119
CDK2	SORBS1	S89	NetworKIN	1.46312
CDK2	MCM2	S139	PhosphoSitePlus	-0.691253
CDK2	SRSF9	S216	PhosphoSitePlus	-0.232858
CDK2	CCDC6	S244	PhosphoSitePlus	-0.0965226
CDK2	MCM2	S27	PhosphoSitePlus	-0.605703
CDK2	MCM2	S40	PhosphoSitePlus	-0.230246
CDK2	PML	S518	PhosphoSitePlus	-0.58426
CDK2	VIM	S56	PhosphoSitePlus	1.08751
CDK2	NCL	S67	PhosphoSitePlus	-0.0479157
CDK2	NPM1	S70	PhosphoSitePlus	-0.290096
CDK2	LARP1	S774	PhosphoSitePlus	-0.151284
CDK2	PRKAR1A	S83	PhosphoSitePlus	0.581075
CDK3	CCNK	S329	NetworKIN	-0.461611
CDK4	TJP1	S622	NetworKIN	0.891471
CDK5	MAP1B	S1265	NetworKIN	0.587299
CDK5	MAP1B	S1427	NetworKIN	1.22514
CDK5	MAP1B	S1793	NetworKIN	0.4889
CDK5	NES	S471	NetworKIN	-0.194466
CDK5	NES	S680	NetworKIN	0.528709
CDK5	SET	S7	NetworKIN	-0.00954107
CDK5	TPPP	S160	PhosphoSitePlus	0.965043
CDK5	VIM	S56	PhosphoSitePlus	1.08751
CDK5	EPRS	S886	PhosphoSitePlus	-0.251931
CDK6	NPM1	S125	NetworKIN	-0.341114
CDK7	GTF2F2	S248	NetworKIN	-0.614585
CDK7	DDB2	S26	NetworKIN	-0.464718
CDK7	CCNK	S340	NetworKIN	-0.0232119
CDK7	ERCC5	S384	NetworKIN	0.270415
CDK7	MCM2	S139	PhosphoSitePlus	-0.691253
CDK7	MCM2	S27	PhosphoSitePlus	-0.605703
CDK7	MCM2	S40	PhosphoSitePlus	-0.230246
CHEK1	SRRM2	S1497	PhosphoSitePlus	-0.556738
CHEK1	CCDC6	S244	PhosphoSitePlus	-0.0965226
CHEK1	GOLGA4	S71	PhosphoSitePlus	-0.912208
CHUK	FLNA	S1084	NetworKIN	0.967451
CHUK	BCL10	S138	NetworKIN	-0.758645
CHUK	HSPB1	S15	NetworKIN	1.07648
CHUK	ERC1	S21	NetworKIN	0.788708
CHUK	PRKCA	S226	NetworKIN	0.921282
CHUK	HSPB1	S82	NetworKIN	1.06482
CLK1	SRRM2	S1014	NetworKIN	-0.406482
CLK1	DDX23	S109	NetworKIN	0.366213
CLK1	SRRM2	S1103	NetworKIN	-0.100043
CLK1	SRRM2	S1112	NetworKIN	-0.468578
CLK1	SRRM2	S1443	NetworKIN	-0.492097
CLK1	SRRM2	S1444	NetworKIN	-0.221476
CLK1	SRRM2	S1497	NetworKIN	-0.556738
CLK1	SRRM2	S1501	NetworKIN	-0.556738
CLK1	SRRM2	S1600	NetworKIN	-0.511694
CLK1	SRRM2	S1601	NetworKIN	-0.433216
CLK1	SRRM2	S1693	NetworKIN	-0.393968
CLK1	SRRM2	S1694	NetworKIN	-0.238018
CLK1	SRRM2	S1842	NetworKIN	-0.648281
CLK1	SRRM2	S1854	NetworKIN	-0.448065
CLK1	SRRM2	S1857	NetworKIN	-0.545853
CLK1	SRRM2	S1869	NetworKIN	-0.489833
CLK1	SRRM2	S2044	NetworKIN	-0.21889
CLK1	SRRM2	S2046	NetworKIN	-0.21889
CLK1	SRRM2	S2692	NetworKIN	-0.137189
CLK1	SRRM2	S2702	NetworKIN	0.125642
CLK1	SON	S283	NetworKIN	-0.458229
CLK1	BCLAF1	S285	NetworKIN	-0.249793
CLK1	SRRM2	S297	NetworKIN	-0.4728
CLK1	SRRM2	S351	NetworKIN	-0.315168
CLK1	SRRM2	S353	NetworKIN	-0.35913
CLK1	PPIG	S356	NetworKIN	0.427291
CLK1	PTPN1	S378	NetworKIN	0.287672
CLK1	PPIG	S397	NetworKIN	0.267442
CLK1	PPIG	S413	NetworKIN	-0.245968
CLK1	PPIG	S415	NetworKIN	-0.173109
CLK1	SRRM2	S486	NetworKIN	-0.426568
CLK1	NOLC1	S623	NetworKIN	-0.73709
CLK1	BCLAF1	S658	NetworKIN	-0.510962
CLK1	PNN	S66	NetworKIN	-0.265613
CLK1	PNN	S690	NetworKIN	-0.0908974
CLK1	PPIG	S717	NetworKIN	-0.282066
CLK1	SRRM2	S780	NetworKIN	-0.219745
CLK1	SRRM2	S820	NetworKIN	-0.320699
CLK1	SRRM2	S895	NetworKIN	-0.566798
CLK1	SRRM2	S908	NetworKIN	-0.149188
CLK1	SRRM2	S914	NetworKIN	-0.448237
CLK1	RBM39	S97	NetworKIN	-0.717676
CLK1	SRRM2	S972	NetworKIN	-0.263081
CLK1	SRRM2	T1844	NetworKIN	-0.648281
CLK1	SRRM2	T1856	NetworKIN	-0.8037
CLK1	SRRM2	T2069	NetworKIN	-0.230055
CLK1	SRRM2	T2397	NetworKIN	-0.375179
CLK1	SRRM2	T2409	NetworKIN	-0.343949
CLK1	SRRM2	T792	NetworKIN	-0.163304
CLK1	SRRM2	T903	NetworKIN	-0.221133
CLK2	PTPN1	S378	NetworKIN	0.287672
CSNK1A1	VIM	S39	NetworKIN	1.53365
CSNK1A1	NUP214	S433	NetworKIN	-0.208832
CSNK1A1	VIM	S56	NetworKIN	1.08751
CSNK1A1	CTNNA1	S641	NetworKIN	-0.6059
CSNK1A1	PRKAR2A	S80	NetworKIN	0.250746
CSNK1A1	PRKAR1A	S83	NetworKIN	0.581075
CSNK1D	CLIP1	S204	NetworKIN	0.681249
CSNK1D	PRKAR2A	S80	NetworKIN	0.250746
CSNK1D	PRKAR1A	S83	NetworKIN	0.581075
CSNK1D	MAP1B	S831	NetworKIN	1.43561
CSNK1E	PRKAR2B	S114	NetworKIN	-0.00678414
CSNK1G2	TOP2A	S1106	NetworKIN	-1.27853
CSNK1G3	RPS6	S244	NetworKIN	-0.0522109
CSNK1G3	RPS6	S247	NetworKIN	-0.0784545
CSNK2A1	EEF1B2	S106	NetworKIN	-0.995094
CSNK2A1	GATAD2A	S107	NetworKIN	-0.390942
CSNK2A1	TOP2A	S1106	NetworKIN	-1.27853
CSNK2A1	EIF5B	S113	NetworKIN	-0.0724134
CSNK2A1	NPM1	S125	NetworKIN	-0.341114
CSNK2A1	TJP1	S125	NetworKIN	-0.0033514
CSNK2A1	TJP1	S131	NetworKIN	-0.0169881
CSNK2A1	MAP1B	S1427	NetworKIN	1.22514
CSNK2A1	STX4	S15	NetworKIN	0.186547
CSNK2A1	EIF5B	S164	NetworKIN	-0.372399
CSNK2A1	EIF5B	S214	NetworKIN	-0.0184875
CSNK2A1	PSMA3	S243	NetworKIN	-0.487745
CSNK2A1	ZBTB7A	S337	NetworKIN	-0.288773
CSNK2A1	PCYT1A	S362	NetworKIN	0.00584969
CSNK2A1	IWS1	S377	NetworKIN	-0.406507
CSNK2A1	HDAC1	S393	NetworKIN	-0.463799
CSNK2A1	IWS1	S400	NetworKIN	-0.200602
CSNK2A1	IWS1	S438	NetworKIN	-0.27715
CSNK2A1	IWS1	S440	NetworKIN	-0.270735
CSNK2A1	IWS1	S511	NetworKIN	-0.369557
CSNK2A1	IWS1	S513	NetworKIN	-0.419218
CSNK2A1	PRPF3	S619	NetworKIN	-0.427733
CSNK2A1	PDAP1	S63	NetworKIN	-0.282951
CSNK2A1	VCL	S721	NetworKIN	0.932023
CSNK2A1	PRKAR2A	S78	NetworKIN	0.290131
CSNK2A1	PRKAR2A	S80	NetworKIN	0.250746
CSNK2A1	MAP1B	S831	NetworKIN	1.43561
CSNK2A1	ABCF1	S109	PhosphoSitePlus	-0.0732943
CSNK2A1	L1CAM	S1181	PhosphoSitePlus	1.07936
CSNK2A1	PDCD5	S119	PhosphoSitePlus	0.0423088
CSNK2A1	MCM2	S139	PhosphoSitePlus	-0.691253
CSNK2A1	MYH9	S1943	PhosphoSitePlus	-0.42279
CSNK2A1	MYH10	S1952	PhosphoSitePlus	0.905955
CSNK2A1	MYH10	S1956	PhosphoSitePlus	0.367044
CSNK2A1	MYH10	S1975	PhosphoSitePlus	-0.105501
CSNK2A1	HSP90AA1	S263	PhosphoSitePlus	-0.696045
CSNK2A1	MCM2	S27	PhosphoSitePlus	-0.605703
CSNK2A1	HDAC2	S394	PhosphoSitePlus	-0.175903
CSNK2A1	MCM2	S40	PhosphoSitePlus	-0.230246
CSNK2A1	HDAC1	S423	PhosphoSitePlus	-0.496748
CSNK2A1	CTNNA1	S641	PhosphoSitePlus	-0.6059
CSNK2A1	HMGN1	S86	PhosphoSitePlus	-0.181493
CSNK2A1	HMGN1	S89	PhosphoSitePlus	-0.21341
CSNK2A2	EEF1B2	S106	NetworKIN	-0.995094
CSNK2A2	L1CAM	S1181	NetworKIN	1.07936
CSNK2A2	NPM1	S125	NetworKIN	-0.341114
CSNK2A2	MAP1B	S1378	NetworKIN	1.03324
CSNK2A2	MAP1B	S1427	NetworKIN	1.22514
CSNK2A2	CAV1	S37	NetworKIN	1.35035
CSNK2A2	PTPN1	S378	NetworKIN	0.287672
CSNK2A2	HDAC1	S393	NetworKIN	-0.463799
CSNK2A2	HDAC1	S423	NetworKIN	-0.496748
CSNK2A2	MAP1B	S831	NetworKIN	1.43561
DMPK	HSPB1	S15	NetworKIN	1.07648
DMPK	FTH1	S179	NetworKIN	-0.0490144
DMPK	RAF1	S43	NetworKIN	-0.00589781
DMPK	HSPB1	S82	NetworKIN	1.06482
DYRK2	CARHSP1	S32	PhosphoSitePlus	0.106167
DYRK2	CARHSP1	S41	PhosphoSitePlus	0.269486
EEF2K	EEF2K	S445	PhosphoSitePlus	-0.238986
EIF2AK2	NPM1	S125	NetworKIN	-0.341114
EIF2AK2	NPM1	S227	NetworKIN	-0.303142
GRK1	CAV1	S37	NetworKIN	1.35035
GRK1	PRKAR2A	S78	NetworKIN	0.290131
GRK1	PRKAR2A	S80	NetworKIN	0.250746
GRK1	PRKAR2A	S99	NetworKIN	-0.318901
GRK5	CAV1	S37	NetworKIN	1.35035
GRK5	PRKAR2A	S78	NetworKIN	0.290131
GRK5	PRKAR2A	S80	NetworKIN	0.250746
GRK5	PRKAR2A	S99	NetworKIN	-0.318901
GRK6	SLC9A3R1	S290	NetworKIN	-0.558323
GRK6	SLC9A3R1	S291	NetworKIN	-0.633029
GRK7	PRKAR2A	S78	NetworKIN	0.290131
GRK7	PRKAR2A	S80	NetworKIN	0.250746
GRK7	PRKAR2A	S99	NetworKIN	-0.318901
GSK3A	MAP1B	S1265	NetworKIN	0.587299
GSK3A	MAP1B	S1378	NetworKIN	1.03324
GSK3A	MAP1B	S1427	NetworKIN	1.22514
GSK3A	MAP1B	S1501	NetworKIN	1.04732
GSK3A	MAP1B	S1793	NetworKIN	0.4889
GSK3A	LMNA	S22	NetworKIN	0.375925
GSK3A	LMNA	S390	NetworKIN	0.551655
GSK3A	LMNA	S392	NetworKIN	0.51365
GSK3A	LMNA	S407	NetworKIN	-0.146235
GSK3A	SEC31A	S532	NetworKIN	-0.444044
GSK3A	MAP1B	S831	NetworKIN	1.43561
GSK3A	MAP1B	S832	NetworKIN	1.43561
GSK3A	LMNA	T424	NetworKIN	0.830512
GSK3B	MAP1B	S1265	NetworKIN	0.587299
GSK3B	MAP1B	S1378	NetworKIN	1.03324
GSK3B	MAP1B	S1427	NetworKIN	1.22514
GSK3B	MAP1B	S1501	NetworKIN	1.04732
GSK3B	TPPP	S160	NetworKIN	0.965043
GSK3B	MAP1B	S1793	NetworKIN	0.4889
GSK3B	ACLY	S455	NetworKIN	-0.24345
GSK3B	MAP1B	S831	NetworKIN	1.43561
GSK3B	MAP1B	S832	NetworKIN	1.43561
GSK3B	HNRNPD	S83	PhosphoSitePlus	-0.3986
HIPK1	PML	S40	NetworKIN	-0.267023
HIPK1	PML	S403	NetworKIN	-0.518575
HIPK1	PML	S518	NetworKIN	-0.58426
HIPK2	LMNA	S277	NetworKIN	0.473127
HIPK2	LMNA	S301	NetworKIN	0.207271
HIPK2	CAV1	S37	NetworKIN	1.35035
HIPK2	PML	S40	NetworKIN	-0.267023
HIPK2	PML	S403	NetworKIN	-0.518575
HIPK2	KLF3	S250	PhosphoSitePlus	-0.462748
HIPK2	PML	S36	PhosphoSitePlus	-0.274655
HIPK2	PML	S38	PhosphoSitePlus	-0.235845
IKBKB	FLNA	S1084	NetworKIN	0.967451
IKBKB	BCL10	S138	NetworKIN	-0.758645
IKBKB	HSPB1	S15	NetworKIN	1.07648
IKBKB	ERC1	S21	NetworKIN	0.788708
IKBKB	PRKCA	S226	NetworKIN	0.921282
IKBKB	HSPB1	S82	NetworKIN	1.06482
LATS1	YAP1	S109	PhosphoSitePlus	0.980851
LATS1	YAP1	S164	PhosphoSitePlus	0.549892
LATS1	YAP1	S61	PhosphoSitePlus	0.115486
MAK	VIM	S325	NetworKIN	0.137471
MAK	VIM	S39	NetworKIN	1.53365
MAK	VIM	S56	NetworKIN	1.08751
MAK	VIM	S72	NetworKIN	0.211332
MAK	VIM	S73	NetworKIN	0.316195
MAK	VIM	S9	NetworKIN	1.28079
MAP2K1	RAF1	S43	NetworKIN	-0.00589781
MAP2K2	RAF1	S43	NetworKIN	-0.00589781
MAP2K6	CTNNA1	S641	NetworKIN	-0.6059
MAPK1	MARCKS	S145	NetworKIN	0.465934
MAPK1	CALD1	S759	NetworKIN	0.614266
MAPK1	CALD1	S789	NetworKIN	1.3373
MAPK1	PRKAR1A	S83	NetworKIN	0.581075
MAPK1	PAK2	T143	NetworKIN	-0.262164
MAPK1	TPPP	S160	PhosphoSitePlus	0.965043
MAPK1	SORBS3	S188	PhosphoSitePlus	0.640876
MAPK1	HNRNPK	S284	PhosphoSitePlus	-0.188033
MAPK1	PML	S36	PhosphoSitePlus	-0.274655
MAPK1	PML	S38	PhosphoSitePlus	-0.235845
MAPK1	PML	S40	PhosphoSitePlus	-0.267023
MAPK1	PML	S527	PhosphoSitePlus	-0.58426
MAPK1	GTF2I	S633	PhosphoSitePlus	-0.671448
MAPK1	SLC9A1	S693	PhosphoSitePlus	-1.28681
MAPK1	SLC9A1	S785	PhosphoSitePlus	-1.49094
MAPK11	PML	S36	NetworKIN	-0.274655
MAPK11	PML	S38	NetworKIN	-0.235845
MAPK11	PML	S40	NetworKIN	-0.267023
MAPK11	PML	S403	NetworKIN	-0.518575
MAPK11	PML	S505	NetworKIN	-0.222997
MAPK11	PML	S518	NetworKIN	-0.58426
MAPK11	PML	S527	NetworKIN	-0.58426
MAPK11	SLC9A1	S693	NetworKIN	-1.28681
MAPK11	SLC9A1	S785	NetworKIN	-1.49094
MAPK11	PAK2	T143	NetworKIN	-0.262164
MAPK3	TJP1	S168	NetworKIN	-0.0710671
MAPK3	NMT1	S47	NetworKIN	-0.196577
MAPK3	PAK2	T143	NetworKIN	-0.262164
MAPK3	HNRNPK	S284	PhosphoSitePlus	-0.188033
MAPK3	PML	S36	PhosphoSitePlus	-0.274655
MAPK3	PML	S38	PhosphoSitePlus	-0.235845
MAPK3	PML	S40	PhosphoSitePlus	-0.267023
MAPK3	PML	S527	PhosphoSitePlus	-0.58426
MAPK3	CANX	S583	PhosphoSitePlus	0.0359569
MAPK3	GTF2I	S633	PhosphoSitePlus	-0.671448
MAPK3	CALD1	S759	PhosphoSitePlus	0.614266
MAPK3	CALD1	S789	PhosphoSitePlus	1.3373
MAPK7	PRKCD	S304	NetworKIN	-0.386694
MAPK7	PML	S36	NetworKIN	-0.274655
MAPK7	PML	S38	NetworKIN	-0.235845
MAPK7	PML	S40	NetworKIN	-0.267023
MAPK7	PML	S504	NetworKIN	-0.147885
MAPK7	PML	S505	NetworKIN	-0.222997
MAPK7	PML	S518	NetworKIN	-0.58426
MAPK7	PML	S527	NetworKIN	-0.58426
MAPK7	PRKCD	S645	NetworKIN	-0.672621
MAPK7	PML	S403	PhosphoSitePlus	-0.518575
MAPK8	MAP1B	S1265	NetworKIN	0.587299
MAPK8	MAP1B	S1501	NetworKIN	1.04732
MAPK8	MAP1B	S1793	NetworKIN	0.4889
MAPKAPK2	HSPB1	S15	PhosphoSitePlus	1.07648
MAPKAPK2	BAG2	S20	PhosphoSitePlus	1.0083
MAPKAPK2	LSP1	S252	PhosphoSitePlus	-0.558939
MAPKAPK2	HSPB1	S82	PhosphoSitePlus	1.06482
MAPKAPK3	HSPB1	S15	NetworKIN	1.07648
MAPKAPK3	HSPB1	S82	NetworKIN	1.06482
MAPKAPK5	HSPB1	S15	NetworKIN	1.07648
MAPKAPK5	HSPB1	S82	NetworKIN	1.06482
MARK1	MAP4	S1073	NetworKIN	0.877016
MARK1	MAP4	S280	NetworKIN	0.389136
MARK1	MAP4	S358	NetworKIN	0.0778556
MARK1	MAP4	S825	NetworKIN	-0.105863
MARK1	MAP4	S928	NetworKIN	0.390817
MARK1	MAP4	S941	NetworKIN	0.570637
MARK3	MAP4	S1073	NetworKIN	0.877016
MARK3	PKP2	S154	NetworKIN	-0.267249
MARK3	PKP2	S155	NetworKIN	-0.287821
MARK3	MAP4	S280	NetworKIN	0.389136
MARK3	MAP4	S358	NetworKIN	0.0778556
MARK3	MAP4	S825	NetworKIN	-0.105863
MARK3	MAP4	S928	NetworKIN	0.390817
MARK4	MAP4	S1073	NetworKIN	0.877016
MARK4	MAP4	S280	NetworKIN	0.389136
MARK4	MAP4	S358	NetworKIN	0.0778556
MARK4	MAP4	S825	NetworKIN	-0.105863
MARK4	MAP4	S928	NetworKIN	0.390817
MOK	S100A11	S6	NetworKIN	-0.175726
MTOR	SRRM2	S1329	PhosphoSitePlus	-0.506427
MTOR	OXSR1	S339	PhosphoSitePlus	0.184997
MTOR	LARP1	S774	PhosphoSitePlus	-0.151284
MTOR	SRRM1	T572	PhosphoSitePlus	-0.225145
MTOR	SRRM1	T574	PhosphoSitePlus	-0.225145
NEK1	VDAC1	S104	NetworKIN	-0.448519
NEK1	PRKRA	S18	NetworKIN	-0.00280048
NEK2	TOP2A	S1106	NetworKIN	-1.27853
NEK2	PRKAR2B	S114	NetworKIN	-0.00678414
NEK2	CLIP1	S204	NetworKIN	0.681249
NEK2	NPM1	S70	PhosphoSitePlus	-0.290096
PAK1	CDC42EP1	S192	NetworKIN	0.0945431
PAK1	PRKCD	S304	NetworKIN	-0.386694
PAK1	RAF1	S43	NetworKIN	-0.00589781
PAK1	PRKCD	S645	NetworKIN	-0.672621
PAK1	PRKAR2A	S99	NetworKIN	-0.318901
PAK1	VIM	S56	PhosphoSitePlus	1.08751
PAK2	RPS6	S244	NetworKIN	-0.0522109
PAK2	VIM	S325	NetworKIN	0.137471
PAK2	VIM	S39	NetworKIN	1.53365
PAK2	RAF1	S43	NetworKIN	-0.00589781
PAK2	VIM	S72	NetworKIN	0.211332
PAK2	VIM	S73	NetworKIN	0.316195
PAK2	VIM	S9	NetworKIN	1.28079
PAK2	PAK2	T143	NetworKIN	-0.262164
PAK3	RAF1	S43	NetworKIN	-0.00589781
PAK4	PAK4	S104	NetworKIN	-0.214441
PAK4	RAF1	S43	NetworKIN	-0.00589781
PAK5	RAF1	S43	NetworKIN	-0.00589781
PAK6	RAF1	S43	NetworKIN	-0.00589781
PDK1	PRKCA	S226	NetworKIN	0.921282
PDK1	PRKCD	S645	NetworKIN	-0.672621
PDK1	TNS1	T1328	NetworKIN	0.54851
PDK2	PRKCA	S226	NetworKIN	0.921282
PIM1	CBX3	S176	NetworKIN	-0.618978
PIM1	CBX3	S95	NetworKIN	-0.576317
PIM1	CBX3	S97	NetworKIN	-0.544995
PKD1	HSPB1	S15	NetworKIN	1.07648
PKD1	HSPB1	S82	NetworKIN	1.06482
PLK1	NPM1	S125	NetworKIN	-0.341114
PLK1	MCM2	S139	NetworKIN	-0.691253
PLK1	CLIP1	S204	NetworKIN	0.681249
PLK1	NPM1	S227	NetworKIN	-0.303142
PLK1	PSMA3	S243	NetworKIN	-0.487745
PLK1	SLK	S571	NetworKIN	0.116544
PLK2	NPM1	S125	NetworKIN	-0.341114
PLK2	NPM1	S227	NetworKIN	-0.303142
PLK4	TOP2A	S1106	NetworKIN	-1.27853
PRKAA1	PRKAB1	S108	PhosphoSitePlus	-0.380332
PRKAA1	PRKAA1	S496	PhosphoSitePlus	0.139187
PRKAA1	YAP1	S61	PhosphoSitePlus	0.115486
PRKAA2	PRKAB1	S108	NetworKIN	-0.380332
PRKAA2	RPS6	S244	NetworKIN	-0.0522109
PRKAA2	PRKAR2A	S99	NetworKIN	-0.318901
PRKACA	TJP1	S617	NetworKIN	0.461414
PRKACA	PRKAR2A	S99	NetworKIN	-0.318901
PRKACA	ITGA4	S1021	PhosphoSitePlus	-0.641569
PRKACA	PRKAR2B	S114	PhosphoSitePlus	-0.00678414
PRKACA	HSPB6	S16	PhosphoSitePlus	1.50526
PRKACA	PLN	S16	PhosphoSitePlus	1.1207
PRKACA	TAGLN2	S163	PhosphoSitePlus	-0.866038
PRKACA	VIM	S39	PhosphoSitePlus	1.53365
PRKACA	RAF1	S43	PhosphoSitePlus	-0.00589781
PRKACA	LCP1	S5	PhosphoSitePlus	0.43391
PRKACA	VIM	S72	PhosphoSitePlus	0.211332
PRKACA	VIM	S73	PhosphoSitePlus	0.316195
PRKACA	ATXN1	S775	PhosphoSitePlus	0.41275
PRKACA	HSPB1	S82	PhosphoSitePlus	1.06482
PRKACB	PRKAR2B	S114	NetworKIN	-0.00678414
PRKACB	TJP1	S168	NetworKIN	-0.0710671
PRKACB	TJP1	S617	NetworKIN	0.461414
PRKACB	PRKAR2A	S78	NetworKIN	0.290131
PRKACB	PRKAR2A	S99	NetworKIN	-0.318901
PRKACG	PRKAR2B	S114	NetworKIN	-0.00678414
PRKACG	TJP1	S168	NetworKIN	-0.0710671
PRKACG	TJP1	S617	NetworKIN	0.461414
PRKACG	PRKAR2A	S78	NetworKIN	0.290131
PRKACG	PRKAR2A	S99	NetworKIN	-0.318901
PRKCA	MARCKSL1	S104	NetworKIN	-1.14766
PRKCA	SDC2	S188	NetworKIN	0.753049
PRKCA	CALD1	S202	NetworKIN	1.86533
PRKCA	PRKCA	S226	NetworKIN	0.921282
PRKCA	NPM1	S227	NetworKIN	-0.303142
PRKCA	LMNA	S277	NetworKIN	0.473127
PRKCA	CAV1	S37	NetworKIN	1.35035
PRKCA	LMNA	S423	NetworKIN	0.412118
PRKCA	LMNA	S429	NetworKIN	-0.259014
PRKCA	TJP1	S617	NetworKIN	0.461414
PRKCA	PRKCD	S645	NetworKIN	-0.672621
PRKCA	SRRM1	S743	NetworKIN	-0.185894
PRKCA	MARCKS	S170	PhosphoSitePlus	0.395473
PRKCA	TAGLN	S181	PhosphoSitePlus	1.23255
PRKCA	CFL1	S24	PhosphoSitePlus	-0.0592785
PRKCA	PTPN1	S378	PhosphoSitePlus	0.287672
PRKCA	RAF1	S43	PhosphoSitePlus	-0.00589781
PRKCA	VIM	S9	PhosphoSitePlus	1.28079
PRKCD	MARCKSL1	S104	NetworKIN	-1.14766
PRKCD	MARCKS	S170	NetworKIN	0.395473
PRKCD	TAGLN	S181	NetworKIN	1.23255
PRKCD	SDC2	S188	NetworKIN	0.753049
PRKCD	PRKCA	S226	NetworKIN	0.921282
PRKCD	TJP1	S617	NetworKIN	0.461414
PRKCD	PRKCD	S304	PhosphoSitePlus	-0.386694
PRKCD	LCP1	S5	PhosphoSitePlus	0.43391
PRKCD	PRKCD	S645	PhosphoSitePlus	-0.672621
PRKCE	MARCKSL1	S104	NetworKIN	-1.14766
PRKCE	MARCKS	S170	NetworKIN	0.395473
PRKCE	MATR3	S188	NetworKIN	-0.0403046
PRKCE	SDC2	S188	NetworKIN	0.753049
PRKCE	PRKCA	S226	NetworKIN	0.921282
PRKCE	VIM	S325	NetworKIN	0.137471
PRKCE	CAV1	S37	NetworKIN	1.35035
PRKCE	PTPN1	S378	NetworKIN	0.287672
PRKCE	PRKCD	S645	NetworKIN	-0.672621
PRKCE	VIM	S73	NetworKIN	0.316195
PRKCE	TPM1	S87	NetworKIN	1.9773
PRKCE	VIM	S9	NetworKIN	1.28079
PRKCG	TJP1	S168	NetworKIN	-0.0710671
PRKCG	MARCKS	S170	NetworKIN	0.395473
PRKCG	SDC2	S187	NetworKIN	0.721573
PRKCG	SDC2	S188	NetworKIN	0.753049
PRKCG	PRKCA	S226	NetworKIN	0.921282
PRKCG	PRKCD	S304	NetworKIN	-0.386694
PRKCG	PTPN1	S378	NetworKIN	0.287672
PRKCG	RAF1	S43	NetworKIN	-0.00589781
PRKCG	TJP1	S617	NetworKIN	0.461414
PRKCG	TJP1	S622	NetworKIN	0.891471
PRKCG	PRKCD	S645	NetworKIN	-0.672621
PRKCG	ATXN1	S775	NetworKIN	0.41275
PRKCH	TJP1	S168	NetworKIN	-0.0710671
PRKCH	PRKCD	S304	NetworKIN	-0.386694
PRKCH	RAF1	S43	NetworKIN	-0.00589781
PRKCH	TJP1	S617	NetworKIN	0.461414
PRKCH	TJP1	S622	NetworKIN	0.891471
PRKCH	PRKCD	S645	NetworKIN	-0.672621
PRKCI	ERC1	S21	NetworKIN	0.788708
PRKCI	PRKAR2A	S78	NetworKIN	0.290131
PRKCI	PRKAR2A	S80	NetworKIN	0.250746
PRKCI	PRKAR2A	S99	NetworKIN	-0.318901
PRKCT	FLNA	S1084	NetworKIN	0.967451
PRKCT	BCL10	S138	NetworKIN	-0.758645
PRKCT	TJP1	S168	NetworKIN	-0.0710671
PRKCT	PRKCD	S304	NetworKIN	-0.386694
PRKCT	RAF1	S43	NetworKIN	-0.00589781
PRKCT	ITIH2	S60	NetworKIN	1.49632
PRKCT	TJP1	S617	NetworKIN	0.461414
PRKCT	TJP1	S622	NetworKIN	0.891471
PRKCT	PRKCD	S645	NetworKIN	-0.672621
PRKCZ	MARCKS	S170	NetworKIN	0.395473
PRKCZ	PRKCA	S226	NetworKIN	0.921282
PRKCZ	YAP1	S109	PhosphoSitePlus	0.980851
PRKD1	HSPB6	S16	PhosphoSitePlus	1.50526
PRKD1	HSPB1	S82	PhosphoSitePlus	1.06482
PRKDC	H2AFX	S140	NetworKIN	0.476507
PRKDC	HNRNPA1	S4	NetworKIN	-0.243238
PRKDC	HNRNPA1	S6	NetworKIN	-0.362697
PRKDC	PRKCD	S645	NetworKIN	-0.672621
PRKDC	VIM	S430	PhosphoSitePlus	0.319091
PRKDC	VIM	S56	PhosphoSitePlus	1.08751
PRKG1	CRIP2	S104	NetworKIN	0.16064
PRKG1	PRKCA	S226	NetworKIN	0.921282
PRKG1	RAF1	S43	NetworKIN	-0.00589781
PRKG1	HSPB1	S15	PhosphoSitePlus	1.07648
PRKG1	HSPB1	S82	PhosphoSitePlus	1.06482
PRKG2	VCL	S288	NetworKIN	0.375272
RAF1	PAK4	S104	NetworKIN	-0.214441
RAF1	VDAC1	S104	NetworKIN	-0.448519
RAF1	PRKCA	S226	NetworKIN	0.921282
RAF1	PRKCD	S304	NetworKIN	-0.386694
RAF1	VIM	S325	NetworKIN	0.137471
RAF1	VIM	S39	NetworKIN	1.53365
RAF1	RAF1	S43	NetworKIN	-0.00589781
RAF1	VIM	S430	NetworKIN	0.319091
RAF1	VIM	S56	NetworKIN	1.08751
RAF1	PRKCD	S645	NetworKIN	-0.672621
RAF1	VIM	S72	NetworKIN	0.211332
RAF1	VIM	S73	NetworKIN	0.316195
RAF1	PRKAR2A	S78	NetworKIN	0.290131
RAF1	VIM	S9	NetworKIN	1.28079
RAF1	PRKAR2A	S99	NetworKIN	-0.318901
RAF1	PAK2	T143	NetworKIN	-0.262164
ROCK1	VIM	S72	PhosphoSitePlus	0.211332
RPS6KA1	LCP1	S5	PhosphoSitePlus	0.43391
RPS6KA1	CARHSP1	S52	PhosphoSitePlus	0.617233
RPS6KA1	SLC9A1	S703	PhosphoSitePlus	-2.59327
RPS6KA2	L1CAM	S1181	NetworKIN	1.07936
RPS6KA2	RPS6	S244	NetworKIN	-0.0522109
RPS6KA2	RPS6	S247	NetworKIN	-0.0784545
RPS6KA2	CARHSP1	S32	NetworKIN	0.106167
RPS6KA2	CARHSP1	S41	NetworKIN	0.269486
RPS6KA2	EEF2K	S445	NetworKIN	-0.238986
RPS6KA2	EIF4B	S459	NetworKIN	-0.111767
RPS6KA2	CARHSP1	S52	NetworKIN	0.617233
RPS6KA2	PRKAR2A	S78	NetworKIN	0.290131
RPS6KA2	PRKAR2A	S80	NetworKIN	0.250746
RPS6KA2	PRKAR2A	S99	NetworKIN	-0.318901
RPS6KA3	SLC9A1	S703	NetworKIN	-2.59327
RPS6KA3	HSPB1	S82	NetworKIN	1.06482
RPS6KA3	LCP1	S5	PhosphoSitePlus	0.43391
RPS6KA5	ATXN1	S775	PhosphoSitePlus	0.41275
RPS6KB1	EEF2K	S445	NetworKIN	-0.238986
RPS6KB1	RPS6	S244	PhosphoSitePlus	-0.0522109
RPS6KB2	HSPB1	S82	PhosphoSitePlus	1.06482
SGK1	SLC9A3R1	S290	NetworKIN	-0.558323
SGK1	CARHSP1	S52	PhosphoSitePlus	0.617233
STK3	PRKCA	S226	PhosphoSitePlus	0.921282
STK38	YAP1	S109	PhosphoSitePlus	0.980851
STK38	YAP1	S164	PhosphoSitePlus	0.549892
STK38	YAP1	S61	PhosphoSitePlus	0.115486
TGFBR2	SPTBN1	S2164	NetworKIN	-0.0284548
TGFBR2	CAV1	S37	NetworKIN	1.35035
TGFBR2	PML	S504	NetworKIN	-0.147885
TTK	LMNA	T424	NetworKIN	0.830512
